# Supplementary material for: Crystal structure of bis­{(3,5-di­methyl­pyrazol-1-yl)di­hydro­[3-(pyridin-2-yl)pyrazol-1-yl]­borato}iron(II)
Source: Acta Crystallogr E Crystallogr Commun. 2020 Jul 10;76(Pt 8):1266–70. doi: 10.1107/S2056989020009214 (PMC7405558; doi:10.1107/S2056989020009214)
Supplement: Supplementary file 1 [file e-76-01266-sup1.cif]

##############################################################################
#                                                                            #
# This CIF contains the data in a paper accepted for publication in          #
# Acta Crystallographica Section E. It conforms to the requirements of       #
# Notes for Authors for Acta Crystallographica Section E, and has been       #
# peer reviewed under the auspices of the IUCr Commission on Journals.       #
#                                                                            #
# Full details of the Crystallographic Information File format               #
# are given in the paper "The Crystallographic Information File (CIF):       #
# a New Standard Archive File for Crystallography" by S. R. Hall, F. H.      #
# Allen and I. D. Brown [Acta Cryst. (1991), A47, 655-685].                  #
#                                                                            #
# The current version of the core CIF dictionary is obtainable from          #
# ftp://ftp.iucr.org/pub/cif_core.dic.                                       #
#                                                                            #
# Software is freely available for graphical display of the structure(s)     #
# in this CIF. For information consult the CIF software page                 #
# http://www.iucr.org/resources/cif/software.                                #
#                                                                            #
# This file may be used for bona fide research purposes within the           #
# scientific community so long as proper attribution is given to the journal # 
# article from which it was obtained.                                        #
#                                                                            #
##############################################################################
data_I
_audit_creation_method     'SHELXL-2018/3'
_journal_date_recd_electronic     2020-06-24
_journal_date_accepted     2020-07-06
_journal_name_full     'Acta Crystallographica, Section E'
_journal_year     2020
_journal_volume     76
_journal_issue      1
_journal_page_first     0
_journal_page_last     0
_journal_paper_category     GM
_journal_paper_doi     10.1107/S2056989020009214
_journal_coeditor_code     WM5574
_publ_contact_author_name     'Sascha Ossinger'
_publ_contact_author_address
;
Institut f\"ur Anorganische Chemie, Christian-Albrechts-Universit\"at Kiel,
 Max-Eyth Str. 2, D-24118 Kiel, Germany.
;
_publ_contact_author_email     'sossinger@ac.uni-kiel.de'
_publ_contact_author_fax     ?
_publ_contact_author_phone     ?
_publ_section_title
;\
Crystal structure of
bis{(3,5-dimethylpyrazol-1-yl)dihydro[3-(pyridin-2-yl)pyrazol-1-yl]borato}\
iron(II)
;
_publ_section_title_footnote     .
loop_
    _publ_author_name
    _publ_author_footnote
    _publ_author_address
    'Ossinger, Sascha' .
;
Institut f\"ur Anorganische Chemie, Christian-Albrechts-Universit\"at Kiel,
Max-Eyth-Str. 2, D-24118 Kiel,
Germany
;
    'N\"ather, Christian' .
;
Institut f\"ur Anorganische Chemie, Christian-Albrechts-Universit\"at Kiel,
Max-Eyth-Str. 2, D-24118 Kiel,
Germany
;
    'Tuczek, Felix' .
;
Institut f\"ur Anorganische Chemie, Christian-Albrechts-Universit\"at Kiel,
Max-Eyth-Str. 2, D-24118 Kiel,
Germany
;
_publ_section_synopsis
;
The Fe^II^ atom in the title complex, [Fe{H~2~B(3,5-(CH~3~)~2~-pz)(pypz)}~2~]
(pz = pyrazole, pypz = pyridylpyrazole), is coordinated by two tridentate
{H~2~B(pz)(pypz)}^-^ ligands in form of a distorted N~6~ octahedron.
;
_chemical_name_systematic
;\
Bis{(3,5-dimethylpyrazol-1-yl)dihydro[3-(pyridin-2-yl)pyrazol-1-yl]\
borato}iron(II)
;
_chemical_name_common     ?
_chemical_formula_moiety     ?
_chemical_formula_sum     'C26 H30 B2 Fe N10'
_chemical_formula_iupac     '[Fe (C13 H15 B1 N5)2]'
_chemical_formula_weight     560.07
_chemical_melting_point     ?
_space_group_crystal_system     monoclinic
_space_group_name_H-M_alt     'P 21/c'
_space_group_name_Hall     '-P 2ybc'
loop_
    _space_group_symop_operation_xyz
    'x, y, z'
    '-x, y+1/2, -z+1/2'
    '-x, -y, -z'
    'x, -y-1/2, z-1/2'
_cell_length_a     17.1798(6)
_cell_length_b     8.7991(2)
_cell_length_c     18.7608(7)
_cell_angle_alpha     90
_cell_angle_beta     99.711(3)
_cell_angle_gamma     90
_cell_volume     2795.37(16)
_cell_formula_units_Z     4
_cell_measurement_reflns_used     16844
_cell_measurement_theta_min     2.203
_cell_measurement_theta_max     27.003
_cell_measurement_temperature     200(2)
_exptl_crystal_description     bar
_exptl_crystal_colour     orange
_exptl_crystal_size_max     0.20
_exptl_crystal_size_mid     0.12
_exptl_crystal_size_min     0.08
_exptl_crystal_density_diffrn     1.331
_exptl_crystal_density_meas     ?
_exptl_crystal_density_method     ?
_exptl_crystal_F_000     1168
_exptl_absorpt_coefficient_mu     0.575
_exptl_absorpt_correction_type     numerical
_exptl_absorpt_process_details
;
(X-Red and X-Shape; Stoe & Cie, 2008)
;
_exptl_absorpt_correction_T_min     0.8045
_exptl_absorpt_correction_T_max     0.9599
_diffrn_ambient_temperature     200(2)
_diffrn_source     ?
_diffrn_radiation_type     MoK\a
_diffrn_radiation_wavelength     0.71073
_diffrn_measurement_device_type     'Stoe IPDS-1'
_diffrn_measurement_method     'Omega scans'
_diffrn_detector_area_resol_mean     ?
_diffrn_reflns_number     16844
_diffrn_reflns_av_R_equivalents     0.0287
_diffrn_reflns_av_unetI/netI     0.0236
_diffrn_reflns_theta_min     2.203
_diffrn_reflns_theta_max     27.003
_diffrn_reflns_theta_full     25.242
_diffrn_measured_fraction_theta_max     0.994
_diffrn_measured_fraction_theta_full     0.993
_diffrn_reflns_limit_h_min     -21
_diffrn_reflns_limit_h_max     20
_diffrn_reflns_limit_k_min     -11
_diffrn_reflns_limit_k_max     10
_diffrn_reflns_limit_l_min     -23
_diffrn_reflns_limit_l_max     23
_refine_special_details     ?
_reflns_number_total     6071
_reflns_number_gt     5067
_reflns_threshold_expression     'I > 2\s(I)'
_refine_ls_structure_factor_coef     Fsqd
_refine_ls_matrix_type     full
_refine_ls_R_factor_all     0.0439
_refine_ls_R_factor_gt     0.0340
_refine_ls_wR_factor_gt     0.0861
_refine_ls_wR_factor_ref     0.0906
_refine_ls_goodness_of_fit_ref     1.042
_refine_ls_restrained_S_all     1.042
_refine_ls_number_reflns     6071
_refine_ls_number_parameters     372
_refine_ls_number_restraints     0
_refine_ls_hydrogen_treatment     mixed
_refine_ls_weighting_scheme     calc
_refine_ls_weighting_details
              'w=1/[\s^2^(Fo^2^)+(0.0488P)^2^+0.5301P] where P=(Fo^2^+2Fc^2^)/3'
_atom_sites_solution_hydrogens     mixed
_atom_sites_solution_primary     ?
_atom_sites_solution_secondary     ?
_refine_ls_shift/su_max     0.001
_refine_ls_shift/su_mean     0.000
_refine_diff_density_max     0.236
_refine_diff_density_min     -0.320
_refine_ls_extinction_method     none
_refine_ls_extinction_coef     .
loop_
    _atom_type_symbol
    _atom_type_description
    _atom_type_scat_dispersion_real
    _atom_type_scat_dispersion_imag
    _atom_type_scat_source
    'C' 'C' 0.0033 0.0016
                         'International Tables Vol C Tables 4.2.6.8 and 6.1.1.4'
    'H' 'H' 0.0000 0.0000
                         'International Tables Vol C Tables 4.2.6.8 and 6.1.1.4'
    'B' 'B' 0.0013 0.0007
                         'International Tables Vol C Tables 4.2.6.8 and 6.1.1.4'
    'N' 'N' 0.0061 0.0033
                         'International Tables Vol C Tables 4.2.6.8 and 6.1.1.4'
    'Fe' 'Fe' 0.3463 0.8444
                         'International Tables Vol C Tables 4.2.6.8 and 6.1.1.4'
_computing_data_collection
;
X-AREA (Stoe & Cie, 2008)
;
_computing_cell_refinement
;
X-AREA (Stoe & Cie, 2008)
;
_computing_data_reduction
;
X-AREA (Stoe & Cie, 2008)
;
_computing_structure_solution     'SHELXT (Sheldrick, 2015a)'
_computing_structure_refinement
;
<i>SHELXL2018/3</i> (Sheldrick, 2015b)
;
_computing_molecular_graphics
;
DIAMOND (Brandenburg, 1999)
;
_computing_publication_material
;
publCIF (Westrip, 2010)
;
loop_
    _atom_site_type_symbol
    _atom_site_label
    _atom_site_fract_x
    _atom_site_fract_y
    _atom_site_fract_z
    _atom_site_U_iso_or_equiv
    _atom_site_adp_type
    _atom_site_calc_flag
    _atom_site_occupancy
    _atom_site_disorder_assembly
    _atom_site_disorder_group
    Fe Fe1 0.25357(2) 0.66865(3) 0.38412(2) 0.03635(8) Uani d 1 . .
    N N1 0.24645(8) 0.42005(16) 0.41986(8) 0.0424(3) Uani d 1 . .
    C C1 0.31541(11) 0.34392(19) 0.42876(9) 0.0431(4) Uani d 1 . .
    C C2 0.32056(14) 0.1918(2) 0.44860(11) 0.0556(5) Uani d 1 . .
    H H2 0.369711 0.139860 0.454262 0.067 Uiso calc 1 . .
    C C3 0.25320(15) 0.1174(2) 0.45993(11) 0.0642(6) Uani d 1 . .
    H H3 0.255326 0.013376 0.473603 0.077 Uiso calc 1 . .
    C C4 0.18277(14) 0.1952(2) 0.45128(11) 0.0609(5) Uani d 1 . .
    H H4 0.135633 0.145907 0.458790 0.073 Uiso calc 1 . .
    C C5 0.18194(12) 0.3461(2) 0.43149(11) 0.0522(4) Uani d 1 . .
    H H5 0.133329 0.399861 0.425881 0.063 Uiso calc 1 . .
    C C6 0.38277(10) 0.43509(19) 0.41776(9) 0.0419(4) Uani d 1 . .
    N N2 0.37079(7) 0.58498(16) 0.41015(7) 0.0388(3) Uani d 1 . .
    N N3 0.43977(8) 0.64900(17) 0.40183(8) 0.0432(3) Uani d 1 . .
    C C7 0.49500(11) 0.5398(2) 0.40489(11) 0.0542(5) Uani d 1 . .
    H H7 0.548765 0.555785 0.400833 0.065 Uiso calc 1 . .
    C C8 0.46140(11) 0.4016(2) 0.41481(11) 0.0538(5) Uani d 1 . .
    H H8 0.486204 0.304748 0.418770 0.065 Uiso calc 1 . .
    B B1 0.44835(11) 0.8240(3) 0.40255(12) 0.0481(5) Uani d 1 . .
    H H1A 0.5065(13) 0.849(2) 0.3886(11) 0.059(6) Uiso d 1 . .
    H H2A 0.4405(12) 0.867(2) 0.4583(12) 0.057(6) Uiso d 1 . .
    N N4 0.38384(8) 0.89317(17) 0.34347(8) 0.0415(3) Uani d 1 . .
    N N5 0.30409(8) 0.87040(16) 0.34245(7) 0.0397(3) Uani d 1 . .
    C C9 0.26662(10) 0.9666(2) 0.29304(10) 0.0458(4) Uani d 1 . .
    C C10 0.32095(12) 1.0504(2) 0.26233(11) 0.0556(5) Uani d 1 . .
    H H10 0.309803 1.125859 0.225828 0.067 Uiso calc 1 . .
    C C11 0.39404(11) 1.0018(2) 0.29549(10) 0.0498(4) Uani d 1 . .
    C C12 0.17874(11) 0.9804(2) 0.27768(12) 0.0568(5) Uani d 1 . .
    H H12A 0.157151 0.907477 0.240004 0.085 Uiso calc 1 . .
    H H12B 0.164113 1.083753 0.261118 0.085 Uiso calc 1 . .
    H H12C 0.157288 0.959006 0.321832 0.085 Uiso calc 1 . .
    C C13 0.47337(13) 1.0549(3) 0.28292(14) 0.0679(6) Uani d 1 . .
    H H13A 0.503941 1.091565 0.328528 0.102 Uiso calc 1 . .
    H H13B 0.466683 1.137548 0.247405 0.102 Uiso calc 1 . .
    H H13C 0.501442 0.970313 0.264603 0.102 Uiso calc 1 . .
    N N21 0.25062(8) 0.55241(17) 0.27238(8) 0.0427(3) Uani d 1 . .
    C C21 0.31204(11) 0.5194(2) 0.23987(10) 0.0490(4) Uani d 1 . .
    H H21 0.362874 0.554639 0.261370 0.059 Uiso calc 1 . .
    C C22 0.30524(13) 0.4369(2) 0.17666(10) 0.0565(5) Uani d 1 . .
    H H22 0.350227 0.416218 0.154950 0.068 Uiso calc 1 . .
    C C23 0.23111(14) 0.3848(3) 0.14559(11) 0.0604(5) Uani d 1 . .
    H H23 0.224711 0.325513 0.102665 0.072 Uiso calc 1 . .
    C C24 0.16692(12) 0.4197(2) 0.17750(10) 0.0552(5) Uani d 1 . .
    H H24 0.115568 0.386001 0.156645 0.066 Uiso calc 1 . .
    C C25 0.17838(10) 0.5048(2) 0.24059(9) 0.0446(4) Uani d 1 . .
    C C26 0.11446(10) 0.5525(2) 0.27746(9) 0.0453(4) Uani d 1 . .
    N N22 0.13333(8) 0.64402(16) 0.33500(8) 0.0412(3) Uani d 1 . .
    N N23 0.06650(8) 0.67339(18) 0.36111(8) 0.0454(3) Uani d 1 . .
    C C27 0.00588(10) 0.6020(3) 0.31960(12) 0.0587(5) Uani d 1 . .
    H H27 -0.047595 0.605253 0.326591 0.070 Uiso calc 1 . .
    C C28 0.03319(11) 0.5240(3) 0.26587(12) 0.0602(5) Uani d 1 . .
    H H28 0.003562 0.463864 0.228849 0.072 Uiso calc 1 . .
    B B21 0.06608(11) 0.7902(3) 0.42263(12) 0.0480(5) Uani d 1 . .
    H H21A 0.0796(12) 0.901(2) 0.4020(11) 0.053(5) Uiso d 1 . .
    H H21B 0.0062(12) 0.785(2) 0.4387(10) 0.051(5) Uiso d 1 . .
    N N24 0.13042(7) 0.74699(16) 0.48779(8) 0.0406(3) Uani d 1 . .
    N N25 0.20937(7) 0.73351(16) 0.48249(7) 0.0385(3) Uani d 1 . .
    C C29 0.24801(10) 0.7151(2) 0.55021(9) 0.0433(4) Uani d 1 . .
    C C30 0.19569(11) 0.7175(2) 0.59869(10) 0.0527(4) Uani d 1 . .
    H H30 0.208023 0.707301 0.649760 0.063 Uiso calc 1 . .
    C C31 0.12210(11) 0.7378(2) 0.55775(10) 0.0503(4) Uani d 1 . .
    C C32 0.33549(11) 0.6980(3) 0.56723(11) 0.0631(6) Uani d 1 . .
    H H32A 0.350805 0.600726 0.548199 0.095 Uiso calc 1 . .
    H H32B 0.352579 0.700541 0.619763 0.095 Uiso calc 1 . .
    H H32C 0.360596 0.781333 0.544921 0.095 Uiso calc 1 . .
    C C33 0.04415(13) 0.7534(4) 0.58257(13) 0.0757(7) Uani d 1 . .
    H H33A 0.021738 0.853680 0.568847 0.114 Uiso calc 1 . .
    H H33B 0.051594 0.742262 0.635260 0.114 Uiso calc 1 . .
    H H33C 0.008067 0.674317 0.559854 0.114 Uiso calc 1 . .
loop_
    _atom_site_aniso_label
    _atom_site_aniso_U_11
    _atom_site_aniso_U_22
    _atom_site_aniso_U_33
    _atom_site_aniso_U_12
    _atom_site_aniso_U_13
    _atom_site_aniso_U_23
    Fe1 0.02667(11) 0.03770(13) 0.04343(13) 0.00015(9) 0.00229(8) 0.00072(9)
    N1 0.0431(7) 0.0389(7) 0.0438(7) -0.0020(6) 0.0036(6) 0.0004(6)
    C1 0.0525(9) 0.0378(8) 0.0387(8) 0.0031(7) 0.0069(7) -0.0024(6)
    C2 0.0756(13) 0.0385(10) 0.0546(11) 0.0088(9) 0.0164(10) 0.0008(8)
    C3 0.1000(17) 0.0387(10) 0.0559(11) -0.0080(11) 0.0187(11) 0.0003(8)
    C4 0.0751(14) 0.0506(11) 0.0568(11) -0.0189(10) 0.0104(10) 0.0009(9)
    C5 0.0514(10) 0.0516(11) 0.0525(10) -0.0101(8) 0.0052(8) 0.0025(8)
    C6 0.0437(8) 0.0409(9) 0.0403(8) 0.0105(7) 0.0050(6) 0.0008(7)
    N2 0.0298(6) 0.0408(7) 0.0446(7) 0.0034(5) 0.0028(5) 0.0020(6)
    N3 0.0285(6) 0.0516(8) 0.0485(8) 0.0053(6) 0.0034(5) 0.0039(6)
    C7 0.0349(8) 0.0649(12) 0.0631(11) 0.0139(8) 0.0089(8) 0.0066(9)
    C8 0.0476(10) 0.0521(11) 0.0623(11) 0.0191(9) 0.0112(8) 0.0038(9)
    B1 0.0322(9) 0.0524(11) 0.0569(12) -0.0038(8) -0.0007(8) 0.0055(9)
    N4 0.0324(6) 0.0429(7) 0.0487(8) -0.0025(6) 0.0056(5) 0.0040(6)
    N5 0.0321(6) 0.0399(7) 0.0457(7) -0.0008(5) 0.0029(5) 0.0042(6)
    C9 0.0424(9) 0.0439(9) 0.0484(9) 0.0041(7) 0.0001(7) 0.0061(7)
    C10 0.0565(11) 0.0551(11) 0.0542(11) 0.0009(9) 0.0063(8) 0.0172(9)
    C11 0.0480(10) 0.0496(10) 0.0531(10) -0.0051(8) 0.0119(8) 0.0061(8)
    C12 0.0439(10) 0.0586(12) 0.0633(11) 0.0090(8) -0.0037(8) 0.0111(9)
    C13 0.0558(12) 0.0706(14) 0.0809(15) -0.0096(11) 0.0219(11) 0.0160(12)
    N21 0.0387(7) 0.0448(8) 0.0434(7) -0.0010(6) 0.0035(6) 0.0019(6)
    C21 0.0448(9) 0.0538(11) 0.0487(10) 0.0018(8) 0.0084(7) 0.0032(8)
    C22 0.0631(12) 0.0607(12) 0.0475(10) 0.0071(10) 0.0143(9) 0.0027(9)
    C23 0.0767(14) 0.0591(12) 0.0445(10) 0.0002(11) 0.0076(9) -0.0054(9)
    C24 0.0570(11) 0.0583(12) 0.0469(10) -0.0084(9) -0.0009(8) -0.0045(8)
    C25 0.0430(9) 0.0455(9) 0.0429(8) -0.0034(7) 0.0005(7) 0.0013(7)
    C26 0.0375(8) 0.0502(10) 0.0448(9) -0.0061(7) -0.0030(7) -0.0013(7)
    N22 0.0298(6) 0.0448(8) 0.0469(7) -0.0006(5) 0.0005(5) -0.0006(6)
    N23 0.0272(6) 0.0539(9) 0.0531(8) -0.0012(6) 0.0013(5) -0.0010(7)
    C27 0.0305(8) 0.0751(13) 0.0670(12) -0.0082(9) -0.0016(8) -0.0109(10)
    C28 0.0399(9) 0.0740(14) 0.0623(12) -0.0125(9) -0.0039(8) -0.0153(10)
    B21 0.0317(9) 0.0549(12) 0.0556(11) 0.0055(8) 0.0020(8) -0.0017(9)
    N24 0.0300(6) 0.0438(8) 0.0483(8) -0.0002(6) 0.0072(5) -0.0011(6)
    N25 0.0297(6) 0.0402(7) 0.0449(7) 0.0023(5) 0.0042(5) -0.0005(6)
    C29 0.0397(8) 0.0431(9) 0.0455(9) 0.0056(7) 0.0022(7) -0.0012(7)
    C30 0.0512(10) 0.0627(11) 0.0440(9) 0.0047(9) 0.0073(8) 0.0016(8)
    C31 0.0426(9) 0.0576(11) 0.0524(10) -0.0021(8) 0.0125(7) -0.0007(8)
    C32 0.0428(10) 0.0910(16) 0.0515(10) 0.0188(10) -0.0031(8) -0.0079(10)
    C33 0.0482(11) 0.118(2) 0.0653(13) -0.0035(13) 0.0219(10) -0.0001(14)
_geom_special_details
;
 All esds (except the esd in the dihedral angle between two l.s. planes)
 are estimated using the full covariance matrix.  The cell esds are taken
 into account individually in the estimation of esds in distances, angles
 and torsion angles; correlations between esds in cell parameters are only
 used when they are defined by crystal symmetry.  An approximate (isotropic)
 treatment of cell esds is used for estimating esds involving l.s. planes.
;
loop_
    _geom_bond_atom_site_label_1
    _geom_bond_atom_site_label_2
    _geom_bond_site_symmetry_2
    _geom_bond_distance
    _geom_bond_publ_flag
    Fe1 N2 . 2.1222(13) y
    Fe1 N22 . 2.1264(13) y
    Fe1 N5 . 2.1782(14) y
    Fe1 N25 . 2.1866(14) y
    Fe1 N1 . 2.2972(14) y
    Fe1 N21 . 2.3255(15) y
    N1 C5 . 1.334(2) ?
    N1 C1 . 1.347(2) ?
    C1 C2 . 1.388(2) ?
    C1 C6 . 1.451(3) ?
    C2 C3 . 1.377(3) ?
    C3 C4 . 1.376(3) ?
    C4 C5 . 1.378(3) ?
    C6 N2 . 1.339(2) ?
    C6 C8 . 1.393(2) ?
    N2 N3 . 1.3449(19) ?
    N3 C7 . 1.345(2) ?
    N3 B1 . 1.547(3) ?
    C7 C8 . 1.372(3) ?
    B1 N4 . 1.553(2) ?
    N4 C11 . 1.345(2) ?
    N4 N5 . 1.3817(18) ?
    N5 C9 . 1.338(2) ?
    C9 C10 . 1.388(3) ?
    C9 C12 . 1.493(2) ?
    C10 C11 . 1.372(3) ?
    C11 C13 . 1.497(3) ?
    N21 C21 . 1.337(2) ?
    N21 C25 . 1.350(2) ?
    C21 C22 . 1.379(3) ?
    C22 C23 . 1.386(3) ?
    C23 C24 . 1.375(3) ?
    C24 C25 . 1.386(3) ?
    C25 C26 . 1.455(3) ?
    C26 N22 . 1.342(2) ?
    C26 C28 . 1.399(2) ?
    N22 N23 . 1.347(2) ?
    N23 C27 . 1.346(2) ?
    N23 B21 . 1.547(3) ?
    C27 C28 . 1.366(3) ?
    B21 N24 . 1.551(2) ?
    N24 C31 . 1.346(2) ?
    N24 N25 . 1.3816(18) ?
    N25 C29 . 1.340(2) ?
    C29 C30 . 1.382(3) ?
    C29 C32 . 1.490(2) ?
    C30 C31 . 1.376(3) ?
    C31 C33 . 1.496(3) ?
loop_
    _geom_angle_atom_site_label_1
    _geom_angle_atom_site_label_2
    _geom_angle_atom_site_label_3
    _geom_angle_site_symmetry_1
    _geom_angle_site_symmetry_3
    _geom_angle
    _geom_angle_publ_flag
    N2 Fe1 N22 . . 151.54(6) ?
    N2 Fe1 N5 . . 86.86(5) y
    N22 Fe1 N5 . . 110.14(5) y
    N2 Fe1 N25 . . 110.34(5) y
    N22 Fe1 N25 . . 86.68(5) y
    N5 Fe1 N25 . . 107.84(5) y
    N2 Fe1 N1 . . 72.40(5) y
    N22 Fe1 N1 . . 86.20(5) y
    N5 Fe1 N1 . . 157.65(5) y
    N25 Fe1 N1 . . 87.65(5) y
    N2 Fe1 N21 . . 86.01(5) y
    N22 Fe1 N21 . . 72.10(5) y
    N5 Fe1 N21 . . 89.10(5) y
    N25 Fe1 N21 . . 156.60(5) y
    N1 Fe1 N21 . . 81.38(5) y
    C5 N1 C1 . . 118.35(16) ?
    C5 N1 Fe1 . . 126.76(13) ?
    C1 N1 Fe1 . . 114.89(11) ?
    N1 C1 C2 . . 121.87(18) ?
    N1 C1 C6 . . 114.42(15) ?
    C2 C1 C6 . . 123.70(17) ?
    C3 C2 C1 . . 118.8(2) ?
    C4 C3 C2 . . 119.41(19) ?
    C3 C4 C5 . . 118.7(2) ?
    N1 C5 C4 . . 122.9(2) ?
    N2 C6 C8 . . 109.69(16) ?
    N2 C6 C1 . . 116.60(15) ?
    C8 C6 C1 . . 133.68(17) ?
    C6 N2 N3 . . 107.60(13) ?
    C6 N2 Fe1 . . 119.29(11) ?
    N3 N2 Fe1 . . 130.43(11) ?
    C7 N3 N2 . . 108.96(15) ?
    C7 N3 B1 . . 130.21(16) ?
    N2 N3 B1 . . 120.03(14) ?
    N3 C7 C8 . . 109.22(16) ?
    C7 C8 C6 . . 104.53(16) ?
    N3 B1 N4 . . 109.16(15) ?
    C11 N4 N5 . . 109.56(14) ?
    C11 N4 B1 . . 126.75(15) ?
    N5 N4 B1 . . 122.65(14) ?
    C9 N5 N4 . . 106.14(13) ?
    C9 N5 Fe1 . . 126.18(11) ?
    N4 N5 Fe1 . . 124.57(10) ?
    N5 C9 C10 . . 110.18(15) ?
    N5 C9 C12 . . 122.54(17) ?
    C10 C9 C12 . . 127.25(17) ?
    C11 C10 C9 . . 105.92(16) ?
    N4 C11 C10 . . 108.20(16) ?
    N4 C11 C13 . . 123.53(17) ?
    C10 C11 C13 . . 128.27(18) ?
    C21 N21 C25 . . 117.96(16) ?
    C21 N21 Fe1 . . 127.44(12) ?
    C25 N21 Fe1 . . 114.43(12) ?
    N21 C21 C22 . . 123.22(18) ?
    C21 C22 C23 . . 118.3(2) ?
    C24 C23 C22 . . 119.36(19) ?
    C23 C24 C25 . . 118.91(18) ?
    N21 C25 C24 . . 122.18(17) ?
    N21 C25 C26 . . 114.32(15) ?
    C24 C25 C26 . . 123.49(16) ?
    N22 C26 C28 . . 109.37(17) ?
    N22 C26 C25 . . 117.15(14) ?
    C28 C26 C25 . . 133.48(17) ?
    C26 N22 N23 . . 107.61(13) ?
    C26 N22 Fe1 . . 119.67(11) ?
    N23 N22 Fe1 . . 130.40(11) ?
    C27 N23 N22 . . 108.89(15) ?
    C27 N23 B21 . . 129.91(16) ?
    N22 N23 B21 . . 120.69(13) ?
    N23 C27 C28 . . 109.43(17) ?
    C27 C28 C26 . . 104.69(16) ?
    N23 B21 N24 . . 109.44(15) ?
    C31 N24 N25 . . 109.38(13) ?
    C31 N24 B21 . . 127.18(15) ?
    N25 N24 B21 . . 122.83(14) ?
    C29 N25 N24 . . 106.11(13) ?
    C29 N25 Fe1 . . 125.55(11) ?
    N24 N25 Fe1 . . 124.62(10) ?
    N25 C29 C30 . . 110.40(15) ?
    N25 C29 C32 . . 122.39(17) ?
    C30 C29 C32 . . 127.20(17) ?
    C31 C30 C29 . . 105.85(16) ?
    N24 C31 C30 . . 108.26(16) ?
    N24 C31 C33 . . 123.06(17) ?
    C30 C31 C33 . . 128.65(18) ?
loop_
    _geom_hbond_atom_site_label_D
    _geom_hbond_atom_site_label_H
    _geom_hbond_atom_site_label_A
    _geom_hbond_site_symmetry_A
    _geom_hbond_distance_DH
    _geom_hbond_distance_HA
    _geom_hbond_distance_DA
    _geom_hbond_angle_DHA
    _geom_hbond_publ_flag
    C3 H3 N25 1_545 0.95 2.60 3.502(4) 159 yes
_shelx_space_group_comment
;
The symmetry employed for this shelxl refinement is uniquely defined
by the following loop, which should always be used as a source of
symmetry information in preference to the above space-group names.
They are only intended as comments.
;
_shelx_estimated_absorpt_T_min     ?
_shelx_estimated_absorpt_T_max     ?
_shelx_hkl_file
;
   3   0   0  123.84   11.14   0
  -3   0   0  123.68   11.38   0
   5   0   0   96.45    8.42   0
  -5   0   0   93.40    8.37   0
   6   0   0   76.46    7.34   0
  -6   0   0   76.58    7.42   0
  -7   0   0   36.60    6.49   0
   7   0   0   39.70    6.58   0
   8   0   0 3010.78   15.61   0
  -8   0   0 3113.79   15.67   0
   9   0   0  147.40    6.24   0
  -9   0   0  151.83    5.98   0
 -10   0   0 2661.00   13.57   0
  10   0   0 2605.29   13.42   0
 -11   0   0    1.17    5.17   0
  11   0   0    1.92    5.14   0
 -12   0   0  524.70    7.36   0
  12   0   0  521.96    7.48   0
 -13   0   0   31.20    5.52   0
  13   0   0   32.14    5.55   0
 -14   0   0 3315.24   14.07   0
 -15   0   0  236.14    7.30   0
 -16   0   0 5067.76   16.98   0
 -17   0   0  100.70    5.93   0
 -18   0   0  288.96    6.50   0
 -19   0   0    7.09    5.30   0
 -20   0   0  101.69    6.79   0
 -21   0   0  128.70    6.28   0
   0  -1   0   -0.07   11.78   0
   0   1   0    5.00   11.74   0
  -2  -1   0 2827.85   23.47   0
   2   1   0 2866.65   23.44   0
  -3   1   0 1131.63   25.19   0
   3   1   0 1172.04   15.29   0
  -3  -1   0 1146.41   15.43   0
   3  -1   0 1146.16   25.19   0
   4  -1   0  790.31   16.70   0
  -4  -1   0  791.66   12.69   0
  -4   1   0  798.01   16.76   0
   4   1   0  791.93   12.71   0
   5   1   0 5755.53   22.88   0
  -5  -1   0 5834.98   22.94   0
  -6  -1   0   67.32    5.28   0
  -6   1   0   71.23    8.68   0
   6   1   0   70.57    7.11   0
   6  -1   0   70.88    8.57   0
  -7  -1   0 5134.47   19.18   0
   7   1   0 4890.80   18.34   0
   8   1   0   54.74    6.02   0
  -8  -1   0   48.96    6.09   0
   8  -1   0   45.96    6.32   0
  -8   1   0   46.42    6.22   0
  -9  -1   0 3374.25   14.37   0
  -9   1   0 3329.27   18.02   0
   9  -1   0 3321.28   18.12   0
   9   1   0 3154.87   13.59   0
  10  -1   0  172.71    6.71   0
 -10   1   0  179.72    6.67   0
  10   1   0  162.36    5.88   0
 -10  -1   0  167.29    5.86   0
  11  -1   0  863.36    9.38   0
 -11  -1   0  890.18    8.35   0
  11   1   0  868.17    8.28   0
 -11   1   0  867.76   10.29   0
 -12   1   0  130.15    5.82   0
  12   1   0  127.27    5.75   0
 -12  -1   0  117.61    5.73   0
 -13  -1   0  155.78    6.02   0
 -13   1   0  138.25    6.24   0
  13   1   0  149.55    6.09   0
 -14   1   0  403.93    8.28   0
  14   1   0  417.10    6.78   0
 -14  -1   0  428.33    6.85   0
 -15  -1   0  656.84    7.55   0
 -15   1   0  675.37    8.09   0
 -16  -1   0  410.82    6.65   0
 -16   1   0  388.46    7.03   0
 -17   1   0  731.34    9.27   0
 -17  -1   0  755.30    8.10   0
 -18   1   0    7.25    6.28   0
 -18  -1   0    8.86    4.94   0
 -19  -1   0   82.73    5.49   0
 -19   1   0   79.59    5.43   0
 -20  -1   0   22.72    5.62   0
 -20   1   0   23.93    5.45   0
 -21   1   0  329.86    7.37   0
 -21  -1   0  317.26    6.96   0
   0   2   0    7.75    9.30   0
   0  -2   0    5.75    9.43   0
  -1  -2   0 5830.31   28.54   0
   1   2   0 5483.92   27.85   0
   2  -2   0  724.10   23.60   0
  -2  -2   0  850.91   13.33   0
   2   2   0  832.38   13.35   0
  -3  -2   0  495.39   10.91   0
   3   2   0  493.38   10.77   0
  -4  -2   0   68.79    7.78   0
   4   2   0   64.00    5.58   0
   5   2   0    3.59    6.48   0
  -5  -2   0    2.92    6.49   0
  -5   2   0    4.28   11.55   0
  -6  -2   0 1746.00   11.66   0
   6   2   0 1646.45   10.64   0
  -6   2   0 1720.10   21.38   0
  -7  -2   0  149.42    6.42   0
  -7   2   0  145.21    8.82   0
   7   2   0  140.91    6.32   0
   8   2   0  165.25    6.22   0
  -8   2   0  173.10    8.58   0
  -8  -2   0  178.19    6.36   0
  -9   2   0 1371.26   14.26   0
   9   2   0 1360.13    9.65   0
  -9  -2   0 1394.71    9.72   0
  10   2   0 1150.66    8.26   0
 -10   2   0 1210.73   12.71   0
 -10  -2   0 1235.61    9.13   0
 -11  -2   0  111.35    5.58   0
  11   2   0  113.33    5.45   0
 -11   2   0  100.68    7.17   0
 -12  -2   0    0.36    4.99   0
 -12   2   0    0.77    6.79   0
  12   2   0   10.14    4.78   0
 -13  -2   0  227.13    5.75   0
  13   2   0  227.77    5.79   0
 -13   2   0  246.32    7.93   0
  14   2   0  137.01    5.63   0
 -14   2   0  121.39    6.89   0
 -14  -2   0  132.46    5.39   0
 -15  -2   0  597.86    6.97   0
 -15   2   0  606.15    8.32   0
  15   2   0  585.89    6.96   0
 -16   2   0  186.76    7.30   0
 -16  -2   0  195.01    5.75   0
 -17  -2   0    5.85    4.88   0
 -17   2   0    8.01    6.05   0
 -18   2   0   71.61    5.71   0
 -18  -2   0   74.43    5.32   0
 -19   2   0   -3.33    5.14   0
 -19  -2   0    2.57    4.83   0
 -20  -2   0   85.44    5.67   0
 -20   2   0   92.35    6.41   0
 -21   2   0   11.80    6.79   0
 -21  -2   0   10.59    5.31   0
   0   3   0   16.43    7.15   0
   0  -3   0    3.71    8.30   0
  -1  -3   0 3873.86   20.12   0
  -1   3   0 3952.00   24.72   0
   1  -3   0 3574.67   23.19   0
   1   3   0 3965.21   20.43   0
  -2   3   0 1530.94   19.79   0
   2  -3   0 1517.81   19.58   0
   2   3   0 1525.21   12.95   0
  -2  -3   0 1522.73   13.12   0
   3  -3   0  358.40   16.06   0
  -3  -3   0  380.69    8.48   0
   3   3   0  383.05    8.61   0
   4   3   0  380.38    6.81   0
  -4  -3   0  385.32    8.50   0
  -5  -3   0  952.44    9.39   0
   5   3   0  962.96    9.35   0
   6   3   0   12.37    5.75   0
  -6  -3   0   11.12    4.14   0
   7   3   0  211.95    6.56   0
  -7  -3   0  205.92    6.58   0
  -8  -3   0  603.92    7.45   0
   8   3   0  610.71    7.64   0
  -8   3   0  580.10   17.26   0
  -9  -3   0   88.35    5.84   0
  -9   3   0   95.54    9.37   0
   9   3   0   94.80    5.80   0
  10   3   0  133.50    5.59   0
 -10  -3   0  135.08    4.29   0
 -10   3   0  135.55    8.91   0
  11   3   0   44.50    5.41   0
 -11  -3   0   54.15    5.38   0
 -11   3   0   47.53    8.26   0
 -12   3   0  295.58    9.72   0
  12   3   0  288.89    5.00   0
 -12  -3   0  296.35    6.22   0
 -13  -3   0   12.87    5.02   0
  13   3   0    6.92    5.02   0
 -13   3   0    6.28    7.37   0
  14   3   0  192.44    5.52   0
 -14  -3   0  183.38    5.68   0
 -14   3   0  180.97    7.80   0
 -15  -3   0   11.45    4.87   0
  15   3   0   15.02    4.75   0
 -15   3   0   18.13    6.45   0
 -16   3   0   13.29    6.21   0
 -16  -3   0    6.15    5.04   0
 -17  -3   0    9.05    5.06   0
 -17   3   0    8.10    6.29   0
 -18   3   0   33.65    6.33   0
 -18  -3   0   33.98    5.19   0
 -19   3   0   23.42    6.80   0
 -19  -3   0   23.56    5.09   0
 -20   3   0   -0.02    6.65   0
 -20  -3   0    2.29    5.18   0
   0  -4   0  584.08    9.06   0
   0   4   0  579.03    9.14   0
  -1   4   0 1357.53   13.35   0
   1   4   0 1325.89   11.51   0
  -1  -4   0 1375.19   11.57   0
   1  -4   0 1382.86   13.97   0
   2  -4   0  172.97    8.82   0
   2   4   0  170.50    6.74   0
  -2  -4   0  177.74    6.87   0
  -3  -4   0  543.84    8.18   0
   3   4   0  541.92    8.14   0
   3  -4   0  518.83   13.56   0
   4   4   0  427.83    7.25   0
   4  -4   0  431.98   17.67   0
  -4  -4   0  439.74    7.31   0
  -5  -4   0   25.88    5.55   0
   5   4   0   19.81    5.45   0
  -6  -4   0  822.42    7.21   0
   6   4   0  867.37    8.35   0
   7   4   0  329.20    5.50   0
  -7  -4   0  342.75    6.75   0
   8   4   0  415.66    6.70   0
  -8  -4   0  410.75    6.88   0
  -9  -4   0   64.12    5.36   0
   9   4   0   61.86    5.32   0
 -10  -4   0  573.50    7.26   0
  10   4   0  580.91    7.05   0
 -11  -4   0  249.96    6.17   0
  11   4   0  234.78    6.14   0
  12   4   0  177.72    5.82   0
 -12  -4   0  172.48    5.65   0
 -13   4   0  475.51   18.46   0
 -13   4   0  464.22   18.64   0
 -13  -4   0  509.99    6.78   0
  13   4   0  476.02    5.57   0
  14   4   0    8.53    4.87   0
 -14   4   0    9.04    9.87   0
 -14   4   0    8.23    9.85   0
 -14  -4   0   10.80    5.12   0
 -15  -4   0   36.85    5.03   0
  15   4   0   33.84    4.79   0
 -15   4   0   27.52    9.47   0
 -15   4   0   28.24    9.24   0
 -16  -4   0  214.44    5.79   0
 -16   4   0  175.37   10.72   0
 -16   4   0  184.24   10.46   0
 -17   4   0    9.61    8.33   0
 -17  -4   0    6.00    5.00   0
 -17   4   0   11.90    8.48   0
 -18  -4   0   35.44    5.43   0
 -18   4   0   30.20    9.96   0
 -18   4   0   29.37    8.13   0
 -19   4   0   15.14    8.76   0
 -19  -4   0   20.93    4.97   0
 -19   4   0   10.68    7.97   0
 -20   4   0   35.13    9.87   0
 -20   4   0   36.19    9.83   0
 -20  -4   0   41.54    5.47   0
   0   5   0    2.18    5.62   0
   0  -5   0    4.00    5.40   0
   1   5   0   19.33    5.54   0
  -1  -5   0   21.77    5.44   0
   1  -5   0   25.67    5.68   0
  -1   5   0   23.98    7.18   0
   2   5   0 1482.81   10.72   0
  -2  -5   0 1450.12   10.66   0
   2  -5   0 1479.00   13.98   0
   3   5   0   53.54    5.66   0
  -3  -5   0   64.33    5.26   0
   3  -5   0   53.45    7.66   0
   4   5   0    7.56    5.29   0
   4  -5   0    6.22    8.01   0
  -4  -5   0    2.22    5.49   0
  -5  -5   0 1073.91    8.85   0
   5   5   0 1094.04    8.90   0
   6   5   0  485.17    7.02   0
  -6  -5   0  481.38    6.96   0
   7   5   0  209.08    4.59   0
  -7  -5   0  214.46    6.05   0
   8   5   0   50.57    5.20   0
  -8  -5   0   46.33    5.32   0
   9   5   0  240.84    5.98   0
  -9  -5   0  211.78    4.63   0
 -10  -5   0  158.18    5.79   0
  10   5   0  147.92    5.72   0
  11   5   0  743.76    6.38   0
 -11  -5   0  825.29    7.48   0
  12   5   0   74.77    3.76   0
 -12  -5   0   70.20    5.19   0
  13   5   0  145.76    4.26   0
 -13  -5   0  163.36    5.80   0
  14   5   0   79.46    5.23   0
 -14  -5   0   96.32    5.31   0
 -15  -5   0  131.07    4.17   0
 -16  -5   0   70.62    5.20   0
 -17  -5   0  105.07    5.37   0
 -18  -5   0   21.60    5.06   0
 -19  -5   0   48.52    5.60   0
   0  -6   0  477.96    7.66   0
  -1  -6   0   13.62    5.21   0
   1  -6   0   12.85    6.56   0
   1   6   0   16.98    6.91   0
  -2  -6   0  792.74    8.42   0
   2  -6   0  721.41    9.64   0
   2   6   0  769.60    8.28   0
   3  -6   0   10.71    6.47   0
   3   6   0   10.97    5.36   0
  -3  -6   0   13.69    5.31   0
   4   6   0 1041.42    9.05   0
  -4  -6   0 1017.14    8.94   0
   4  -6   0  936.99   14.24   0
   5  -6   0   71.80   12.71   0
   5   6   0   80.89    5.21   0
  -5  -6   0   64.20    5.52   0
   5  -6   0   67.96   12.52   0
  -6  -6   0  383.78    6.55   0
   6   6   0  402.35    6.54   0
  -7  -6   0  137.07    5.48   0
   7   6   0  140.74    5.64   0
   8   6   0  154.44    5.63   0
  -8  -6   0  172.08    5.88   0
   9   6   0   97.35    5.43   0
  -9  -6   0   91.03    5.56   0
 -10  -6   0  334.13    6.07   0
  10   6   0  299.50    4.82   0
 -11  -6   0   27.97    5.22   0
  11   6   0   36.38    5.21   0
 -12  -6   0  892.05    7.74   0
  12   6   0  859.24    7.69   0
  13   6   0   85.01    5.15   0
 -13  -6   0   86.92    5.24   0
 -14  -6   0  338.44    6.27   0
 -15  -6   0   15.97    5.16   0
 -16  -6   0  228.77    5.92   0
 -17  -6   0   40.59    5.25   0
 -18  -6   0   51.92    5.37   0
   0  -7   0    4.08    5.40   0
   1  -7   0  558.32    9.22   0
  -1  -7   0  550.78    8.52   0
  -2  -7   0   39.57    5.57   0
   2  -7   0   44.25    6.93   0
   3  -7   0  943.47   11.79   0
   3   7   0 1004.29    8.75   0
  -3  -7   0  981.98    8.79   0
   4  -7   0    4.24    6.67   0
   4   7   0    1.26    5.10   0
  -4  -7   0   -1.88    5.20   0
  -5  -7   0 2395.95   11.79   0
   5  -7   0 2380.66   26.69   0
   5   7   0 2485.20   11.91   0
  -6  -7   0   91.68    5.34   0
   6   7   0   87.13    5.45   0
   7   7   0  555.15    7.02   0
  -7  -7   0  551.03    7.17   0
  -8  -7   0    7.23    4.84   0
   8   7   0    7.63    4.68   0
  -9  -7   0  772.68    7.76   0
   9   7   0  729.26    7.31   0
 -10  -7   0  104.79    5.30   0
  10   7   0  116.65    5.27   0
 -11  -7   0 1256.64    8.84   0
  11   7   0 1124.84    7.79   0
 -12  -7   0  146.53    5.70   0
 -13  -7   0  351.32    6.48   0
 -14  -7   0    9.94    3.65   0
 -15  -7   0  111.49    4.40   0
 -16  -7   0    5.46    3.71   0
   0  -8   0  132.60    6.19   0
  -1  -8   0   57.22    6.79   0
   1  -8   0   51.12    6.37   0
  -2  -8   0   99.32    5.97   0
   2  -8   0  111.44    6.89   0
  -3  -8   0   52.96    5.37   0
   3  -8   0   52.10    6.80   0
   4  -8   0  245.60    9.16   0
  -4  -8   0  236.04    6.27   0
   5  -8   0   80.94   10.00   0
  -5  -8   0   92.07    5.44   0
  -6  -8   0  108.09    5.34   0
  -7  -8   0   53.18    5.24   0
  -8  -8   0   73.04    5.42   0
  -9  -8   0    8.76    5.00   0
 -10  -8   0  185.50    5.74   0
 -11  -8   0   36.72    5.07   0
 -12  -8   0  233.55    6.18   0
 -13  -8   0    4.54    5.01   0
 -14  -8   0   77.58    4.00   0
 -15  -8   0    7.29    5.05   0
   0  -9   0    1.07    5.50   0
  -1  -9   0  172.36    7.31   0
   1  -9   0  160.02    6.37   0
  -2  -9   0   48.82    5.48   0
   2  -9   0   41.38    6.51   0
  -3  -9   0    4.76    5.22   0
   3  -9   0    3.15    6.16   0
  -4  -9   0   14.14    4.95   0
   4  -9   0   10.80    7.42   0
   5  -9   0    8.03    9.65   0
   5  -9   0    7.59    9.72   0
  -5  -9   0    4.87    5.17   0
  -6  -9   0  124.71    5.71   0
  -7  -9   0   38.68    5.32   0
  -8  -9   0   24.87    5.03   0
  -9  -9   0   -3.72    5.17   0
 -10  -9   0   32.93    5.23   0
 -11  -9   0   23.87    5.26   0
 -12  -9   0   -0.27    5.34   0
   0 -10   0   53.78    6.94   0
   1 -10   0    6.87    6.31   0
  -1 -10   0   -0.21    5.20   0
   2 -10   0   22.39    6.48   0
  -2 -10   0   16.29    5.54   0
  -3 -10   0   19.54    5.53   0
   3 -10   0   13.68    7.41   0
  -4 -10   0   13.72    5.31   0
   4 -10   0   12.05    7.86   0
   5 -10   0   83.68   13.22   0
   5 -10   0   90.59   13.10   0
  -5 -10   0   94.00    5.96   0
  -6 -10   0   13.57    5.50   0
  -7 -10   0   44.50    5.40   0
  -8 -10   0   36.43    5.14   0
  -9 -10   0   22.18    5.27   0
   0 -11   0    2.64    6.60   0
   1 -11   0   23.83    6.85   0
  -1 -11   0   13.15    6.65   0
   2 -11   0   16.25    6.78   0
  -2 -11   0    9.52    5.48   0
  -3 -11   0   18.64    6.93   0
   3 -11   0   18.92    7.27   0
  -4 -11   0    3.17    5.71   0
   4 -11   0    8.49    8.17   0
   4 -11   0    5.72    9.52   0
 -21   0   1   -1.35    5.40   0
 -20   0   1    6.24    5.26   0
 -19   0   1    2.32    4.97   0
 -18   0   1   -1.96    5.07   0
 -17   0   1    2.43    4.96   0
 -16   0   1    4.49    5.30   0
 -15   0   1   11.67    5.24   0
 -14   0   1   -1.53    5.34   0
 -13   0   1    2.65    6.61   0
 -12   0   1    1.61    5.08   0
 -11   0   1   -3.03    5.07   0
 -10   0   1    2.27    5.51   0
  -9   0   1    1.75    5.30   0
  -8   0   1    1.89    5.89   0
   8   0  -1   -2.51    5.69   0
   7   0  -1    2.07    7.93   0
  -7   0   1    3.51    5.94   0
   6   0  -1    1.69    7.00   0
  -6   0   1   -1.42    7.29   0
  -5   0   1    2.40    8.15   0
   5   0  -1    2.69    8.37   0
  -4   0   1   -0.57    9.52   0
  -3   0   1   -0.43   10.58   0
  -1   0  -1    4.71   12.85   0
   1   0   1    7.46   12.58   0
  -2   0  -1    1.67   11.33   0
   2   0   1    2.93   11.16   0
  -3   0  -1   -0.63   10.39   0
   3   0   1    3.16    9.96   0
   4   0   1    4.99    9.48   0
  -4   0  -1    2.94    9.24   0
   5   0   1    1.49    7.75   0
  -5   0  -1    2.19    7.77   0
   6   0   1    4.63    6.83   0
  -6   0  -1    2.40    7.04   0
   7   0   1    4.69    6.37   0
  -7   0  -1    1.05    6.50   0
  -8   0  -1    2.00    5.69   0
   8   0   1    3.19    5.59   0
  -9   0  -1    0.95    5.69   0
   9   0   1    4.09    5.28   0
  10   0   1    5.38    6.57   0
 -10   0  -1    2.41    5.50   0
 -11   0  -1    2.49    5.20   0
  11   0   1   -1.55    5.15   0
  12   0   1    2.07    5.24   0
 -12   0  -1    0.04    5.41   0
 -13   0  -1   -0.17    6.68   0
  13   0   1   -0.93    5.40   0
 -14   0  -1    9.89    5.31   0
  14   0   1    1.71    5.24   0
 -15   0  -1   -6.15    5.03   0
  15   0   1    3.46    4.89   0
 -16   0  -1    2.67    5.33   0
 -17   0  -1   -2.67    5.20   0
 -18   0  -1    0.96    5.23   0
 -19   0  -1    3.36    5.15   0
 -20   0  -1    0.59    5.25   0
 -21   0  -1    4.16    5.48   0
 -21   1   1   12.03    5.39   0
 -21  -1   1   21.75    5.37   0
 -20  -1   1   -4.34    4.98   0
 -20   1   1    1.44    5.27   0
 -19   1   1   61.44    5.31   0
 -19  -1   1   59.30    5.34   0
 -18  -1   1   56.89    5.15   0
 -18   1   1   54.82    5.38   0
 -17  -1   1  515.31    7.27   0
 -17   1   1  496.08    7.57   0
 -16   1   1  617.93    8.02   0
 -16  -1   1  606.21    7.30   0
 -15  -1   1  311.19    6.27   0
 -15   1   1  293.66    6.71   0
 -14   1   1  187.18    7.47   0
 -14  -1   1  174.53    5.88   0
 -13  -1   1  251.59    6.30   0
 -13   1   1  260.27    7.62   0
 -12  -1   1    2.21    5.22   0
 -12   1   1    3.50    5.10   0
 -11   1   1  554.97    8.19   0
 -11  -1   1  568.55    7.35   0
  11   1  -1  574.40    7.39   0
 -10   1   1 1845.23   13.75   0
 -10  -1   1 1816.64   10.71   0
  10   1  -1 1787.83   10.72   0
  -9  -1   1 1023.07    9.22   0
  -9   1   1 1012.62   10.54   0
   9   1  -1 1000.34    9.21   0
  -8   1   1 1353.58   12.41   0
   8   1  -1 1342.96   10.65   0
  -8  -1   1 1344.83   10.62   0
  -7   1   1   29.72    7.55   0
   7   1  -1   33.79    6.64   0
  -7  -1   1   42.56    6.83   0
  -6  -1   1  225.80    8.04   0
  -6   1   1  208.42    9.71   0
   6   1  -1  227.13    7.95   0
  -5  -1   1  702.60   10.94   0
   5   1  -1  703.77   10.84   0
  -5   1   1  701.71   13.49   0
  -4   1   1   63.55   10.93   0
  -4  -1   1   58.31    6.99   0
   4   1  -1   52.80    9.67   0
  -3  -1   1  195.63   11.60   0
   3   1  -1  191.18   11.37   0
   2  -1  -1 1992.80   34.46   0
  -2  -1   1 2116.42   20.99   0
  -2   1   1 2052.71   36.02   0
   0   1   1 4873.39   36.27   0
   0  -1  -1 4464.20   35.09   0
   1   1   1 2724.27   24.51   0
   1  -1   1 2651.45   38.42   0
  -1  -1  -1 2569.90   22.68   0
   2   1   1 4727.67   27.43   0
  -2  -1  -1 4682.42   27.53   0
   3   1   1  876.97   11.96   0
  -3   1  -1  873.41   19.60   0
  -3  -1  -1  900.32   14.12   0
   3  -1   1  885.93   19.32   0
  -4  -1  -1 1097.95   13.62   0
   4   1   1 1127.06   13.53   0
  -4   1  -1 1072.84   17.36   0
   4  -1   1 1089.63   17.23   0
  -5   1  -1 1057.94   14.76   0
   5  -1   1 1064.33   14.03   0
  -5  -1  -1 1083.52   11.82   0
   5   1   1 1100.79   11.71   0
  -6  -1  -1  225.54    7.90   0
   6  -1   1  227.98    8.13   0
  -6   1  -1  222.57    8.30   0
   6   1   1  232.98    7.88   0
   7   1   1  938.90    9.91   0
  -7   1  -1  890.05   11.16   0
  -7  -1  -1  933.03    9.87   0
   7  -1   1  898.78   11.14   0
  -8   1  -1 1428.93   13.41   0
   8  -1   1 1423.67   12.53   0
   8   1   1 1457.79   10.77   0
  -8  -1  -1 1456.96    9.92   0
  -9   1  -1 1575.61   13.40   0
   9  -1   1 1573.12   12.60   0
   9   1   1 1536.13    9.78   0
  -9  -1  -1 1580.68   10.50   0
 -10  -1  -1   54.79    5.19   0
  10   1   1   49.43    5.58   0
  10  -1   1   54.66    6.11   0
 -10   1  -1   51.70    6.15   0
 -11  -1  -1  116.44    4.41   0
  11  -1   1  118.15    7.19   0
  11   1   1  117.87    5.60   0
 -11   1  -1  115.62    6.00   0
 -12  -1  -1  434.96    7.02   0
 -12   1  -1  412.25    7.25   0
  12   1   1  432.01    7.09   0
  12  -1   1  413.46    7.30   0
  13   1   1   10.24    3.58   0
 -13   1  -1   14.16    4.98   0
 -13  -1  -1   11.40    5.66   0
  13  -1   1    9.97    5.25   0
 -14  -1  -1    4.33    5.08   0
  14  -1   1    5.20    5.36   0
 -14   1  -1    8.88    5.21   0
  14   1   1    7.64    5.10   0
 -15  -1  -1   93.98    5.51   0
  15   1   1  101.81    5.63   0
 -15   1  -1  100.24    6.92   0
 -16  -1  -1  125.92    5.53   0
 -16   1  -1  116.42    5.76   0
  16   1   1  121.54    5.60   0
 -17   1  -1  118.60    6.09   0
 -17  -1  -1  127.41    5.75   0
 -18  -1  -1   43.09    5.33   0
 -18   1  -1   47.13    5.36   0
 -19   1  -1   16.12    6.39   0
 -19  -1  -1   15.56    5.26   0
 -20   1  -1   81.39    5.47   0
 -20  -1  -1   64.40    5.77   0
 -21  -1  -1   10.41    5.55   0
 -21   1  -1    6.32    5.58   0
 -21   2   1   30.29    6.93   0
 -21  -2   1   29.71    5.64   0
 -20  -2   1   80.27    5.56   0
 -20   2   1   64.49    7.12   0
 -19  -2   1    0.74    4.95   0
 -19   2   1    0.13    6.26   0
 -18  -2   1  326.25    6.32   0
 -18   2   1  311.44    7.02   0
 -17   2   1  182.19    6.17   0
 -17  -2   1  172.68    5.81   0
 -16   2   1  502.75    7.84   0
 -16  -2   1  501.26    6.81   0
 -15   2   1   19.06    4.95   0
 -15  -2   1   15.38    5.00   0
 -14   2   1  319.01    7.03   0
 -14  -2   1  290.83    6.29   0
 -13  -2   1   13.83    5.23   0
 -13   2   1   10.46    6.74   0
 -12   2   1 1172.99   11.67   0
  12   2  -1 1151.84    8.45   0
 -12  -2   1 1183.77    8.46   0
 -11   2   1  984.53   11.31   0
 -11  -2   1  985.45    7.46   0
  11   2  -1  964.76    7.40   0
  10   2  -1  660.81    6.61   0
 -10   2   1  693.04   10.45   0
 -10  -2   1  701.31    7.77   0
   9   2  -1 2235.13   11.00   0
  -9   2   1 2368.21   17.66   0
  -9  -2   1 2396.24   11.96   0
   8   2  -1 1526.13   10.35   0
  -8   2   1 1508.33   15.52   0
  -8  -2   1 1531.93   10.39   0
  -7   2   1  928.72   14.08   0
   7   2  -1  938.86    9.18   0
  -7  -2   1  942.39    9.19   0
  -6  -2   1  561.44    7.05   0
   6   2  -1  577.16    8.44   0
  -6   2   1  568.35   14.08   0
  -5   2   1   69.24   11.32   0
  -5  -2   1   64.11    5.13   0
  -5   2   1   68.46   12.62   0
   5   2  -1   69.05    5.02   0
  -4  -2   1 1509.91   11.71   0
   4   2  -1 1579.09   13.00   0
  -4   2   1 1542.75   32.45   0
   3   2  -1 2524.23   17.01   0
  -3  -2   1 2339.27   15.47   0
   2  -2  -1 1911.45   26.31   0
  -2   2   1 1901.92   25.66   0
  -2  -2   1 2045.31   17.46   0
   2   2  -1 1965.54   17.17   0
   0  -2   1 1203.58   16.80   0
   0  -2  -1 1023.36   15.38   0
   0   2   1 1107.56   15.80   0
   1   2   1 2598.63   19.96   0
  -1  -2  -1 2715.07   20.41   0
   1  -2   1 2758.75   26.94   0
  -2  -2  -1   10.41    6.96   0
   2  -2   1    8.50   14.27   0
   2   2   1    2.54    9.58   0
  -3  -2  -1 2758.10   16.84   0
   3   2   1 2650.90   15.58   0
  -4   2  -1 1114.64   28.26   0
   4   2   1 1068.82    9.92   0
  -4  -2  -1 1103.14   11.38   0
   4  -2   1 1107.17   25.90   0
  -5  -2  -1 1847.76   12.46   0
   5   2   1 1787.79   11.43   0
  -5   2  -1 1863.92   25.70   0
   5  -2   1 1850.85   24.35   0
  -6   2  -1 1176.48   17.53   0
  -6  -2  -1 1217.93   10.33   0
   6   2   1 1183.60    9.34   0
   6  -2   1 1214.99   17.53   0
   7   2   1 2181.87   12.19   0
  -7   2  -1 2177.32   19.61   0
   7  -2   1 2173.64   19.52   0
  -7  -2  -1 2253.23   12.32   0
  -8  -2  -1 2157.91   10.97   0
   8  -2   1 2300.27   18.21   0
   8   2   1 2244.86   11.81   0
  -8   2  -1 2249.67   18.18   0
  -9   2  -1  613.58   10.66   0
  -9  -2  -1  589.12    7.47   0
   9  -2   1  615.67   10.59   0
   9   2   1  594.90    7.53   0
 -10   2  -1 1472.75   13.37   0
  10   2   1 1478.55    9.80   0
 -10  -2  -1 1464.12    9.76   0
  10  -2   1 1482.72   13.49   0
 -11   2  -1 1285.78   12.37   0
 -11  -2  -1 1304.82    9.05   0
  11  -2   1 1264.99   12.47   0
  11   2   1 1239.92    8.09   0
 -12   2  -1   76.03    6.92   0
 -12  -2  -1   70.35    3.76   0
  12   2   1   72.80    4.98   0
  13   2   1  809.64    7.61   0
 -13   2  -1  773.43    9.43   0
 -13  -2  -1  816.23    7.72   0
  14   2   1   55.45    5.25   0
 -14  -2  -1   61.28    5.43   0
 -14   2  -1   61.67    5.56   0
  15   2   1  444.88    6.84   0
 -15  -2  -1  449.29    6.85   0
 -15   2  -1  435.20    7.62   0
  16   2   1  186.76    5.64   0
 -16   2  -1  194.46    6.23   0
 -16  -2  -1  196.59    5.70   0
 -17   2  -1  414.62    8.42   0
  17   2   1  435.42    6.71   0
 -17  -2  -1  429.24    6.39   0
 -18  -2  -1   13.04    4.78   0
 -18   2  -1   13.63    5.32   0
 -19   2  -1  113.13    7.19   0
 -19  -2  -1  118.35    5.72   0
 -20  -2  -1    7.22    5.16   0
 -20   2  -1    9.47    5.71   0
 -21  -2  -1   88.96    5.74   0
 -21   2  -1  100.13    6.57   0
 -20   3   1   15.72    6.67   0
 -20  -3   1   23.70    5.22   0
 -19  -3   1   76.13    5.25   0
 -19   3   1   63.88    7.00   0
 -18   3   1  127.26    7.03   0
 -18  -3   1  127.71    4.13   0
 -17  -3   1  252.12    5.89   0
 -17   3   1  237.07    7.88   0
 -16  -3   1   17.65    5.11   0
 -16   3   1   26.15    6.30   0
 -15   3   1  521.55    9.35   0
 -15  -3   1  502.98    5.62   0
 -14   3   1   13.45    6.42   0
 -14  -3   1   18.39    5.01   0
 -13  -3   1  517.27    6.66   0
  13   3  -1  476.46    5.46   0
 -13   3   1  524.62   10.53   0
 -12   3   1  422.45   10.48   0
 -12  -3   1  446.99    6.85   0
  12   3  -1  435.34    6.76   0
 -11   3   1 1570.08   16.59   0
 -11  -3   1 1599.95    9.69   0
  11   3  -1 1539.30    9.63   0
 -10   3   1  417.99   10.96   0
 -10  -3   1  439.66    6.73   0
  10   3  -1  407.33    5.49   0
   9   3  -1  599.80    6.33   0
  -9   3   1  617.01   14.49   0
  -9   3   1  651.66   14.48   0
  -9  -3   1  632.72    7.48   0
  -8  -3   1  172.20    6.23   0
   8   3  -1  163.89    6.09   0
  -8   3   1  166.77   11.68   0
  -8   3   1  165.37   13.04   0
   7   3  -1 2890.44   13.41   0
  -7  -3   1 2839.15   12.31   0
  -6  -3   1  676.64    8.18   0
   6   3  -1  692.25    8.24   0
   5   3  -1 1391.57   10.67   0
  -5  -3   1 1417.38   10.76   0
   4   3  -1 2469.53   14.08   0
  -4  -3   1 2296.86   12.85   0
  -3   3   1  230.83   11.88   0
   3  -3  -1  231.86   12.44   0
  -3  -3   1  237.11    7.93   0
   3   3  -1  236.52    7.78   0
  -2  -3   1 3849.55   18.90   0
  -2   3   1 3801.31   26.50   0
   2  -3  -1 3809.53   26.71   0
   2   3  -1 3788.21   18.71   0
   1  -3  -1  260.94    8.76   0
   1   3  -1  278.24    8.72   0
  -1   3   1  247.90    8.73   0
  -1  -3   1  285.86    8.39   0
   0  -3   1 3986.06   22.01   0
   0   3   1 4370.96   22.13   0
   0  -3  -1 4368.33   22.16   0
   1  -3   1 1658.44   17.18   0
   1   3   1 1626.98   13.92   0
  -1  -3  -1 1570.58   13.84   0
   2  -3   1 1917.77   20.73   0
   2   3   1 1968.65   14.04   0
  -2  -3  -1 1876.52   13.97   0
  -3  -3  -1  536.75    9.10   0
   3  -3   1  526.33   17.65   0
   3  -3   1  504.98   16.31   0
   3   3   1  540.60    8.93   0
  -4  -3  -1   82.90    6.74   0
   4   3   1   84.41    6.96   0
  -5  -3  -1 1486.56   10.80   0
   5   3   1 1461.63    9.85   0
   6   3   1 1484.23   10.47   0
  -6  -3  -1 1485.50   10.49   0
  -7   3  -1  937.06   27.91   0
  -7  -3  -1  941.86    8.69   0
   7   3   1  929.54    8.78   0
  -8   3  -1  462.63   15.03   0
  -8  -3  -1  477.37    7.13   0
   8   3   1  476.57    7.21   0
  -9  -3  -1 1025.33    7.52   0
   9   3   1 1067.65    8.76   0
  -9   3  -1 1045.86   16.22   0
  10   3   1 1925.44   10.30   0
 -10  -3  -1 1937.78   10.25   0
 -10   3  -1 1900.47   19.03   0
  11   3   1  530.58    7.03   0
 -11   3  -1  509.69   11.47   0
 -11  -3  -1  519.95    6.95   0
 -12   3  -1  659.57   11.10   0
 -12  -3  -1  700.93    7.39   0
  12   3   1  677.38    7.43   0
  13   3   1   -0.91    5.07   0
 -13  -3  -1    2.94    5.18   0
 -13   3  -1    4.53    7.38   0
 -14  -3  -1  935.86    7.78   0
 -14   3  -1  951.05   12.05   0
  14   3   1  956.93    7.85   0
 -15   3  -1   23.73    6.54   0
  15   3   1   27.25    3.47   0
 -15  -3  -1   27.21    4.79   0
  16   3   1  846.06    7.94   0
 -16  -3  -1  888.58    7.92   0
 -16   3  -1  841.30   11.14   0
 -17  -3  -1   30.73    3.59   0
 -17   3  -1   29.57    6.56   0
  17   3   1   33.89    4.98   0
 -18  -3  -1  217.43    5.45   0
 -18   3  -1  201.76    7.90   0
 -19   3  -1   -2.17    6.54   0
 -19  -3  -1    2.66    4.95   0
 -20  -3  -1  109.65    5.51   0
 -20   3  -1   98.56    7.53   0
 -20  -4   1   19.22    5.28   0
 -20   4   1   13.72    9.62   0
 -20   4   1    8.89    9.13   0
 -19   4   1   38.00    9.01   0
 -19   4   1   41.22    8.53   0
 -19  -4   1   47.14    5.28   0
 -18   4   1   73.19    9.14   0
 -18  -4   1   76.55    5.52   0
 -18   4   1   65.13    9.59   0
 -17  -4   1   44.12    5.10   0
 -17   4   1   44.92    9.24   0
 -17   4   1   44.58    8.80   0
 -16  -4   1  369.67    6.25   0
 -16   4   1  337.50   13.00   0
 -16   4   1  350.48   11.93   0
 -15   4   1  157.86    9.85   0
 -15  -4   1  169.85    5.41   0
 -15   4   1  154.40   11.13   0
 -14   4   1  324.12   13.68   0
 -14   4   1  341.51   13.12   0
 -14  -4   1  365.63    6.46   0
 -13   4   1  434.36   16.65   0
 -13  -4   1  465.31    6.56   0
 -13   4   1  418.84   17.57   0
 -12  -4   1  291.23    6.09   0
  12   4  -1  291.41    6.02   0
  11   4  -1  259.14    6.22   0
 -11  -4   1  244.75    6.22   0
 -10  -4   1  528.05    5.96   0
  10   4  -1  549.84    6.89   0
  -9  -4   1   21.11    5.21   0
   9   4  -1   14.86    5.06   0
  -8  -4   1  112.53    5.86   0
   8   4  -1  110.44    5.51   0
  -7  -4   1  537.76    7.36   0
   7   4  -1  510.45    7.22   0
  -6  -4   1 1144.13    9.15   0
   6   4  -1 1113.19    9.05   0
  -5  -4   1 1980.06   11.43   0
   5   4  -1 1954.06   11.43   0
   4   4  -1   16.39    4.04   0
   4  -4  -1   16.74    9.79   0
  -4  -4   1   18.37    5.67   0
   3   4  -1 1804.00   12.03   0
  -3  -4   1 1792.58   11.88   0
   3  -4  -1 1790.99   19.18   0
  -3   4   1 1764.83   18.37   0
   2  -4  -1 1215.44   14.33   0
  -2   4   1 1270.41   14.49   0
   2   4  -1 1277.99   10.94   0
  -2  -4   1 1298.22   10.99   0
  -1  -4   1 5307.85   20.68   0
  -1   4   1 5234.90   23.95   0
   1  -4  -1 5103.34   23.25   0
   0  -4  -1  167.22    6.82   0
   0   4   1  187.60    8.14   0
   0  -4   1  187.00    6.81   0
  -1  -4  -1 3063.97   15.94   0
   1  -4   1 3126.18   19.58   0
   1   4   1 2983.35   15.72   0
  -2  -4  -1 1715.83   11.91   0
   2  -4   1 1730.32   17.28   0
   2   4   1 1686.70   11.82   0
  -3  -4  -1 1022.56    9.72   0
   3  -4   1  943.17   15.55   0
   3   4   1 1032.93    9.50   0
   4  -4   1  397.78   16.06   0
   4  -4   1  406.39   18.64   0
  -4  -4  -1  419.73    7.27   0
   4   4   1  419.54    7.24   0
  -5  -4  -1  779.27    8.18   0
   5   4   1  765.00    8.09   0
   6   4   1 1464.99    9.03   0
  -6  -4  -1 1586.63   10.10   0
   7   4   1 1982.03   11.08   0
  -7  -4  -1 1969.36   10.97   0
   8   4   1  246.25    6.10   0
  -8  -4  -1  245.68    6.11   0
  -9  -4  -1 2272.07   10.86   0
   9   4   1 2274.66   10.90   0
 -10  -4  -1  561.05    7.20   0
  10   4   1  559.54    6.96   0
  11   4   1  943.21    7.07   0
 -11  -4  -1 1008.31    8.25   0
 -12  -4  -1  137.81    5.58   0
  12   4   1  142.60    5.49   0
 -13   4  -1  280.60   14.87   0
  13   4   1  298.89    5.98   0
 -13  -4  -1  309.33    5.97   0
  14   4   1   15.47    4.81   0
 -14   4  -1   19.87    9.40   0
 -14  -4  -1   18.28    4.96   0
 -15   4  -1  529.54   14.69   0
 -15  -4  -1  533.06    6.59   0
  15   4   1  533.51    6.69   0
 -16   4  -1    6.30    8.70   0
  16   4   1    8.57    4.98   0
 -16  -4  -1   12.95    5.01   0
 -17  -4  -1  179.40    4.60   0
  17   4   1  198.78    5.76   0
 -17   4  -1  187.58   10.60   0
 -18   4  -1    5.05    8.83   0
 -18  -4  -1    4.21    4.96   0
 -19  -4  -1  106.20    5.55   0
 -19   4  -1   82.25    9.94   0
 -20   4  -1   20.79    8.33   0
 -20  -4  -1   23.14    3.89   0
 -20   4  -1   18.58    9.42   0
 -19  -5   1   26.26    5.28   0
 -18  -5   1   -0.73    3.36   0
 -17  -5   1  119.27    5.43   0
 -16  -5   1   31.08    5.02   0
 -15  -5   1  101.35    5.30   0
 -14  -5   1   22.40    5.00   0
 -13  -5   1  179.62    5.70   0
 -12  -5   1  234.33    5.76   0
  11   5  -1   10.96    5.02   0
 -11  -5   1    9.01    3.64   0
 -10  -5   1   23.14    3.82   0
  10   5  -1   23.50    5.27   0
  -9  -5   1   19.62    3.70   0
   9   5  -1   23.79    5.14   0
   8   5  -1   79.14    5.28   0
  -8  -5   1   77.31    4.18   0
  -7  -5   1    3.36    5.23   0
   7   5  -1   -3.41    4.99   0
   6   5  -1  226.88    6.19   0
  -6  -5   1  233.53    6.21   0
   5  -5  -1  323.41   18.34   0
   5   5  -1  353.45    6.68   0
  -5  -5   1  327.18    5.34   0
   4  -5  -1   25.98    7.64   0
  -4  -5   1   38.14    5.45   0
   4   5  -1   30.40    4.10   0
  -3  -5   1   32.85    5.34   0
  -3   5   1   30.71    6.59   0
   3   5  -1   27.46    5.16   0
   3  -5  -1   29.65    6.71   0
   2  -5  -1 1001.94   11.43   0
  -2  -5   1 1147.26    9.59   0
  -2   5   1 1126.07   12.41   0
  -1  -5   1   90.59    5.65   0
  -1   5   1  102.19    7.46   0
   1  -5  -1   97.97    7.41   0
   0  -5  -1  291.01    7.21   0
   0  -5   1  296.74    7.40   0
   0   5   1  306.95    7.43   0
   1   5   1   38.19    5.70   0
   1  -5   1   38.64    6.85   0
  -1  -5  -1   33.86    5.68   0
  -2  -5  -1 1167.71    9.78   0
   2   5   1 1156.17    9.78   0
   2  -5   1 1053.88   12.00   0
   3  -5   1  195.37    8.22   0
  -3  -5  -1  208.84    6.31   0
   3   5   1  210.66    6.11   0
   4  -5   1 1585.29   19.70   0
  -4  -5  -1 1714.91   10.54   0
   4   5   1 1661.44   10.51   0
  -5  -5  -1   51.16    5.52   0
   5   5   1   60.08    5.47   0
  -6  -5  -1  474.25    7.15   0
   6   5   1  442.07    5.71   0
   7   5   1   39.76    5.28   0
  -7  -5  -1   35.45    5.32   0
  -8  -5  -1  444.76    6.72   0
   8   5   1  427.81    6.71   0
  -9  -5  -1    6.54    5.29   0
   9   5   1   12.79    5.18   0
  10   5   1   51.18    5.34   0
 -10  -5  -1   45.18    5.41   0
  11   5   1  151.39    5.56   0
 -11  -5  -1  148.57    5.58   0
  12   5   1   63.64    3.81   0
 -12  -5  -1   67.48    5.15   0
 -13  -5  -1   18.58    4.92   0
  13   5   1    9.71    4.92   0
  14   5   1   49.33    5.15   0
 -14  -5  -1   56.89    3.81   0
  15   5   1   -1.48    5.01   0
 -15  -5  -1   10.94    5.07   0
 -16  -5  -1    8.25    4.90   0
  16   5   1    9.74    3.60   0
 -17  -5  -1   11.71    4.85   0
 -18  -5  -1  138.40    5.69   0
 -19  -5  -1   12.49    5.35   0
 -18  -6   1   12.46    5.24   0
 -17  -6   1    8.24    5.03   0
 -16  -6   1    8.36    5.01   0
 -15  -6   1  118.24    5.60   0
 -14  -6   1  146.78    5.73   0
 -13  -6   1  102.29    5.31   0
 -12  -6   1   -0.33    5.05   0
 -11  -6   1   18.24    5.18   0
 -10  -6   1   47.72    5.13   0
  -9  -6   1   28.35    5.18   0
   9   6  -1   22.45    3.61   0
   8   6  -1   34.50    5.17   0
  -8  -6   1   31.07    5.30   0
   7   6  -1   40.76    4.75   0
  -7  -6   1   37.90    5.05   0
   6   6  -1    7.52    4.97   0
  -6  -6   1   12.40    4.97   0
  -5  -6   1  433.82    6.68   0
   5   6  -1  401.84    6.69   0
   5  -6  -1  401.49   14.81   0
  -4  -6   1   18.73    5.28   0
   4  -6  -1   17.69    8.19   0
   3  -6  -1    8.36    6.68   0
  -3  -6   1    8.82    5.33   0
  -2   6   1   22.74    5.40   0
   2  -6  -1   23.17    6.58   0
  -2  -6   1   23.07    5.24   0
   1  -6  -1  101.39    7.35   0
  -1   6   1   95.92    6.09   0
  -1  -6   1  105.30    7.04   0
   0   6   1  222.23    6.58   0
   0  -6   1  245.21    6.71   0
   0  -6  -1  233.02    6.70   0
   1   6   1  796.91    8.70   0
  -1  -6  -1  732.11    8.48   0
   1  -6   1  795.59   10.11   0
   2  -6   1   11.70    6.51   0
   2   6   1    6.43    5.44   0
  -2  -6  -1   13.25    5.42   0
   3  -6   1  280.25    9.37   0
  -3  -6  -1  251.68    6.55   0
   3   6   1  270.43    6.45   0
   4  -6   1   11.08    7.32   0
   4   6   1   11.95    5.33   0
  -4  -6  -1    6.66    5.71   0
   5  -6   1    3.25   12.73   0
   5  -6   1    3.09   11.37   0
  -5  -6  -1   11.69    5.07   0
   5   6   1    6.23    5.03   0
  -6  -6  -1   10.26    4.98   0
   6   6   1    9.27    4.78   0
  -7  -6  -1  387.90    6.47   0
   7   6   1  402.58    6.43   0
   8   6   1   27.89    5.01   0
  -8  -6  -1   25.08    5.25   0
   9   6   1   63.94    3.75   0
  -9  -6  -1   66.69    5.35   0
 -10  -6  -1   11.40    4.86   0
  10   6   1    0.42    4.81   0
 -11  -6  -1  195.01    4.52   0
  11   6   1  193.46    5.80   0
 -12  -6  -1    1.27    4.96   0
  12   6   1    3.71    4.94   0
  13   6   1   11.16    4.99   0
 -13  -6  -1   14.47    5.03   0
 -14  -6  -1   56.97    5.25   0
  14   6   1   47.30    3.81   0
 -15  -6  -1   18.90    5.14   0
  15   6   1   12.77    3.71   0
 -16  -6  -1    2.62    5.10   0
 -17  -6  -1    2.40    4.98   0
 -18  -6  -1    8.18    5.12   0
 -17  -7   1   20.88    5.51   0
 -16  -7   1    5.92    5.17   0
 -15  -7   1   21.22    5.13   0
 -14  -7   1   23.33    5.19   0
 -13  -7   1   17.24    5.11   0
 -12  -7   1   57.87    5.20   0
 -11  -7   1  125.70    5.57   0
 -10  -7   1  119.68    5.50   0
  -9  -7   1   44.77    5.01   0
  -8  -7   1   82.90    5.34   0
  -7  -7   1   15.04    4.95   0
  -6  -7   1   44.57    5.49   0
   5  -7  -1  230.39   12.32   0
  -5  -7   1  234.39    6.38   0
   4  -7  -1    7.34    7.71   0
  -4  -7   1   16.59    5.31   0
   3  -7  -1   14.49    6.99   0
  -3  -7   1   19.51    5.37   0
  -2  -7   1   43.76    5.44   0
   2  -7  -1   41.62    5.90   0
   1  -7  -1    3.73    6.57   0
  -1  -7   1    1.47    5.15   0
   0  -7   1   10.68    5.28   0
   0   7   1    7.93    5.40   0
   0  -7  -1    8.02    5.14   0
   1   7   1  145.14    6.06   0
   1  -7   1  145.00    7.42   0
  -1  -7  -1  132.20    5.82   0
   2   7   1  133.50    5.79   0
   2  -7   1  119.42    7.48   0
  -2  -7  -1  125.46    5.72   0
  -3  -7  -1   23.51    5.40   0
   3  -7   1   22.38    6.60   0
   3   7   1   32.52    5.36   0
  -4  -7  -1    6.60    5.25   0
   4   7   1    5.49    5.12   0
   4  -7   1    7.51    8.39   0
   5  -7   1    9.82   10.65   0
   5   7   1   20.41    5.14   0
   5  -7   1   10.63    9.81   0
  -5  -7  -1   12.24    5.14   0
   6   7   1   12.18    4.91   0
  -6  -7  -1    9.75    3.47   0
   7   7   1  284.67    6.19   0
  -7  -7  -1  293.54    6.20   0
   8   7   1  258.10    5.79   0
  -8  -7  -1  275.79    5.75   0
  -9  -7  -1   -2.07    3.43   0
   9   7   1   -3.80    4.95   0
  10   7   1   15.56    5.05   0
 -10  -7  -1   12.67    5.06   0
 -11  -7  -1   88.80    5.35   0
  11   7   1   83.69    3.80   0
 -12  -7  -1  117.24    5.57   0
  12   7   1  101.05    4.14   0
 -13  -7  -1   -0.79    3.66   0
  13   7   1    0.20    4.92   0
 -14  -7  -1   81.25    5.49   0
  14   7   1   65.58    5.43   0
 -15  -7  -1    3.42    5.08   0
 -16  -7  -1   43.54    5.33   0
 -15  -8   1   -0.65    5.17   0
 -14  -8   1   97.24    5.59   0
 -13  -8   1   18.44    5.12   0
 -12  -8   1   10.18    5.07   0
 -11  -8   1  243.09    5.87   0
 -10  -8   1  227.57    5.85   0
  -9  -8   1  181.89    5.52   0
  -8  -8   1  179.83    5.60   0
  -7  -8   1  234.33    5.75   0
  -6  -8   1  337.30    6.38   0
  -5  -8   1  240.71    6.07   0
   5  -8  -1  228.95   10.92   0
  -4  -8   1  149.84    5.60   0
   4  -8  -1  156.01    8.59   0
   3  -8  -1   22.00    6.54   0
  -3  -8   1   27.39    6.27   0
  -2  -8   1  127.43    6.70   0
   2  -8  -1  116.66    5.89   0
   1  -8  -1   10.68    4.94   0
  -1  -8   1    3.39    5.39   0
   0  -8  -1  681.61    9.34   0
   0  -8   1  598.69    8.17   0
  -1  -8  -1   10.69    5.35   0
   1  -8   1    3.57    5.89   0
   2  -8   1   71.31    6.57   0
   2   8   1   69.98    5.36   0
  -2  -8  -1   73.33    5.63   0
   3  -8   1    4.72    6.36   0
   3   8   1    4.97    4.94   0
  -3  -8  -1    0.83    5.09   0
  -4  -8  -1   25.88    5.28   0
   4   8   1   37.26    5.21   0
   4  -8   1   29.62    7.59   0
   5  -8   1  545.28   16.47   0
   5  -8   1  616.94   15.78   0
   5   8   1  607.71    7.38   0
  -5  -8  -1  631.98    7.45   0
   6   8   1   45.09    5.05   0
  -6  -8  -1   52.72    5.19   0
   7   8   1  164.22    5.49   0
  -7  -8  -1  180.69    5.78   0
  -8  -8  -1   88.71    5.33   0
   8   8   1   91.79    5.22   0
  -9  -8  -1  217.48    5.92   0
   9   8   1  202.62    5.93   0
 -10  -8  -1   70.36    5.25   0
  10   8   1   57.04    3.74   0
 -11  -8  -1   23.08    3.68   0
  11   8   1   38.20    4.95   0
 -12  -8  -1   53.52    5.29   0
 -13  -8  -1   22.76    3.80   0
 -14  -8  -1   27.47    5.00   0
 -15  -8  -1   44.35    5.23   0
 -13  -9   1   25.33    5.43   0
 -12  -9   1  117.04    6.08   0
 -11  -9   1   34.50    5.34   0
 -10  -9   1   28.50    5.25   0
  -9  -9   1  305.89    6.65   0
  -8  -9   1   30.23    5.06   0
  -7  -9   1  343.37    6.73   0
  -6  -9   1  209.25    6.28   0
   5  -9  -1  139.59   11.33   0
  -5  -9   1  143.72    5.82   0
   4  -9  -1   25.95    6.68   0
  -4  -9   1   31.18    5.21   0
  -3  -9   1  155.62    5.59   0
   3  -9  -1  162.74    7.66   0
   2  -9  -1  133.19    7.04   0
  -2  -9   1  126.74    5.92   0
  -1  -9   1  396.36    8.27   0
   1  -9  -1  386.06    8.34   0
   0  -9  -1  280.33    6.88   0
   0  -9   1  264.55    7.19   0
  -1  -9  -1  317.99    8.48   0
   1  -9   1  316.44    8.05   0
   2  -9   1  160.53    7.23   0
  -2  -9  -1  164.53    7.23   0
  -3  -9  -1    9.52    5.33   0
   3  -9   1    1.09    6.16   0
  -4  -9  -1  169.81    5.92   0
   4  -9   1  159.83    9.16   0
   5  -9   1   40.90   10.65   0
  -5  -9  -1   52.05    5.20   0
   5  -9   1   41.27   11.37   0
  -6  -9  -1  143.15    5.69   0
  -7  -9  -1  347.15    6.56   0
  -8  -9  -1  244.50    6.02   0
  -9  -9  -1   10.30    4.99   0
 -10  -9  -1  108.12    5.62   0
 -11  -9  -1   44.62    5.25   0
 -12  -9  -1   97.50    5.79   0
 -10 -10   1   69.17    5.73   0
  -9 -10   1    5.52    5.06   0
  -8 -10   1   91.49    5.58   0
  -7 -10   1   10.88    5.21   0
  -6 -10   1  119.69    6.05   0
  -5 -10   1    9.77    5.16   0
   5 -10  -1    5.02   10.88   0
   5 -10  -1    4.37    9.89   0
   4 -10  -1  192.52    9.70   0
  -4 -10   1  215.90    6.47   0
  -3 -10   1   11.30    5.31   0
   3 -10  -1    2.63    6.62   0
   2 -10  -1  139.99    7.36   0
  -2 -10   1  130.97    7.17   0
   1 -10  -1   21.58    6.55   0
  -1 -10   1   26.97    5.36   0
   0 -10  -1   79.25    5.86   0
   0 -10   1   85.32    6.85   0
   1 -10   1   11.16    5.20   0
  -1 -10  -1   12.78    6.47   0
   2 -10   1   57.02    6.87   0
  -2 -10  -1   61.35    5.55   0
  -3 -10  -1   25.83    5.36   0
   3 -10   1   25.13    6.61   0
  -4 -10  -1   -8.55    5.42   0
   4 -10   1    2.51    7.93   0
   4 -10   1    1.94    7.61   0
   5 -10   1   21.05   15.06   0
  -5 -10  -1   20.99    5.39   0
   5 -10   1   20.58   15.68   0
  -6 -10  -1   61.40    5.73   0
  -7 -10  -1    1.33    5.25   0
  -8 -10  -1   -2.27    5.38   0
  -9 -10  -1   25.65    5.40   0
   4 -11  -1    8.67    8.54   0
  -4 -11   1    5.68    5.73   0
   3 -11  -1  117.62    9.15   0
  -3 -11   1   89.05    7.25   0
  -2 -11   1    5.42    5.30   0
   2 -11  -1    6.24    6.87   0
  -1 -11   1   20.76    5.60   0
   1 -11  -1   18.06    5.68   0
   0 -11   1   -1.33    5.38   0
   0 -11  -1    4.92    6.59   0
   1 -11   1   18.42    6.84   0
  -1 -11  -1   24.64    5.79   0
  -2 -11  -1    7.95    6.90   0
   2 -11   1   10.29    6.57   0
  -3 -11  -1    7.78    6.61   0
   3 -11   1    7.83    8.01   0
   4 -11   1   50.56    9.81   0
   4 -11   1   52.28   10.25   0
  -4 -11  -1   55.57    6.08   0
 -21   0   2  185.09    6.57   0
 -20   0   2   25.13    5.23   0
 -19   0   2    9.34    5.35   0
 -18   0   2   18.04    5.25   0
 -17   0   2 1912.93   11.36   0
 -16   0   2  234.35    6.41   0
 -15   0   2 2776.12   13.03   0
 -14   0   2   70.05    5.57   0
 -13   0   2 1141.64    9.40   0
 -12   0   2   27.05    6.47   0
 -11   0   2  869.36    8.74   0
 -10   0   2  309.78    6.58   0
  -9   0   2  664.43    8.49   0
  -8   0   2   13.43    5.90   0
  -7   0   2  818.15   10.26   0
  -6   0   2    7.12    7.25   0
  -5   0   2 5133.37   24.11   0
   0   0   2    9.62   14.23   0
   0   0  -2    4.83   14.61   0
  -2   0  -2 7532.52   36.27   0
  -3   0  -2  297.87   11.91   0
   3   0   2  303.55   12.01   0
   4   0   2   79.12    9.49   0
  -4   0  -2   85.81    9.63   0
  -6   0  -2 4083.14   19.29   0
   6   0   2 4066.79   19.37   0
  -8   0  -2  755.73    9.10   0
   8   0   2  761.77    9.02   0
  -9   0  -2 6757.06   21.21   0
   9   0   2 6775.60   21.10   0
  10   0   2 3647.27   15.41   0
 -10   0  -2 3672.11   15.46   0
  11   0   2 1255.23    9.75   0
 -11   0  -2 1241.93    9.70   0
 -12   0  -2  109.61    5.85   0
  12   0   2  101.25    5.73   0
  13   0   2   97.50    5.80   0
 -13   0  -2   90.67    5.89   0
  14   0   2  345.35    6.73   0
 -14   0  -2  347.17    6.72   0
 -15   0  -2 1083.10    9.26   0
  15   0   2 1117.13    9.26   0
  16   0   2  792.55    8.41   0
 -16   0  -2  829.51    8.37   0
  17   0   2  772.87    9.07   0
 -17   0  -2  791.94    8.35   0
 -18   0  -2   43.12    5.66   0
 -19   0  -2   77.53    5.72   0
 -20   0  -2  116.50    6.19   0
 -21   0  -2  200.10    6.76   0
 -21   1   2   61.70    7.06   0
 -21  -1   2   58.36    5.61   0
 -20   1   2  148.73    5.98   0
 -20  -1   2  124.48    6.21   0
 -19   1   2   16.34    5.15   0
 -19  -1   2   16.74    5.05   0
 -18  -1   2  103.99    5.48   0
 -18   1   2  107.48    6.87   0
 -17  -1   2   76.70    5.54   0
 -17   1   2   78.71    5.53   0
 -16   1   2 1104.31    9.62   0
 -16  -1   2 1092.22    8.68   0
 -15   1   2   59.18    5.44   0
 -15  -1   2   54.91    5.40   0
 -14   1   2   81.05    6.08   0
 -14  -1   2   75.23    5.47   0
 -13   1   2    9.69    5.20   0
 -13  -1   2    7.62    4.87   0
 -12   1   2  486.58    7.50   0
 -12  -1   2  491.06    7.31   0
 -11  -1   2   89.29    5.50   0
 -11   1   2  101.52    5.87   0
 -10  -1   2  400.93    6.64   0
 -10   1   2  430.69    8.03   0
  -9   1   2    5.67    5.80   0
  -9  -1   2    0.77    5.47   0
  -8   1   2  649.38    9.55   0
  -8  -1   2  638.87    8.44   0
  -7   1   2  275.77    7.95   0
  -7  -1   2  286.81    7.84   0
  -6  -1   2 6155.72   21.30   0
  -5  -1   2    2.15    5.61   0
  -4  -1   2 1110.54   13.58   0
  -3   1   2  740.82   16.71   0
  -2   1   2  244.75   16.55   0
   2  -1  -2  247.64   16.89   0
   1  -1  -2  110.36   12.70   0
  -1   1   2  127.38   12.83   0
   0  -1  -2 6250.04   35.04   0
   0   1   2 6255.88   35.17   0
   1   1   2  346.21   10.73   0
  -1  -1  -2  365.77   13.73   0
   1  -1   2  374.06   15.71   0
  -1   1  -2  367.07   15.40   0
  -2   1  -2  822.21   18.04   0
  -2  -1  -2  841.60   12.46   0
   2  -1   2  839.54   17.13   0
   2   1   2  875.50   14.50   0
  -3  -1  -2  220.44   10.90   0
   3  -1   2  237.29   13.51   0
  -3   1  -2  245.60   13.70   0
   3   1   2  225.31   10.66   0
  -4   1  -2 2558.81   21.97   0
   4  -1   2 2628.34   21.14   0
   4   1   2 2580.01   16.82   0
  -4  -1  -2 2577.78   17.02   0
  -5  -1  -2  784.15   10.52   0
   5   1   2  789.55   10.54   0
   5  -1   2  794.50   12.02   0
  -5   1  -2  776.61   13.01   0
  -6  -1  -2 6806.41   22.18   0
   6   1   2 6843.40   22.14   0
  -7  -1  -2  803.43    9.27   0
   7  -1   2  827.05   10.38   0
  -7   1  -2  817.61   10.56   0
   7   1   2  811.24    9.13   0
  -8   1  -2 3619.75   18.21   0
  -8  -1  -2 3549.03   15.19   0
   8  -1   2 3671.54   18.26   0
   8   1   2 3621.75   15.29   0
   9  -1   2  661.39    9.95   0
  -9  -1  -2  667.91    7.92   0
  -9   1  -2  663.25    9.21   0
   9   1   2  672.21    8.06   0
  10   1   2 2632.21   11.99   0
  10  -1   2 2733.18   14.98   0
 -10   1  -2 2650.98   15.72   0
 -10  -1  -2 2649.01   12.59   0
 -11   1  -2  135.43    7.21   0
  11  -1   2  138.59    6.15   0
  11   1   2  134.27    5.61   0
 -11  -1  -2  133.87    5.76   0
 -12   1  -2  396.84    7.10   0
  12   1   2  397.51    7.05   0
  12  -1   2  414.95    7.33   0
 -12  -1  -2  398.13    7.05   0
  13  -1   2  648.62    8.34   0
 -13   1  -2  648.49    8.36   0
  13   1   2  644.47    7.62   0
 -13  -1  -2  665.35    7.66   0
 -14   1  -2  108.10    6.99   0
 -14  -1  -2  110.27    5.55   0
  14  -1   2  101.62    5.95   0
  14   1   2  108.36    5.36   0
 -15   1  -2    8.30    6.49   0
  15  -1   2    5.83    5.50   0
 -15  -1  -2    3.56    4.98   0
  15   1   2    5.41    4.98   0
 -16  -1  -2  621.42    7.69   0
  16  -1   2  624.35    7.95   0
  16   1   2  620.97    7.44   0
 -16   1  -2  585.58    8.66   0
  17   1   2   69.35    5.16   0
 -17  -1  -2   72.07    5.45   0
 -17   1  -2   65.27    5.76   0
  18   1   2   55.40    5.15   0
 -18   1  -2   50.71    5.54   0
 -18  -1  -2   43.37    5.28   0
 -19  -1  -2    7.17    5.39   0
 -19   1  -2   17.71    6.28   0
 -20   1  -2  120.98    5.98   0
 -20  -1  -2  115.98    5.81   0
 -21   1  -2  139.81    7.64   0
 -21  -1  -2  129.15    6.49   0
 -21  -2   2  102.73    6.05   0
 -21   2   2   96.27    7.67   0
 -20  -2   2  119.17    5.82   0
 -20   2   2  122.54    6.18   0
 -19  -2   2   28.06    5.17   0
 -19   2   2   31.32    6.64   0
 -18   2   2   13.91    5.09   0
 -18  -2   2   17.44    5.07   0
 -17   2   2   92.17    6.61   0
 -17  -2   2   92.03    5.23   0
 -16   2   2   24.48    5.24   0
 -16  -2   2   26.17    5.02   0
 -15  -2   2  272.58    4.96   0
 -15   2   2  268.59    7.39   0
 -14   2   2  685.94    8.81   0
 -14  -2   2  713.31    6.46   0
 -13   2   2  187.06    7.49   0
 -13  -2   2  167.97    4.46   0
 -12   2   2    0.68    6.48   0
 -12  -2   2   -4.15    5.00   0
 -11  -2   2  601.45    6.35   0
 -11   2   2  653.79    9.04   0
 -10  -2   2   20.88    5.35   0
 -10   2   2   16.74    6.73   0
  -9  -2   2  420.98    7.09   0
  -9   2   2  396.62    8.45   0
  -8  -2   2  264.66    6.60   0
  -8   2   2  255.10    9.09   0
  -7  -2   2   28.93    5.98   0
  -7   2   2   40.21    7.48   0
  -6  -2   2 4194.97   16.68   0
  -5   2   2  480.32   14.02   0
  -5  -2   2  455.80    7.10   0
  -4  -2   2   60.71    7.63   0
  -4   2   2   59.85   12.36   0
  -3  -2   2  293.96    9.92   0
   3  -2  -2  276.13   15.38   0
  -3   2   2  264.85   12.47   0
  -2  -2   2 6685.77   27.19   0
   1  -2  -2 1467.63   17.69   0
  -1   2   2 1529.45   17.74   0
  -1  -2  -2 1888.08   17.36   0
   1   2   2 1880.41   17.13   0
  -2  -2  -2 2263.08   15.57   0
   2  -2   2 2327.75   26.44   0
   2   2   2 2411.27   17.00   0
   3  -2   2 1906.00   23.70   0
  -3  -2  -2 1903.25   14.27   0
   3   2   2 1846.98   12.95   0
  -3   2  -2 1886.73   24.25   0
  -4  -2  -2  117.86    7.38   0
  -4   2  -2  118.82   12.51   0
   4   2   2  118.23    7.24   0
   4  -2   2  114.23    9.67   0
  -5  -2  -2  550.50    8.47   0
  -5   2  -2  573.72   14.66   0
   5  -2   2  570.53   12.83   0
   5   2   2  541.99    7.25   0
  -6   2  -2    0.86    9.29   0
  -6  -2  -2    1.18    4.31   0
   6  -2   2    3.83    8.44   0
   6   2   2    0.32    5.86   0
   7  -2   2  379.83    9.94   0
  -7   2  -2  376.36   10.30   0
  -7  -2  -2  389.53    7.42   0
   7   2   2  397.20    7.27   0
   8  -2   2   75.59    7.42   0
  -8  -2  -2   67.99    4.19   0
  -8   2  -2   79.09    7.70   0
   8   2   2   77.48    5.60   0
  -9   2  -2   11.02    6.89   0
   9  -2   2   15.53    6.96   0
  -9  -2  -2   13.51    5.46   0
   9   2   2   17.71    5.42   0
 -10   2  -2    2.90    6.82   0
 -10  -2  -2    6.08    3.87   0
  10   2   2    4.21    5.33   0
  10  -2   2    5.13    5.26   0
 -11   2  -2 1544.88   13.16   0
 -11  -2  -2 1532.16    9.60   0
  11  -2   2 1579.42   13.17   0
  11   2   2 1527.93    9.58   0
  12   2   2    5.90    5.03   0
 -12  -2  -2    3.87    4.87   0
  12  -2   2    3.30    6.59   0
 -12   2  -2   -0.62    6.86   0
  13  -2   2   35.78    5.69   0
 -13  -2  -2   40.42    5.15   0
  13   2   2   48.02    5.02   0
 -13   2  -2   35.80    7.07   0
  14   2   2  300.20    6.20   0
  14  -2   2  299.72    7.57   0
 -14   2  -2  309.80    7.65   0
 -14  -2  -2  308.20    6.39   0
 -15  -2  -2    4.49    5.04   0
  15   2   2    0.19    4.86   0
 -15   2  -2    0.35    6.27   0
  16   2   2  276.80    6.03   0
 -16  -2  -2  291.03    6.00   0
 -16   2  -2  296.28    6.69   0
 -17  -2  -2  107.11    5.42   0
 -17   2  -2  133.02    6.82   0
  17   2   2  125.46    5.52   0
 -18   2  -2   -2.39    6.45   0
  18   2   2    2.02    4.85   0
 -18  -2  -2   -2.12    4.70   0
 -19   2  -2   34.86    6.59   0
 -19  -2  -2   31.32    5.23   0
 -20   2  -2   20.32    6.79   0
 -20  -2  -2   21.53    5.28   0
 -21  -3   2    8.44    5.23   0
 -21   3   2    3.56    6.65   0
 -20   3   2    1.55    6.56   0
 -20  -3   2   -3.44    4.92   0
 -19  -3   2    1.66    5.01   0
 -19   3   2    3.03    6.30   0
 -18  -3   2   14.25    4.81   0
 -18   3   2    1.06    6.16   0
 -17   3   2   50.41    6.56   0
 -17  -3   2   51.27    3.87   0
 -16  -3   2    8.15    4.87   0
 -16   3   2    3.33    5.96   0
 -15   3   2    1.49    6.18   0
 -15  -3   2    8.47    4.50   0
 -14   3   2  195.26    7.85   0
 -14  -3   2  191.27    5.59   0
 -13   3   2   -0.50    6.19   0
 -13  -3   2    1.84    3.38   0
 -12  -3   2  103.31    5.48   0
 -12   3   2  108.61    8.30   0
 -11  -3   2   66.93    5.40   0
 -11   3   2   65.86    8.18   0
 -10   3   2    5.40    8.47   0
 -10   3   2    5.49    7.59   0
 -10  -3   2    8.28    5.26   0
  -9   3   2  994.37   14.71   0
  -9   3   2  945.37   16.21   0
  -9  -3   2 1026.57    8.83   0
  -8   3   2    2.52    7.93   0
  -8  -3   2    3.40    3.74   0
  -8   3   2    2.11    8.39   0
  -7   3   2 2010.20   27.03   0
  -7  -3   2 2047.21   11.46   0
  -7   3   2 2054.96   25.13   0
  -6  -3   2  559.95    7.82   0
  -6   3   2  541.45   17.69   0
  -5   3   2  237.64   13.59   0
  -5  -3   2  239.41    7.08   0
   4  -3  -2  232.87   14.08   0
  -4   3   2  229.93   11.56   0
  -4  -3   2  257.24    7.55   0
  -3   3   2  547.33   12.76   0
   3  -3  -2  596.26   14.79   0
  -3  -3   2  612.95    9.32   0
   2  -3  -2 2865.90   21.89   0
  -2   3   2 2997.84   22.08   0
  -2  -3   2 2887.96   16.63   0
   1  -3  -2 3234.51   20.83   0
  -1   3   2 3057.03   19.79   0
  -1  -3   2 3444.84   18.82   0
   0  -3  -2 5986.27   24.89   0
   0   3   2 5940.39   24.73   0
   1   3   2 6230.01   23.69   0
  -1  -3  -2 5707.04   22.90   0
  -2  -3  -2  629.25    8.33   0
   2   3   2  739.00    9.96   0
  -3  -3  -2   36.46    6.85   0
   3   3   2   33.70    6.76   0
   3  -3   2   28.65   10.66   0
   4  -3   2  437.84   15.32   0
   4   3   2  415.17    6.49   0
  -4  -3  -2  448.18    8.03   0
   5   3   2  730.18    7.39   0
   5  -3   2  751.74   19.67   0
  -5  -3  -2  782.55    8.58   0
   6   3   2  628.74    8.02   0
  -6  -3  -2  648.37    8.19   0
   6  -3   2  652.24   17.35   0
  -6   3  -2  642.89   19.26   0
  -7   3  -2 1203.73   21.23   0
  -7  -3  -2 1210.80    9.21   0
   7   3   2 1196.78    9.18   0
   7  -3   2 1198.11   18.90   0
   8  -3   2   79.04    8.80   0
  -8  -3  -2   88.92    5.76   0
   8   3   2   91.98    6.16   0
  -8   3  -2   77.54    9.78   0
   9  -3   2  506.15   11.67   0
   9   3   2  502.66    7.12   0
  -9  -3  -2  513.95    7.06   0
  -9   3  -2  495.80   12.18   0
  10   3   2  738.15    7.48   0
  10  -3   2  768.60   12.93   0
 -10  -3  -2  747.52    7.55   0
 -10   3  -2  755.25   13.23   0
 -11  -3  -2   13.51    5.01   0
  11   3   2    6.47    3.73   0
 -11   3  -2    7.85    6.88   0
 -12   3  -2    0.63    7.68   0
  12   3   2    1.83    5.06   0
 -12  -3  -2    3.51    3.75   0
 -13   3  -2   67.96    7.19   0
  13   3   2   84.52    5.15   0
 -13  -3  -2   68.08    5.19   0
 -14   3  -2   34.73    7.90   0
 -14  -3  -2   40.05    5.08   0
  14   3   2   42.61    5.06   0
 -15  -3  -2  354.69    5.09   0
  15   3   2  358.45    6.25   0
 -15   3  -2  380.47    8.92   0
  16   3   2  198.47    5.80   0
 -16  -3  -2  215.74    5.94   0
 -16   3  -2  199.53    8.62   0
 -17  -3  -2   16.65    4.98   0
  17   3   2   11.00    4.83   0
 -17   3  -2   12.96    6.51   0
  18   3   2   51.24    5.21   0
 -18   3  -2   54.85    6.77   0
 -18  -3  -2   50.33    5.22   0
 -19   3  -2    2.00    6.66   0
 -19  -3  -2    3.73    4.96   0
 -20  -3  -2   -2.14    5.42   0
 -20   3  -2   -1.16    6.87   0
 -20  -4   2   13.12    5.30   0
 -20   4   2    4.79    8.51   0
 -20   4   2    7.46    8.03   0
 -19  -4   2   70.30    3.97   0
 -19   4   2   64.51    8.98   0
 -19   4   2   68.08    9.39   0
 -18  -4   2    4.45    4.99   0
 -18   4   2    5.47    8.96   0
 -18   4   2    2.62    8.31   0
 -17   4   2  273.76   11.05   0
 -17   4   2  297.16   11.11   0
 -17  -4   2  321.49    6.18   0
 -16   4   2   37.17    8.54   0
 -16  -4   2   35.83    3.46   0
 -16   4   2   29.95    9.25   0
 -15   4   2  180.93   10.51   0
 -15   4   2  168.91   10.67   0
 -15  -4   2  194.92    5.51   0
 -14  -4   2  532.34    6.74   0
 -14   4   2  527.12   13.67   0
 -14   4   2  506.54   14.93   0
 -13   4   2    4.65    9.70   0
 -13   4   2    6.03   10.15   0
 -13  -4   2    4.36    4.88   0
 -12  -4   2   73.89    5.43   0
 -12   4   2   74.92   12.23   0
 -12   4   2   74.10   13.87   0
 -11  -4   2  608.01    7.30   0
 -10  -4   2   30.25    5.37   0
  -9  -4   2 1197.74    8.67   0
  -8  -4   2  468.69    6.91   0
  -7  -4   2  198.64    6.13   0
  -6  -4   2  172.28    4.73   0
  -5   4   2  124.51   10.93   0
  -5  -4   2  135.17    6.13   0
   5  -4  -2  122.43   12.64   0
  -4   4   2   67.43    7.62   0
   4  -4  -2   71.67    9.77   0
  -4  -4   2   73.83    5.82   0
  -3  -4   2  167.02    6.70   0
  -3   4   2  171.85    8.76   0
   3  -4  -2  176.46    9.94   0
  -2  -4   2   15.72    6.03   0
  -2   4   2   24.10    7.80   0
   2  -4  -2   22.23    7.79   0
  -1   4   2 7000.61   25.83   0
   1  -4  -2 6985.63   25.96   0
   0  -4  -2  223.72    8.37   0
   0   4   2  216.18    7.24   0
   0  -4   2  203.42    6.84   0
   1  -4   2 1118.41   12.87   0
  -1  -4  -2 1121.90   10.52   0
   1   4   2 1118.95   10.47   0
  -2  -4  -2  666.95    8.58   0
   2   4   2  666.93    8.54   0
   2  -4   2  661.48   11.70   0
   3  -4   2  121.03   10.25   0
   3  -4   2  122.91    9.43   0
   3   4   2  127.23    6.18   0
  -3  -4  -2  118.48    6.25   0
   4  -4   2  329.07   12.46   0
   4  -4   2  346.88   14.92   0
  -4  -4  -2  351.85    6.97   0
   4   4   2  345.12    6.85   0
  -5  -4  -2  573.18    7.53   0
   5   4   2  580.81    7.55   0
   6   4   2  260.46    6.28   0
  -6  -4  -2  253.74    6.44   0
  -7  -4  -2   75.18    5.64   0
   7   4   2   78.61    5.57   0
   8   4   2   96.29    4.20   0
  -8  -4  -2  102.03    5.70   0
   9   4   2   12.25    5.03   0
  -9  -4  -2    6.39    5.16   0
  10   4   2   18.59    3.81   0
 -10  -4  -2   31.53    5.30   0
  11   4   2   21.46    5.25   0
 -11  -4  -2   24.35    5.29   0
  12   4   2  296.70    5.86   0
 -12  -4  -2  281.91    4.74   0
 -12   4  -2  303.86   15.64   0
  13   4   2   -0.62    4.90   0
 -13  -4  -2   -2.42    4.97   0
 -13   4  -2    1.46    9.73   0
 -14  -4  -2  235.76    5.85   0
  14   4   2  239.51    6.03   0
 -14   4  -2  218.68   11.53   0
 -15   4  -2  821.37   16.04   0
 -15  -4  -2  904.97    7.72   0
  15   4   2  844.18    7.65   0
  16   4   2   47.56    5.09   0
 -16  -4  -2   45.94    5.20   0
 -16   4  -2   38.41    8.94   0
  17   4   2  145.43    5.83   0
 -17   4  -2  160.88   10.34   0
 -17  -4  -2  162.97    4.61   0
 -18  -4  -2   11.39    4.81   0
 -18   4  -2   11.98    8.92   0
  18   4   2    9.25    4.96   0
 -19  -4  -2   73.89    5.52   0
 -19   4  -2   59.15    9.03   0
 -19  -5   2    1.45    5.11   0
 -18  -5   2  139.27    5.65   0
 -17  -5   2   58.35    5.22   0
 -16  -5   2  228.24    5.90   0
 -15  -5   2   21.75    5.05   0
 -14  -5   2   79.56    5.17   0
 -13  -5   2  160.56    4.30   0
 -12  -5   2  521.88    6.67   0
 -11  -5   2  150.01    5.70   0
 -10  -5   2 1698.43    9.94   0
  -9  -5   2  143.06    4.33   0
  -8  -5   2 1117.83    8.67   0
  -7  -5   2   75.39    5.58   0
  -6  -5   2 1938.77   10.74   0
  -5   5   2  567.33   13.79   0
   5  -5  -2  546.81   15.33   0
  -5  -5   2  592.26    7.44   0
  -4  -5   2  612.13    7.39   0
  -4   5   2  636.98   11.79   0
   4  -5  -2  609.97   12.34   0
  -3  -5   2   76.27    5.69   0
  -3   5   2   68.55    7.17   0
   3  -5  -2   64.68    7.31   0
  -2  -5   2  761.04    8.57   0
  -2   5   2  833.62   11.08   0
   2  -5  -2  789.84   10.93   0
   1  -5  -2  237.53    6.98   0
  -1   5   2  239.00    8.06   0
  -1  -5   2  242.16    7.93   0
   0   5   2 2330.39   13.90   0
   0  -5   2 2246.00   14.21   0
   0  -5  -2 2323.71   13.95   0
  -1  -5  -2  147.98    6.25   0
   1  -5   2  165.24    7.81   0
   1   5   2  155.77    6.34   0
   2  -5   2   85.61    6.31   0
   2   5   2   96.17    5.86   0
  -2  -5  -2   94.35    5.76   0
   3   5   2   44.44    5.53   0
  -3  -5  -2   41.76    5.24   0
   3  -5   2   47.63    7.65   0
   4   5   2  770.07    8.07   0
  -4  -5  -2  725.57    8.04   0
   4  -5   2  719.04   14.99   0
   4  -5   2  717.37   13.60   0
   5   5   2  636.90    7.59   0
   5  -5   2  554.15   20.40   0
  -5  -5  -2  620.93    7.72   0
   5  -5   2  589.28   21.74   0
  -6  -5  -2 2627.01   11.27   0
   6   5   2 2827.44   12.21   0
  -7  -5  -2  737.35    7.65   0
   7   5   2  750.31    7.50   0
   8   5   2  292.45    6.28   0
  -8  -5  -2  281.26    4.96   0
  -9  -5  -2   48.81    5.47   0
   9   5   2   44.09    3.91   0
 -10  -5  -2  582.83    7.01   0
  10   5   2  584.19    7.00   0
 -11  -5  -2  179.76    5.65   0
  11   5   2  175.01    5.57   0
 -12  -5  -2   28.25    5.18   0
  12   5   2   26.32    3.74   0
  13   5   2  107.13    5.35   0
 -13  -5  -2  111.75    5.52   0
  14   5   2  349.80    6.30   0
 -14  -5  -2  365.97    6.32   0
 -15  -5  -2  162.86    5.66   0
  15   5   2  149.13    5.58   0
 -16  -5  -2  313.29    6.03   0
  16   5   2  318.60    6.21   0
  17   5   2    4.68    4.91   0
 -17  -5  -2    4.70    4.93   0
  18   5   2   81.93    5.55   0
 -18  -5  -2   99.27    5.63   0
 -18  -6   2   11.77    5.10   0
 -17  -6   2  161.04    5.74   0
 -16  -6   2   30.25    5.19   0
 -15  -6   2  215.49    5.83   0
 -14  -6   2   42.60    5.26   0
 -13  -6   2  114.12    4.04   0
 -12  -6   2   40.63    3.81   0
 -11  -6   2 1133.62    8.46   0
 -10  -6   2    0.43    5.00   0
  -9  -6   2   19.85    5.12   0
  -8  -6   2  301.59    5.00   0
  -7  -6   2  152.11    5.24   0
  -6  -6   2  379.12    6.49   0
  -5  -6   2 1524.09    9.18   0
   5  -6  -2 1607.01   20.25   0
  -4  -6   2   56.24    5.41   0
  -4   6   2   59.14    8.06   0
   4  -6  -2   58.53    7.64   0
   3  -6  -2 1236.04   12.98   0
  -3  -6   2 1282.66    9.75   0
  -3   6   2 1259.34   12.78   0
  -2   6   2  179.59    6.55   0
  -2  -6   2  182.01    6.18   0
   2  -6  -2  186.31    7.59   0
   1  -6  -2 2579.59   14.83   0
  -1   6   2 2755.93   15.81   0
  -1  -6   2 2833.97   14.89   0
   0  -6   2  213.77    6.48   0
   0   6   2  220.50    7.65   0
   0  -6  -2  208.26    6.52   0
   1   6   2 1227.65    9.93   0
   1  -6   2 1097.16   10.48   0
  -1  -6  -2 1192.16   10.06   0
  -2  -6  -2  223.04    6.31   0
   2  -6   2  205.67    7.75   0
   2   6   2  222.92    6.31   0
   3   6   2  315.71    6.67   0
   3  -6   2  319.92    9.85   0
  -3  -6  -2  287.41    6.42   0
   4  -6   2  175.21    9.30   0
  -4  -6  -2  186.64    5.86   0
   4   6   2  179.40    5.93   0
   4  -6   2  182.58   10.19   0
   5   6   2  697.51    7.57   0
   5  -6   2  633.70   17.02   0
   5  -6   2  638.14   19.68   0
  -5  -6  -2  671.76    7.53   0
   6   6   2  162.01    5.40   0
  -6  -6  -2  167.59    5.55   0
   7   6   2   26.85    4.87   0
  -7  -6  -2   24.99    5.00   0
   8   6   2   17.05    5.20   0
  -8  -6  -2   10.27    5.11   0
  -9  -6  -2  216.20    5.85   0
   9   6   2  221.90    5.83   0
 -10  -6  -2    3.53    4.83   0
  10   6   2    9.78    4.94   0
  11   6   2  446.12    6.44   0
 -11  -6  -2  483.58    6.64   0
 -12  -6  -2  304.35    5.95   0
  12   6   2  283.81    4.72   0
 -13  -6  -2  314.25    5.97   0
  13   6   2  280.97    5.96   0
 -14  -6  -2  130.74    5.51   0
  14   6   2  119.04    5.60   0
  15   6   2  381.68    6.45   0
 -15  -6  -2  352.16    6.52   0
 -16  -6  -2   17.24    3.75   0
  16   6   2   19.36    3.71   0
  17   6   2   89.12    5.50   0
 -17  -6  -2   90.64    4.32   0
 -17  -7   2   26.64    5.38   0
 -16  -7   2  119.25    5.85   0
 -15  -7   2   89.53    5.40   0
 -14  -7   2   24.71    5.13   0
 -13  -7   2   60.12    5.32   0
 -12  -7   2  171.24    5.65   0
 -11  -7   2   10.66    4.76   0
 -10  -7   2 1265.55    8.76   0
  -9  -7   2    2.66    4.75   0
  -8  -7   2  204.92    5.64   0
  -7  -7   2   11.29    5.29   0
   6  -7  -2 1070.97   28.72   0
  -6  -7   2 1232.34    8.96   0
  -5  -7   2   31.01    5.36   0
   5  -7  -2   28.39    8.42   0
   4  -7  -2 1151.02   13.52   0
  -4  -7   2 1112.46    8.90   0
  -3   7   2  119.28    7.02   0
  -3  -7   2  112.20    5.73   0
   3  -7  -2  116.67    7.38   0
  -2   7   2  862.61   10.57   0
   2  -7  -2  864.36   10.72   0
  -2  -7   2  888.28    8.70   0
  -1  -7   2  175.96    6.13   0
  -1   7   2  183.47    7.59   0
   1  -7  -2  164.42    6.70   0
   0  -7   2  573.79    8.37   0
   0   7   2  568.92    7.96   0
   0  -7  -2  584.89    8.02   0
   1   7   2  351.35    6.78   0
  -1  -7  -2  371.43    7.94   0
   1  -7   2  360.65    8.66   0
   2  -7   2   22.51    6.54   0
  -2  -7  -2   17.43    5.51   0
   2   7   2   17.25    5.31   0
   3  -7   2  100.80    7.12   0
   3   7   2  106.05    5.64   0
  -3  -7  -2  109.95    5.64   0
   4  -7   2  987.79   15.09   0
   4   7   2 1042.47    8.62   0
   4  -7   2 1034.86   14.22   0
  -4  -7  -2  999.42    8.53   0
  -5  -7  -2  525.56    7.04   0
   5  -7   2  485.50   15.37   0
   5   7   2  515.81    6.88   0
   5  -7   2  436.99   16.88   0
   6   7   2  902.11    8.24   0
  -6  -7  -2  900.00    8.38   0
  -7  -7  -2   35.26    5.06   0
   7   7   2   37.54    5.15   0
   8   7   2  462.77    6.35   0
  -8  -7  -2  481.27    6.46   0
   9   7   2   43.96    5.04   0
  -9  -7  -2   42.56    5.26   0
  10   7   2  554.30    6.66   0
 -10  -7  -2  582.18    7.00   0
 -11  -7  -2  129.57    4.23   0
  11   7   2  136.74    5.34   0
  12   7   2  342.17    6.34   0
 -12  -7  -2  360.82    6.49   0
  13   7   2  166.57    5.61   0
 -13  -7  -2  177.29    4.57   0
 -14  -7  -2  209.68    6.01   0
  14   7   2  203.55    5.97   0
  15   7   2   12.99    4.91   0
 -15  -7  -2   13.81    5.23   0
 -16  -7  -2   73.01    5.54   0
  16   7   2   47.72    5.64   0
 -15  -8   2   26.92    5.39   0
 -14  -8   2    5.24    5.17   0
 -13  -8   2    6.48    3.64   0
 -12  -8   2    5.66    4.92   0
 -11  -8   2  209.89    6.02   0
 -10  -8   2   94.77    5.28   0
  -9  -8   2  455.22    6.80   0
  -8  -8   2    0.92    5.07   0
  -7  -8   2  103.10    5.47   0
   6  -8  -2    4.83   14.44   0
  -6  -8   2   -5.84    4.84   0
  -5  -8   2   69.70    5.45   0
   5  -8  -2   70.36    9.44   0
   4  -8  -2   21.81    6.56   0
  -4  -8   2   15.65    4.92   0
   3  -8  -2  267.94    8.48   0
  -3  -8   2  268.30    6.34   0
  -2  -8   2   16.13    5.01   0
   2  -8  -2   14.57    5.30   0
  -1   8   2  334.96    7.64   0
   1  -8  -2  328.59    8.10   0
  -1  -8   2  339.98    6.72   0
   0  -8  -2   -1.27    5.53   0
   0  -8   2    3.92    5.11   0
   0   8   2    3.85    6.48   0
   1  -8   2   58.82    6.57   0
  -1  -8  -2   58.22    5.64   0
   1   8   2   51.61    5.35   0
   2  -8   2   11.87    6.15   0
   2   8   2    7.88    6.29   0
  -2  -8  -2    2.28    5.30   0
  -3  -8  -2   20.18    6.05   0
   3   8   2   18.61    5.03   0
   3  -8   2   12.12    7.40   0
   4  -8   2    0.56    7.71   0
  -4  -8  -2    1.96    5.01   0
   4  -8   2    0.20    7.16   0
   4   8   2    4.53    4.93   0
   5  -8   2  640.39   16.30   0
   5   8   2  668.51    7.52   0
  -5  -8  -2  660.46    7.59   0
   5  -8   2  561.42   16.87   0
  -6  -8  -2   90.11    5.43   0
   6   8   2   95.98    5.32   0
   7   8   2  266.67    5.99   0
  -7  -8  -2  266.37    6.09   0
   8   8   2  103.66    5.63   0
  -8  -8  -2  124.12    5.62   0
  -9  -8  -2   29.47    5.17   0
   9   8   2   27.42    5.11   0
 -10  -8  -2   -2.93    5.00   0
  10   8   2    0.24    4.79   0
  11   8   2   58.34    3.91   0
 -11  -8  -2   55.47    3.83   0
  12   8   2   44.98    5.22   0
 -12  -8  -2   36.27    5.30   0
  13   8   2   97.30    5.58   0
 -13  -8  -2  110.03    5.76   0
  14   8   2   31.06    5.25   0
 -14  -8  -2   39.11    5.10   0
 -13  -9   2   12.78    5.45   0
 -12  -9   2    3.05    3.61   0
 -11  -9   2    1.89    5.08   0
 -10  -9   2   19.21    5.15   0
  -9  -9   2   21.43    5.07   0
  -8  -9   2   12.66    5.13   0
  -7  -9   2    5.01    5.03   0
  -6  -9   2    4.07    5.36   0
  -5  -9   2    6.63    5.32   0
   5  -9  -2   14.29    9.07   0
   4  -9  -2   -0.28    6.84   0
  -4  -9   2   -0.70    5.28   0
  -3  -9   2    6.19    5.00   0
   3  -9  -2    4.48    6.39   0
   2  -9  -2    4.65    5.17   0
  -2  -9   2    2.94    5.02   0
   1  -9  -2   45.43    6.56   0
  -1  -9   2   47.38    6.44   0
   0  -9  -2   25.02    5.55   0
   0  -9   2   25.19    6.52   0
  -1  -9  -2    6.81    6.24   0
   1  -9   2    3.85    5.11   0
   2   9   2   19.19    5.24   0
  -2  -9  -2   18.04    5.20   0
   2  -9   2   19.54    6.32   0
   3   9   2   46.42    6.32   0
  -3  -9  -2   38.07    5.45   0
   3  -9   2   45.99    6.56   0
   4  -9   2   50.42    8.15   0
  -4  -9  -2   54.52    5.47   0
   4   9   2   55.33    5.29   0
   4  -9   2   45.12    8.65   0
   5  -9   2    8.69    9.88   0
  -5  -9  -2    5.71    5.19   0
   5  -9   2    8.48   11.77   0
   5   9   2   10.64    5.03   0
   6   9   2    2.94    5.07   0
  -6  -9  -2    1.86    3.52   0
   7   9   2   23.84    5.11   0
  -7  -9  -2   33.38    5.40   0
   8   9   2   18.88    4.97   0
  -8  -9  -2   32.86    5.11   0
  -9  -9  -2    7.96    3.54   0
   9   9   2    1.79    4.89   0
  10   9   2    7.60    5.05   0
 -10  -9  -2   14.15    3.55   0
  11   9   2   35.29    4.04   0
 -11  -9  -2   40.26    5.27   0
 -12  -9  -2    0.68    5.11   0
 -10 -10   2   -2.07    5.23   0
  -9 -10   2   15.56    5.31   0
  -8 -10   2    4.97    3.57   0
  -7 -10   2   24.88    5.33   0
  -6 -10   2   46.56    5.84   0
  -5 -10   2    1.19    5.29   0
   5 -10  -2    9.08   10.19   0
   4 -10  -2   10.57    7.79   0
  -4 -10   2    3.99    5.20   0
  -3 -10   2   19.23    5.38   0
   3 -10  -2   20.07    7.02   0
  -2 -10   2    0.56    5.17   0
   2 -10  -2    3.93    6.64   0
  -1 -10   2   24.13    5.20   0
   1 -10  -2   30.88    5.61   0
   0 -10  -2    0.85    6.18   0
   0 -10   2   -0.68    5.20   0
   1 -10   2   69.79    6.89   0
  -1 -10  -2   57.41    5.70   0
   2 -10   2   36.06    6.56   0
  -2 -10  -2   26.23    5.43   0
   3 -10   2   98.57    8.40   0
  -3 -10  -2  116.43    6.05   0
   3 -10   2   91.93    7.82   0
  -4 -10  -2   28.30    3.92   0
   4 -10   2   28.03    8.76   0
   4 -10   2   26.90    9.48   0
  -5 -10  -2   96.09    6.06   0
  -6 -10  -2    6.41    5.31   0
  -7 -10  -2    6.26    5.20   0
  -8 -10  -2    2.64    3.67   0
  -9 -10  -2    5.04    5.32   0
  -4 -11   2   29.52    5.84   0
   4 -11  -2   33.16    8.73   0
   3 -11  -2   11.19    7.30   0
  -3 -11   2    3.50    6.85   0
   2 -11  -2   37.01    7.14   0
  -2 -11   2   34.69    5.73   0
   1 -11  -2   21.62    7.00   0
  -1 -11   2   22.52    5.46   0
   0 -11  -2   24.81    7.00   0
   0 -11   2   28.99    7.05   0
   1 -11   2   20.43    6.75   0
  -1 -11  -2   18.64    5.59   0
  -2 -11  -2   37.86    7.06   0
   2 -11   2   36.59    6.89   0
   3 -11   2    5.93    7.84   0
  -3 -11  -2   10.57    6.66   0
   3 -11   2    2.36    8.32   0
 -21   0   3   10.34    5.33   0
 -20   0   3    5.97    5.15   0
 -19   0   3   -2.98    4.91   0
 -18   0   3   -2.95    6.09   0
 -17   0   3    8.45    5.21   0
 -16   0   3    7.44    5.14   0
 -15   0   3    7.82    5.11   0
 -14   0   3    1.30    5.58   0
 -13   0   3   -1.91    5.14   0
 -12   0   3    2.50    5.17   0
 -11   0   3   -4.33    6.19   0
 -10   0   3    3.49    5.59   0
  -9   0   3    8.59    5.57   0
  -8   0   3    3.05    5.76   0
  -7   0   3    7.31    6.57   0
  -2   0   3   -0.11   11.92   0
   1   0  -3   -0.81    9.86   0
  -1   0   3    0.24    9.89   0
   0   0  -3    6.87   14.31   0
   0   0   3    9.32    9.72   0
   1   0   3    0.81   11.68   0
  -1   0  -3    4.21   11.89   0
   2   0   3    3.35    7.60   0
  -2   0  -3    6.74   10.73   0
  -3   0  -3   -0.83   10.32   0
   3   0   3    4.43   10.27   0
   4   0   3    1.07    8.15   0
  -4   0  -3   -0.49    8.36   0
  -5   0  -3    7.05    7.32   0
   5   0   3    0.53    7.23   0
  -6   0  -3   -1.28    6.94   0
   6   0   3    4.82    6.72   0
  -7   0  -3    3.08    5.99   0
   7   0   3    5.09    5.83   0
  -8   0  -3    0.91    5.43   0
   8   0   3    1.50    5.42   0
   9   0   3   -2.53    5.50   0
  -9   0  -3   -2.71    5.32   0
 -10   0  -3    4.26    5.36   0
  10   0   3    4.78    5.27   0
 -11   0  -3    1.32    5.36   0
  11   0   3   -3.08    5.18   0
  12   0   3   -0.93    5.12   0
 -12   0  -3   -1.07    5.28   0
  13   0   3   -0.60    5.37   0
 -13   0  -3   -0.53    5.56   0
 -14   0  -3    7.89    6.38   0
  14   0   3   -1.74    5.14   0
 -15   0  -3    1.54    5.24   0
  15   0   3    6.08    5.08   0
 -16   0  -3   -2.57    5.29   0
  16   0   3    7.28    5.23   0
  17   0   3   -4.50    5.11   0
 -17   0  -3    4.69    5.21   0
 -18   0  -3    4.24    5.13   0
  18   0   3    2.83    5.03   0
 -19   0  -3    9.33    5.11   0
 -20   0  -3    6.14    5.40   0
 -21   0  -3   -0.96    5.65   0
 -21   1   3    8.70    6.44   0
 -21  -1   3    0.64    5.29   0
 -20  -1   3   33.80    5.18   0
 -20   1   3   35.13    5.28   0
 -19   1   3    3.01    6.21   0
 -19  -1   3    6.19    5.01   0
 -18  -1   3  206.30    5.88   0
 -18   1   3  193.55    6.15   0
 -17   1   3   70.52    5.42   0
 -17  -1   3   77.01    5.53   0
 -16  -1   3  314.09    6.22   0
 -16   1   3  295.21    7.60   0
 -15  -1   3    6.60    5.04   0
 -15   1   3    6.67    5.26   0
 -14   1   3   13.37    5.30   0
 -14  -1   3   14.92    5.33   0
 -13   1   3   50.69    5.58   0
 -13  -1   3   40.39    5.64   0
 -12   1   3   22.47    6.35   0
 -12  -1   3   20.19    5.41   0
 -11  -1   3   59.37    5.61   0
 -11   1   3   55.87    5.85   0
 -10  -1   3 3707.53   14.56   0
 -10   1   3 3787.50   17.62   0
  -9  -1   3 2606.69   13.06   0
  -9   1   3 2616.56   15.22   0
  -8   1   3  590.23    9.09   0
  -8  -1   3  591.09    8.22   0
  -7  -1   3  427.61    8.14   0
  -6  -1   3 1038.95   10.92   0
  -4   1   3   92.55   11.75   0
  -3   1   3   34.64   11.74   0
   3  -1  -3   33.07   13.38   0
  -2   1   3  613.38   15.66   0
   2  -1  -3  613.16   15.83   0
   0  -1  -3 1021.54   16.24   0
   0   1  -3  995.57   16.96   0
   0   1   3  983.51   13.85   0
   0  -1   3  988.64   16.99   0
  -1  -1  -3   71.08   11.33   0
  -1   1  -3   78.85   12.60   0
   1   1   3   76.36   11.01   0
   1  -1   3   73.40   12.57   0
  -2  -1  -3 7983.83   29.67   0
  -3   1  -3    8.21    9.32   0
   3  -1   3    4.93   10.78   0
  -3  -1  -3   13.02    9.18   0
   3   1   3    7.93    8.91   0
   4   1   3 4146.08   18.62   0
  -4  -1  -3 4090.18   18.44   0
   4  -1   3 4283.62   24.41   0
  -4   1  -3 4159.91   24.06   0
  -5  -1  -3  779.20   10.09   0
   5   1   3  787.54   10.04   0
   5  -1   3  725.58   10.83   0
  -5   1  -3  724.59   11.03   0
  -6   1  -3  878.77   10.96   0
   6  -1   3  900.78   10.77   0
  -6  -1  -3  905.71   10.04   0
   6   1   3  939.33   10.00   0
  -7   1  -3  722.52    9.80   0
   7   1   3  753.42    8.78   0
   7  -1   3  731.77   10.70   0
  -7  -1  -3  751.75    8.82   0
  -8   1  -3 1360.43   12.59   0
   8   1   3 1413.31   10.28   0
  -8  -1  -3 1421.38   10.37   0
   8  -1   3 1398.41   11.89   0
   9  -1   3   50.82    7.21   0
  -9   1  -3   54.27    6.14   0
   9   1   3   54.24    5.49   0
  -9  -1  -3   58.28    5.48   0
  10  -1   3    2.61    7.13   0
 -10   1  -3    3.89    5.95   0
  10   1   3    0.90    5.32   0
 -10  -1  -3    8.64    5.16   0
  11   1   3  194.75    4.90   0
  11  -1   3  179.83    6.27   0
 -11   1  -3  177.25    6.16   0
 -11  -1  -3  190.72    6.33   0
  12  -1   3  355.19    8.01   0
 -12   1  -3  340.72    7.16   0
  12   1   3  345.86    6.51   0
 -12  -1  -3  349.37    6.52   0
  13   1   3  546.79    7.13   0
  13  -1   3  519.96    7.91   0
 -13   1  -3  546.43    7.93   0
 -13  -1  -3  532.35    7.26   0
  14   1   3   43.18    5.16   0
 -14  -1  -3   48.22    5.33   0
 -14   1  -3   37.11    6.84   0
  14  -1   3   37.57    6.70   0
  15  -1   3  318.14    6.64   0
 -15   1  -3  325.31    6.66   0
 -15  -1  -3  345.23    6.49   0
  15   1   3  333.40    6.33   0
 -16   1  -3   14.08    5.24   0
  16   1   3   22.09    5.18   0
  16  -1   3   17.89    5.21   0
 -16  -1  -3   22.88    5.29   0
  17  -1   3   96.56    5.75   0
 -17   1  -3   96.70    5.81   0
  17   1   3   93.02    5.51   0
 -17  -1  -3  105.11    5.53   0
  18   1   3    1.67    5.07   0
 -18   1  -3    6.64    5.17   0
 -18  -1  -3    3.12    5.23   0
  19   1   3    7.78    5.23   0
 -19   1  -3    8.79    6.38   0
 -19  -1  -3    4.48    5.34   0
 -20   1  -3   18.19    5.48   0
 -20  -1  -3   19.35    5.41   0
 -21   2   3   80.51    6.09   0
 -21  -2   3   74.57    5.92   0
 -20   2   3   11.67    6.27   0
 -20  -2   3    8.75    5.04   0
 -19   2   3   85.55    7.02   0
 -19  -2   3   99.35    5.59   0
 -18   2   3  119.84    5.80   0
 -18  -2   3  119.72    5.66   0
 -17  -2   3  649.68    7.14   0
 -17   2   3  609.92    8.47   0
 -16  -2   3  127.74    5.45   0
 -16   2   3  125.12    6.84   0
 -15  -2   3   19.82    4.89   0
 -15   2   3   11.91    6.38   0
 -14   2   3  129.69    6.10   0
 -14  -2   3  120.89    4.26   0
 -13  -2   3  827.04    7.80   0
 -13   2   3  810.88    9.47   0
 -12  -2   3  326.00    6.20   0
 -12   2   3  301.77    7.15   0
 -11   2   3 1646.97   13.28   0
 -11  -2   3 1640.39   10.08   0
 -10  -2   3 1042.22    8.78   0
 -10   2   3 1023.37   10.90   0
  -9   2   3 3210.90   19.10   0
  -9  -2   3 3254.38   13.52   0
  -8   2   3 1045.84   12.84   0
  -8  -2   3 1043.12    9.02   0
  -7  -2   3  543.66    7.74   0
  -7   2   3  506.50   11.65   0
  -6   2   3  835.20   14.13   0
  -6  -2   3  869.68    9.24   0
  -5   2   3  437.56   12.72   0
  -5  -2   3  435.56    8.18   0
  -4   2   3  888.33   15.55   0
  -4  -2   3  890.98   10.68   0
   4  -2  -3  860.10   15.37   0
  -3   2   3   75.39   10.33   0
   3  -2  -3   73.24    9.53   0
  -2   2   3 5189.90   28.05   0
   1  -2  -3 1265.60   15.41   0
  -1   2   3 1297.19   15.18   0
   0   2   3 1038.94   14.27   0
   0  -2  -3 1045.32   14.51   0
  -1  -2  -3 1901.48   16.10   0
   1   2   3 1935.34   16.02   0
   1  -2   3 1793.15   19.60   0
  -2  -2  -3  733.06   11.12   0
   2   2   3  688.25    9.15   0
   2  -2   3  709.75   15.22   0
  -2   2  -3  690.35   14.51   0
  -3   2  -3   82.81   10.39   0
   3  -2   3   84.62    9.77   0
   3   2   3   94.81    7.81   0
  -3  -2  -3   91.71    7.58   0
   4   2   3  118.31    6.79   0
   4  -2   3  109.17    7.94   0
  -4   2  -3  109.94   10.56   0
  -4  -2  -3  113.60    7.02   0
   5  -2   3 1284.25   15.54   0
   5   2   3 1292.68   10.52   0
  -5  -2  -3 1288.44   10.49   0
  -5   2  -3 1298.22   16.69   0
   6  -2   3 2410.11   18.27   0
   6   2   3 2410.43   12.01   0
  -6  -2  -3 2469.32   12.88   0
  -6   2  -3 2382.81   19.65   0
   7   2   3   65.55    5.69   0
   7  -2   3   76.60    6.51   0
  -7  -2  -3   61.93    4.32   0
  -7   2  -3   75.01    6.83   0
   8   2   3  676.59    7.76   0
   8  -2   3  683.31   10.63   0
  -8   2  -3  646.87   10.90   0
  -8  -2  -3  660.94    7.81   0
   9   2   3   37.74    5.49   0
  -9   2  -3   37.90    6.07   0
  -9  -2  -3   33.52    5.42   0
   9  -2   3   40.30    6.04   0
  10  -2   3  455.26    8.75   0
 -10   2  -3  438.37    8.06   0
 -10  -2  -3  428.61    5.56   0
  10   2   3  454.49    6.84   0
 -11   2  -3  199.58    7.93   0
  11   2   3  215.06    4.51   0
  11  -2   3  204.81    6.74   0
 -11  -2  -3  228.23    5.75   0
  12  -2   3  511.91    9.14   0
  12   2   3  512.76    6.83   0
 -12  -2  -3  497.11    6.76   0
 -12   2  -3  494.47    9.19   0
  13   2   3   21.37    4.98   0
 -13  -2  -3   16.02    5.08   0
 -13   2  -3   23.35    6.57   0
  13  -2   3   19.57    5.40   0
 -14  -2  -3   25.40    5.29   0
 -14   2  -3   27.12    6.27   0
  14   2   3   22.34    5.24   0
  14  -2   3   21.35    5.25   0
 -15  -2  -3   72.81    5.32   0
  15  -2   3   69.21    5.44   0
 -15   2  -3   62.31    6.69   0
  15   2   3   71.50    5.19   0
 -16  -2  -3  236.61    5.85   0
 -16   2  -3  233.58    6.20   0
  16   2   3  218.16    5.70   0
  16  -2   3  235.18    6.73   0
 -17  -2  -3   16.27    4.98   0
  17   2   3   21.23    4.98   0
 -17   2  -3   15.58    5.14   0
 -18  -2  -3   17.22    5.09   0
 -18   2  -3   28.32    5.49   0
  18   2   3   27.57    3.81   0
  19   2   3   12.12    5.01   0
 -19  -2  -3    7.14    5.03   0
 -19   2  -3    7.90    5.58   0
 -20  -2  -3  123.50    6.03   0
 -20   2  -3  125.85    7.75   0
 -21   3   3    9.25    6.90   0
 -21   3   3   10.13    6.75   0
 -21  -3   3    5.01    5.17   0
 -20   3   3  115.42    7.55   0
 -20  -3   3  139.93    5.54   0
 -20   3   3   98.64    7.70   0
 -19   3   3  109.91    7.42   0
 -19  -3   3  125.37    5.49   0
 -18   3   3  214.19    7.68   0
 -18  -3   3  205.88    5.65   0
 -17  -3   3  228.93    5.92   0
 -17   3   3  207.06    6.73   0
 -16  -3   3  231.67    5.82   0
 -16   3   3  237.75    7.61   0
 -15   3   3   27.32    6.36   0
 -15  -3   3   25.59    4.74   0
 -14   3   3   56.98    6.54   0
 -14  -3   3   56.90    3.62   0
 -13  -3   3  144.64    5.56   0
 -13   3   3  135.20    7.83   0
 -13   3   3  144.80    7.38   0
 -12   3   3 1122.55   13.86   0
 -12   3   3 1158.14   12.76   0
 -12  -3   3 1150.45    8.62   0
 -11   3   3  369.64    9.96   0
 -11   3   3  342.99    9.99   0
 -11  -3   3  373.34    6.46   0
 -10  -3   3  428.51    5.51   0
 -10   3   3  431.06   11.45   0
 -10   3   3  452.40    9.90   0
  -9   3   3  110.24    8.09   0
  -9   3   3  104.96    9.31   0
  -9  -3   3  117.14    4.33   0
  -8  -3   3  809.64    8.03   0
  -8   3   3  780.55   14.04   0
  -8   3   3  809.28   13.47   0
  -7   3   3   77.79   10.26   0
  -7  -3   3   94.66    6.18   0
  -6   3   3 1211.19   17.17   0
  -6  -3   3 1266.85    9.87   0
   5  -3  -3 2374.12   23.39   0
  -5  -3   3 2489.16   13.09   0
  -5   3   3 2427.30   22.73   0
  -4  -3   3  494.92    8.43   0
  -4   3   3  488.67   11.91   0
   4  -3  -3  518.39   13.17   0
  -3  -3   3 1886.56   13.10   0
   3  -3  -3 1753.00   17.34   0
  -3   3   3 1832.98   17.79   0
  -2  -3   3   26.27    7.04   0
  -2   3   3   29.58    6.66   0
   2  -3  -3   27.48    8.93   0
   1  -3  -3 2768.26   18.53   0
  -1   3   3 2797.39   17.61   0
   0  -3  -3 3852.67   19.80   0
   0   3   3 3886.45   19.54   0
  -1  -3  -3  557.81    9.61   0
   1   3   3  581.08    9.58   0
  -2  -3  -3 1419.95   11.90   0
   2  -3   3 1381.39   15.95   0
   2   3   3 1465.45   11.94   0
   3   3   3 1015.52   10.16   0
  -3  -3  -3  987.37   10.10   0
   3  -3   3  994.55   16.02   0
  -4  -3  -3   63.51    6.22   0
   4   3   3   64.71    4.45   0
   4  -3   3   65.02    8.70   0
  -5   3  -3 2490.53   24.29   0
   5  -3   3 2512.78   23.48   0
  -5  -3  -3 2395.78   11.75   0
   5   3   3 2584.15   12.83   0
  -6   3  -3  154.10   10.76   0
   6  -3   3  161.93    9.75   0
  -6  -3  -3  173.08    6.28   0
   6   3   3  167.92    6.37   0
   7   3   3 1105.33    8.85   0
  -7  -3  -3 1093.02    8.87   0
   7  -3   3 1106.13   15.36   0
  -7   3  -3 1077.47   16.59   0
   8  -3   3   19.06    7.38   0
   8   3   3   15.27    5.23   0
  -8   3  -3   15.97    7.12   0
  -8  -3  -3   22.66    5.93   0
   9   3   3 1542.66    9.54   0
  -9   3  -3 1496.17   16.94   0
   9  -3   3 1558.05   16.25   0
  -9  -3  -3 1552.22    9.57   0
 -10   3  -3  793.42   13.24   0
  10  -3   3  822.74   11.91   0
  10   3   3  826.20    7.70   0
 -10  -3  -3  804.76    6.78   0
  11   3   3 1177.97    8.57   0
 -11   3  -3 1134.41   13.44   0
 -11  -3  -3 1174.92    8.67   0
  11  -3   3 1167.01   13.07   0
  12  -3   3   93.51    7.14   0
 -12   3  -3   89.62    8.39   0
  12   3   3   96.94    5.52   0
 -12  -3  -3  101.25    3.91   0
  13  -3   3  435.40    9.31   0
  13   3   3  431.45    6.54   0
 -13  -3  -3  436.90    6.47   0
 -13   3  -3  412.94    9.45   0
  14   3   3  112.10    5.22   0
 -14   3  -3  120.08    7.20   0
 -14  -3  -3  124.75    5.34   0
 -15  -3  -3 1326.40    8.75   0
  15   3   3 1294.91    9.00   0
 -15   3  -3 1233.56   12.70   0
  16   3   3  243.05    5.96   0
 -16  -3  -3  241.35    6.00   0
 -16   3  -3  243.66    8.14   0
 -17   3  -3  313.11    8.70   0
  17   3   3  309.09    6.21   0
 -17  -3  -3  337.32    6.02   0
 -18   3  -3   -1.28    5.26   0
 -18  -3  -3   -0.39    5.27   0
  18   3   3   -1.12    3.71   0
 -19  -3  -3  191.50    4.83   0
 -19   3  -3  217.38    8.17   0
  19   3   3  187.08    6.17   0
 -20  -3  -3   12.05    5.09   0
  20   3   3   13.23    5.28   0
 -20   3  -3    6.99    6.79   0
 -20  -4   3   22.35    3.96   0
 -20   4   3   22.97    8.06   0
 -20   4   3   26.08    9.65   0
 -19   4   3   97.83   10.35   0
 -19  -4   3  118.70    5.66   0
 -19   4   3  112.01    8.95   0
 -18   4   3  118.16    8.72   0
 -18   4   3  104.09   10.22   0
 -18  -4   3  130.24    5.50   0
 -17   4   3  132.80    8.64   0
 -17   4   3  128.56    9.40   0
 -17  -4   3  138.14    5.50   0
 -16   4   3   11.15    8.26   0
 -16   4   3   12.58    9.17   0
 -16  -4   3    9.68    4.85   0
 -15   4   3  224.12    9.42   0
 -15   4   3  214.41   11.05   0
 -15  -4   3  248.34    5.75   0
 -14  -4   3  445.24    6.57   0
 -14   4   3  409.24   13.00   0
 -14   4   3  440.63   11.88   0
 -13  -4   3    1.39    4.91   0
 -13   4   3    1.47   10.01   0
 -13   4   3    0.49    8.10   0
 -12   4   3  199.73   11.01   0
 -12  -4   3  192.58    4.55   0
 -12   4   3  189.20   12.31   0
 -11   4   3  372.42   13.60   0
 -11   4   3  351.79   14.22   0
 -11  -4   3  393.40    6.55   0
 -10   4   3  197.75   13.99   0
 -10  -4   3  211.56    6.05   0
 -10   4   3  208.41   13.07   0
  -9  -4   3  108.88    4.06   0
  -9   4   3  105.74   13.43   0
  -9   4   3  109.96   12.76   0
  -8  -4   3  532.88    7.14   0
  -8   4   3  518.03   17.40   0
  -8   4   3  494.52   17.63   0
  -7   4   3 1711.71   24.54   0
  -7  -4   3 1805.68   10.53   0
  -6  -4   3 2780.10   12.65   0
  -6   4   3 2641.89   25.28   0
  -5  -4   3 1277.97    8.73   0
  -5   4   3 1268.49   16.86   0
   5  -4  -3 1258.34   18.64   0
   4  -4  -3  799.13   14.26   0
  -4   4   3  817.15   13.28   0
  -4  -4   3  827.29    8.78   0
   3  -4  -3  310.12    9.93   0
  -3   4   3  309.94    9.24   0
  -3  -4   3  320.62    7.02   0
   2  -4  -3 1577.10   14.57   0
  -2  -4   3 1606.99   11.57   0
  -2   4   3 1568.01   13.58   0
   1  -4  -3    4.58    6.33   0
  -1   4   3    3.78    6.04   0
  -1  -4   3    4.81    5.62   0
   0  -4   3 2833.06   16.90   0
   0   4   3 2743.53   15.37   0
   0  -4  -3 2722.09   15.51   0
   1  -4   3   13.28    7.24   0
  -1  -4  -3   13.72    6.01   0
   1   4   3   12.77    5.84   0
  -2  -4  -3  966.22    9.48   0
   2   4   3  988.60    9.54   0
   2  -4   3  994.77   12.82   0
   3   4   3    6.15    5.59   0
  -3  -4  -3    4.47    5.60   0
   3  -4   3    8.20    7.87   0
   4   4   3 1457.30   10.14   0
  -4  -4  -3 1448.65   10.08   0
   4  -4   3 1456.06   19.45   0
  -5  -4  -3  464.74    7.18   0
   5  -4   3  466.37   13.52   0
   5   4   3  463.46    5.96   0
   6  -4   3 1467.40   23.82   0
   6   4   3 1499.52    9.78   0
  -6  -4  -3 1391.27    8.66   0
   7   4   3  326.58    6.45   0
  -7  -4  -3  323.16    6.61   0
   7  -4   3  310.78   16.40   0
   8  -4   3 1498.26   29.42   0
  -8  -4  -3 1510.21    9.42   0
   8   4   3 1505.35    9.39   0
   9   4   3  355.45    5.40   0
  -9  -4  -3  372.23    6.42   0
 -10   4  -3 1442.29   24.47   0
 -10  -4  -3 1467.39    9.27   0
  10   4   3 1474.67    9.27   0
  11   4   3  419.57    6.50   0
 -11  -4  -3  433.18    6.58   0
 -11   4  -3  401.71   14.51   0
  12   4   3  314.63    4.88   0
 -12   4  -3  327.40   13.57   0
 -12  -4  -3  328.18    6.18   0
 -13  -4  -3   22.98    5.01   0
 -13   4  -3   24.40    9.07   0
  13   4   3   19.70    5.16   0
  14   4   3 1292.12    8.72   0
 -14   4  -3 1243.14   18.10   0
 -14  -4  -3 1288.06    8.62   0
 -15   4  -3   14.91    8.93   0
 -15  -4  -3   13.03    5.02   0
  15   4   3    6.99    4.90   0
  16   4   3  319.27    5.08   0
 -16  -4  -3  334.40    6.19   0
 -16   4  -3  340.04   11.24   0
 -17   4  -3   24.61    8.21   0
 -17  -4  -3   15.33    5.08   0
  17   4   3   20.29    5.07   0
  18   4   3  194.65    5.84   0
 -18   4  -3  194.34   10.92   0
 -18  -4  -3  196.16    6.05   0
  19   4   3    7.52    5.29   0
 -19   4  -3    6.20    8.34   0
 -19  -4  -3   10.98    5.23   0
 -19  -5   3   -3.14    5.16   0
 -18  -5   3   75.01    5.51   0
 -17  -5   3    0.66    5.06   0
 -16  -5   3   66.21    5.31   0
 -15  -5   3   15.24    5.10   0
 -14  -5   3  247.33    5.90   0
 -13  -5   3  194.57    5.79   0
 -12  -5   3   23.09    4.92   0
 -11  -5   3   81.57    5.39   0
 -10  -5   3  148.53    5.67   0
  -9  -5   3   35.72    3.92   0
  -8  -5   3   95.38    5.25   0
  -7  -5   3 1393.99    9.33   0
  -6  -5   3  126.73    5.83   0
   6  -5  -3  113.90   12.19   0
  -6   5   3  115.15    9.98   0
  -5   5   3   83.21    7.89   0
   5  -5  -3   79.40    9.03   0
  -5  -5   3   83.50    5.65   0
   4  -5  -3   30.88    7.31   0
  -4   5   3   30.68    6.60   0
  -4  -5   3   35.52    5.39   0
  -3  -5   3  240.28    6.38   0
   3  -5  -3  224.42    8.57   0
  -3   5   3  208.51    7.11   0
  -2  -5   3  120.81    5.70   0
  -2   5   3  121.84    6.45   0
   2  -5  -3  116.20    6.78   0
  -1  -5   3  289.10    8.03   0
  -1   5   3  289.82    8.28   0
   1  -5  -3  263.67    7.49   0
   0   5   3  370.51    7.50   0
   0  -5   3  357.77    7.69   0
   0  -5  -3  381.23    7.76   0
  -1  -5  -3   99.14    6.00   0
   1  -5   3  108.82    7.38   0
   1   5   3  116.00    6.06   0
  -2  -5  -3  394.05    7.21   0
   2   5   3  394.99    7.02   0
   2  -5   3  390.57    9.14   0
  -3  -5  -3  520.14    7.11   0
   3  -5   3  489.64   10.91   0
   3   5   3  485.70    6.97   0
   3  -5   3  472.64   10.00   0
   4   5   3   -3.73    3.75   0
   4  -5   3    3.17    7.02   0
   4  -5   3    4.02    8.26   0
  -4  -5  -3    6.81    5.28   0
  -5  -5  -3  579.18    7.41   0
   5  -5   3  539.42   14.17   0
   5  -5   3  581.02   15.53   0
   5   5   3  597.05    7.46   0
  -6  -5  -3   -3.95    5.19   0
   6   5   3    5.60    5.18   0
  -7  -5  -3  399.72    6.74   0
   7   5   3  396.30    6.58   0
   8   5   3  235.66    6.11   0
  -8  -5  -3  213.02    4.88   0
  -9  -5  -3  267.78    6.22   0
   9   5   3  267.34    6.22   0
  10   5   3    9.95    4.99   0
 -10  -5  -3   13.67    5.05   0
  11   5   3   15.86    4.87   0
 -11  -5  -3   15.50    4.95   0
 -12  -5  -3    3.08    5.15   0
  12   5   3    6.19    3.57   0
 -13  -5  -3   29.37    5.01   0
  13   5   3   27.25    4.90   0
  14   5   3    1.19    4.93   0
 -14  -5  -3    0.22    5.00   0
 -15  -5  -3   56.55    5.22   0
  15   5   3   39.85    5.29   0
  16   5   3    4.49    4.90   0
 -16  -5  -3   15.08    4.88   0
  17   5   3   10.73    5.01   0
 -17  -5  -3   16.34    5.09   0
 -18  -5  -3    4.28    5.14   0
  18   5   3   -1.67    5.06   0
 -18  -6   3   13.52    3.63   0
 -17  -6   3    2.27    5.13   0
 -16  -6   3   -2.28    3.54   0
 -15  -6   3   -0.38    5.13   0
 -14  -6   3    0.74    5.01   0
 -13  -6   3    8.68    3.52   0
 -12  -6   3   68.11    5.44   0
 -11  -6   3   -4.19    5.26   0
 -10  -6   3  200.07    5.60   0
  -9  -6   3   36.10    5.16   0
  -8  -6   3   73.24    5.25   0
  -7  -6   3    4.82    4.95   0
   6  -6  -3  167.31   11.95   0
  -6   6   3  183.76   10.16   0
  -6  -6   3  193.25    5.61   0
   5  -6  -3    5.86    8.54   0
  -5  -6   3    9.25    5.24   0
  -5   6   3    4.20    6.34   0
  -4   6   3   98.90    7.30   0
  -4  -6   3   96.01    5.59   0
   4  -6  -3   92.44    8.10   0
  -3  -6   3  147.31    6.04   0
   3  -6  -3  130.48    7.86   0
  -3   6   3  144.86    7.37   0
  -2  -6   3  214.82    7.35   0
   2  -6  -3  203.01    6.89   0
  -2   6   3  213.07    6.68   0
  -1   6   3    0.47    6.66   0
  -1  -6   3    7.92    6.44   0
   1  -6  -3    3.00    5.62   0
   0  -6  -3  264.95    6.71   0
   0  -6   3  257.95    6.72   0
   0   6   3  265.71    6.71   0
   1  -6   3   16.55    6.50   0
   1   6   3   12.41    5.25   0
  -1  -6  -3   18.10    5.55   0
   2  -6   3  150.64    7.43   0
  -2  -6  -3  152.17    6.12   0
   2   6   3  152.20    6.06   0
   3  -6   3   15.09    7.34   0
   3  -6   3   11.21    6.81   0
   3   6   3    9.46    5.36   0
  -3  -6  -3   12.72    5.21   0
   4   6   3  265.52    6.53   0
   4  -6   3  249.56    9.93   0
  -4  -6  -3  266.24    6.65   0
   4  -6   3  266.75    9.66   0
   5  -6   3   12.74    9.66   0
  -5  -6  -3   18.52    4.99   0
   5  -6   3   15.31    9.38   0
   5   6   3   13.76    4.77   0
   6   6   3  118.82    5.14   0
  -6  -6  -3  112.37    5.57   0
  -7  -6  -3    2.47    5.24   0
   7   6   3   -4.16    5.22   0
  -8  -6  -3    9.59    5.10   0
   8   6   3    2.67    4.96   0
  -9  -6  -3  137.02    5.49   0
   9   6   3  141.96    5.40   0
  10   6   3    8.92    5.04   0
 -10  -6  -3    9.28    5.14   0
  11   6   3   86.93    3.98   0
 -11  -6  -3   82.06    5.35   0
 -12  -6  -3    7.86    4.89   0
  12   6   3   16.37    4.81   0
  13   6   3    8.54    5.01   0
 -13  -6  -3    3.03    4.98   0
 -14  -6  -3   83.58    5.41   0
  14   6   3   83.56    3.99   0
 -15  -6  -3   28.77    3.78   0
  15   6   3   16.92    5.15   0
 -16  -6  -3   38.69    5.37   0
  16   6   3   31.72    5.27   0
 -17  -6  -3    3.93    5.12   0
  17   6   3    4.68    5.11   0
 -17  -7   3    9.74    5.22   0
 -16  -7   3   24.91    5.36   0
 -15  -7   3    7.56    5.08   0
 -14  -7   3   27.76    5.21   0
 -13  -7   3   29.35    5.14   0
 -12  -7   3   52.26    5.14   0
 -11  -7   3  222.76    5.67   0
 -10  -7   3   98.80    5.40   0
  -9  -7   3    0.33    4.73   0
  -8  -7   3  119.24    5.37   0
  -7  -7   3    5.64    4.85   0
  -6  -7   3  154.02    5.73   0
   6  -7  -3  144.83   12.38   0
  -5  -7   3   43.65    5.34   0
   5  -7  -3   37.66    8.69   0
  -5   7   3   38.23    7.71   0
  -4   7   3   29.72    6.41   0
   4  -7  -3   27.45    7.24   0
  -4  -7   3   27.83    5.23   0
   3  -7  -3  205.53    6.89   0
  -3   7   3  229.87    7.90   0
  -3  -7   3  220.38    6.26   0
  -2   7   3   10.58    6.66   0
  -2  -7   3    4.21    5.11   0
   2  -7  -3    8.87    6.69   0
   1  -7  -3  364.99    7.73   0
  -1   7   3  391.40    8.53   0
  -1  -7   3  360.23    6.82   0
   0   7   3  123.92    5.93   0
   0  -7  -3  121.04    6.10   0
   0  -7   3  125.33    6.99   0
   1   7   3  147.93    5.82   0
   1  -7   3  135.00    6.14   0
  -1  -7  -3  144.42    6.03   0
   2   7   3  222.94    6.07   0
   2  -7   3  207.06    6.59   0
  -2  -7  -3  208.06    6.20   0
   3   7   3   -3.01    5.12   0
  -3  -7  -3    5.19    5.30   0
   3  -7   3    4.82    6.36   0
   3  -7   3    0.27    6.88   0
   4   7   3   45.79    5.40   0
   4  -7   3   41.29    8.88   0
  -4  -7  -3   50.09    5.52   0
   4  -7   3   36.53    7.85   0
   5  -7   3  166.99   10.69   0
   5  -7   3  155.47   12.48   0
   5   7   3  181.05    5.88   0
  -5  -7  -3  172.53    6.03   0
   6   7   3    0.46    4.83   0
  -6  -7  -3    3.24    5.13   0
  -7  -7  -3   47.03    5.31   0
   7   7   3   47.18    3.51   0
   8   7   3   76.21    5.07   0
  -8  -7  -3   83.53    5.25   0
  -9  -7  -3   17.93    5.03   0
   9   7   3   25.65    4.97   0
 -10  -7  -3  210.44    5.75   0
  10   7   3  193.99    5.43   0
 -11  -7  -3  107.65    4.10   0
  11   7   3  102.56    5.32   0
  12   7   3   12.19    4.98   0
 -12  -7  -3   21.55    5.13   0
 -13  -7  -3   68.27    5.38   0
  13   7   3   66.76    3.93   0
  14   7   3   51.19    5.24   0
 -14  -7  -3   64.32    5.30   0
 -15  -7  -3   81.29    5.68   0
  15   7   3   76.95    5.59   0
  16   7   3    4.87    5.31   0
 -16  -7  -3    2.37    5.25   0
 -15  -8   3  175.83    6.11   0
 -14  -8   3   -0.14    5.25   0
 -13  -8   3   64.63    5.48   0
 -12  -8   3  172.08    5.87   0
 -11  -8   3  114.77    5.44   0
 -10  -8   3  273.42    6.21   0
  -9  -8   3  178.14    5.54   0
  -8  -8   3  313.60    6.19   0
  -7  -8   3  153.97    5.61   0
  -6  -8   3  536.09    7.06   0
   6  -8  -3  475.62   15.22   0
  -5  -8   3   88.23    5.43   0
   5  -8  -3   89.74    8.66   0
  -4  -8   3  450.34    6.96   0
   4  -8  -3  424.30    9.44   0
  -3   8   3   11.16    6.06   0
   3  -8  -3   12.87    5.47   0
  -3  -8   3    9.43    4.93   0
  -2   8   3  111.19    6.85   0
   2  -8  -3  112.19    7.03   0
  -2  -8   3  105.11    5.85   0
   1  -8  -3  214.31    6.35   0
  -1   8   3  232.87    6.20   0
  -1  -8   3  215.89    6.17   0
   0  -8   3  243.25    6.62   0
   0   8   3  255.91    7.50   0
   0  -8  -3  252.56    6.58   0
  -1  -8  -3  226.16    7.51   0
   1  -8   3  210.40    6.40   0
   1   8   3  229.51    6.25   0
   2   8   3   63.17    5.44   0
   2  -8   3   68.52    6.93   0
  -2  -8  -3   68.55    5.43   0
  -3  -8  -3  152.95    5.63   0
   3  -8   3  138.29    7.25   0
   3   8   3  144.00    5.62   0
   3  -8   3  135.81    7.61   0
   4  -8   3  407.71   11.41   0
   4  -8   3  434.43    9.89   0
   4   8   3  462.78    6.87   0
  -4  -8  -3  466.33    7.01   0
   5  -8   3   40.78   10.61   0
   5  -8   3   41.34    8.57   0
   5   8   3   50.05    5.30   0
  -5  -8  -3   46.61    5.35   0
   6   8   3  500.19    6.73   0
  -6  -8  -3  504.23    6.82   0
  -7  -8  -3  148.66    5.65   0
   7   8   3  154.29    5.52   0
  -8  -8  -3  207.85    5.90   0
   8   8   3  195.21    5.85   0
  -9  -8  -3   50.01    5.18   0
   9   8   3   44.83    3.98   0
  10   8   3  184.93    5.54   0
 -10  -8  -3  173.64    5.81   0
 -11  -8  -3    0.04    5.00   0
  11   8   3    5.71    4.82   0
 -12  -8  -3   89.80    5.67   0
  12   8   3   89.40    5.45   0
 -13  -8  -3    2.05    5.20   0
  13   8   3   -3.05    5.07   0
  14   8   3   46.76    5.17   0
 -14  -8  -3   32.23    3.88   0
 -13  -9   3   85.38    5.71   0
 -12  -9   3   10.13    5.02   0
 -11  -9   3  135.29    5.84   0
 -10  -9   3   96.01    5.65   0
  -9  -9   3   29.01    5.08   0
  -8  -9   3  197.22    6.09   0
  -7  -9   3   82.20    5.58   0
   6  -9  -3  142.67   13.03   0
  -6  -9   3  145.29    5.92   0
   5  -9  -3  136.58    9.53   0
  -5  -9   3  144.77    5.83   0
  -4  -9   3   85.76    5.43   0
   4  -9  -3   74.22    7.26   0
   3  -9  -3  262.96    8.51   0
  -3  -9   3  276.95    6.39   0
   2  -9  -3  164.02    7.66   0
  -2  -9   3  160.12    6.06   0
  -1   9   3  465.53    7.70   0
   1  -9  -3  481.22    8.90   0
  -1  -9   3  521.91    8.63   0
   0  -9   3  286.23    6.95   0
   0   9   3  287.59    6.74   0
   0  -9  -3  297.36    6.91   0
   1   9   3  424.48    7.35   0
  -1  -9  -3  450.52    7.51   0
   1  -9   3  455.87    9.04   0
  -2  -9  -3  130.85    5.79   0
   2   9   3  118.54    5.60   0
   2  -9   3  131.47    7.17   0
  -3  -9  -3  186.99    6.01   0
   3  -9   3  181.04    7.74   0
   3  -9   3  159.74    8.16   0
   3   9   3  181.73    5.96   0
   4  -9   3    1.95    7.95   0
  -4  -9  -3    5.11    5.06   0
   4   9   3    2.96    4.91   0
   4  -9   3    0.07    7.23   0
   5  -9   3   57.74   11.79   0
   5   9   3   61.29    4.05   0
  -5  -9  -3   62.32    5.54   0
   5  -9   3   63.76   10.62   0
   6   9   3  209.69    6.09   0
  -6  -9  -3  200.01    6.08   0
   7   9   3   20.19    4.67   0
  -7  -9  -3    4.20    5.09   0
  -8  -9  -3   34.86    5.19   0
   8   9   3   32.63    5.18   0
  -9  -9  -3   85.23    5.33   0
   9   9   3   79.43    5.31   0
  10   9   3    7.15    5.01   0
 -10  -9  -3    5.94    5.06   0
  11   9   3   95.18    5.71   0
 -11  -9  -3   85.00    5.87   0
 -12  -9  -3    1.91    5.15   0
  12   9   3    2.96    5.14   0
  -9 -10   3   23.78    5.27   0
  -8 -10   3    6.24    5.32   0
  -7 -10   3   37.65    5.59   0
  -6 -10   3   13.80    5.29   0
  -5 -10   3   79.53    5.74   0
   5 -10  -3   81.83   10.01   0
   4 -10  -3    6.20    6.90   0
  -4 -10   3    4.50    5.11   0
  -3 -10   3  183.17    7.32   0
   3 -10  -3  162.36    8.18   0
  -2 -10   3   64.73    6.71   0
   2 -10  -3   61.27    5.82   0
  -1 -10   3  132.75    6.01   0
   1 -10  -3  127.46    7.50   0
   0 -10   3   84.11    5.85   0
   0 -10  -3   79.52    5.79   0
  -1 -10  -3  298.15    6.99   0
   1 -10   3  310.37    8.32   0
   2 -10   3   66.77    7.01   0
  -2 -10  -3   83.03    5.77   0
   3 -10   3   20.34    8.10   0
   3 -10   3   16.28    6.56   0
  -3 -10  -3   26.88    5.59   0
   4 -10   3   53.08    9.05   0
   4 -10   3   55.31    8.29   0
  -4 -10  -3   61.36    5.58   0
   4  10   3   60.88    5.37   0
   5  10   3   33.94    5.48   0
  -5 -10  -3   27.95    5.59   0
  -6 -10  -3   39.26    5.54   0
   6  10   3   35.37    5.31   0
   7  10   3   21.87    5.28   0
  -7 -10  -3   27.56    5.53   0
   8  10   3   47.97    5.36   0
  -8 -10  -3   37.85    5.30   0
   9  10   3   -0.17    5.23   0
  -9 -10  -3    5.34    5.33   0
  -4 -11   3   56.25    7.11   0
   4 -11  -3   52.41    9.24   0
  -3 -11   3   -1.69    6.67   0
   3 -11  -3    3.97    7.11   0
  -2 -11   3   27.85    5.61   0
   2 -11  -3   25.37    7.11   0
  -1 -11   3   31.89    6.77   0
   1 -11  -3   23.69    7.26   0
   0 -11   3   19.61    5.79   0
   0 -11  -3   25.61    6.92   0
   1 -11   3   14.10    6.82   0
  -1 -11  -3   20.61    5.68   0
   2 -11   3   31.52    6.98   0
   2 -11   3   34.01    8.39   0
  -2 -11  -3   46.68    7.00   0
   3 -11   3   45.57    8.52   0
  -3 -11  -3   49.43    7.18   0
   3 -11   3   30.07    7.83   0
 -21   0   4    7.10    5.42   0
 -20   0   4  588.98    8.26   0
 -19   0   4    4.17    5.21   0
 -18   0   4  247.48    6.19   0
 -17   0   4   16.76    4.87   0
 -16   0   4  839.66    8.44   0
 -15   0   4   93.00    5.64   0
 -14   0   4  266.58    7.40   0
 -13   0   4  124.16    6.08   0
 -12   0   4  514.46    7.39   0
 -11   0   4   76.34    5.67   0
 -10   0   4 4793.34   17.38   0
  -9   0   4 1764.94   12.03   0
  -8   0   4  194.68    6.64   0
  -3   0   4  345.21    9.70   0
  -2   0   4  329.02   13.21   0
   2   0  -4  327.78   10.43   0
   1   0  -4    4.51    9.07   0
  -1   0   4    4.35    8.92   0
   0   0  -4 4401.40   24.98   0
   0   0   4 4556.78   25.15   0
  -2   0  -4 1215.18   15.49   0
   2   0   4 1184.50   13.35   0
   3   0   4 3313.23   19.32   0
  -3   0  -4 3222.30   19.38   0
   5   0   4  244.56    8.03   0
  -5   0  -4  238.22    8.11   0
   6   0   4 5707.77   20.84   0
  -6   0  -4 5683.25   20.68   0
  -7   0  -4 1808.69   12.17   0
   7   0   4 1834.21   12.16   0
   8   0   4 2500.86   13.52   0
  -8   0  -4 2447.92   13.39   0
   9   0   4   34.72    5.36   0
  -9   0  -4   33.88    5.51   0
  10   0   4  755.66    8.25   0
 -10   0  -4  713.73    8.13   0
 -11   0  -4 1224.33    9.72   0
  11   0   4 1225.82    9.73   0
 -12   0  -4  497.30    7.35   0
  12   0   4  508.14    7.36   0
 -13   0  -4   98.90    6.79   0
  13   0   4  104.13    5.57   0
  14   0   4  571.62    7.59   0
 -14   0  -4  554.98    7.47   0
  15   0   4  149.56    5.73   0
 -15   0  -4  155.90    5.79   0
  16   0   4  990.08    8.93   0
 -16   0  -4  985.80    8.76   0
 -17   0  -4  255.15    6.50   0
  17   0   4  276.38    6.50   0
 -18   0  -4    9.56    5.27   0
  18   0   4    8.28    5.05   0
 -19   0  -4   19.17    6.58   0
  19   0   4   13.04    5.21   0
 -20   0  -4  168.39    6.34   0
 -21   1   4  328.30    7.43   0
 -21  -1   4  355.37    7.07   0
 -20  -1   4    3.68    6.26   0
 -20   1   4    5.67    5.13   0
 -19   1   4  164.89    6.10   0
 -19  -1   4  184.18    5.84   0
 -18   1   4   66.55    6.51   0
 -18  -1   4   67.11    5.46   0
 -17  -1   4  816.90    8.26   0
 -17   1   4  836.82    9.67   0
 -16   1   4  244.36    6.29   0
 -16  -1   4  263.98    6.00   0
 -15  -1   4  658.21    7.31   0
 -15   1   4  646.76    9.11   0
 -14  -1   4  484.65    6.91   0
 -14   1   4  471.17    7.48   0
 -13   1   4  395.75    7.05   0
 -13  -1   4  415.77    6.77   0
 -12  -1   4   69.53    5.53   0
 -12   1   4   68.64    5.52   0
 -11  -1   4 2955.51   13.07   0
 -11   1   4 2963.45   14.97   0
 -10   1   4  355.79    7.51   0
 -10  -1   4  358.90    6.88   0
  -9   1   4  414.72    8.07   0
  -9  -1   4  396.01    7.13   0
  -8  -1   4  190.91    6.52   0
  -7  -1   4    9.67    4.36   0
  -6   1   4 1902.40   14.86   0
  -5   1   4 2892.94   19.16   0
  -4   1   4  177.90    9.68   0
  -3   1   4  331.15   13.00   0
   3  -1  -4  324.86   11.86   0
   1  -1   4  562.05   13.97   0
  -1  -1  -4  558.79   12.29   0
  -1   1  -4  550.83   13.86   0
   1   1   4  559.99    9.97   0
   2   1   4 1031.32   11.14   0
  -2  -1  -4 1044.58   13.14   0
  -2   1  -4 1012.87   15.63   0
   2  -1   4 1009.81   14.81   0
   3  -1   4 1025.99   13.37   0
  -3   1  -4  990.31   13.72   0
   3   1   4 1041.91   11.85   0
  -3  -1  -4 1030.86   11.81   0
   4  -1   4 1731.09   14.65   0
  -4   1  -4 1687.20   15.06   0
  -4  -1  -4 1730.09   13.18   0
   4   1   4 1754.33   13.10   0
   5  -1   4 4046.60   20.38   0
  -5  -1  -4 3959.64   17.35   0
  -5   1  -4 3967.27   20.53   0
   5   1   4 3944.59   16.59   0
  -6   1  -4 1382.90   13.15   0
   6  -1   4 1405.37   12.97   0
   6   1   4 1429.04   10.90   0
  -6  -1  -4 1398.46   10.95   0
  -7   1  -4  490.93    8.59   0
  -7  -1  -4  481.20    7.72   0
   7  -1   4  495.69    9.41   0
   7   1   4  486.49    7.48   0
  -8  -1  -4  174.68    6.35   0
   8   1   4  180.81    6.26   0
   8  -1   4  176.51    6.75   0
  -8   1  -4  166.40    7.93   0
  -9   1  -4  265.95    8.44   0
  -9  -1  -4  268.25    6.45   0
   9   1   4  282.94    6.33   0
   9  -1   4  269.62    7.27   0
 -10  -1  -4 1034.03    8.95   0
  10   1   4 1011.27    7.93   0
 -10   1  -4 1026.38    9.85   0
  10  -1   4 1058.87    9.82   0
 -11  -1  -4  731.85    8.28   0
  11  -1   4  767.91    8.47   0
 -11   1  -4  729.66    9.30   0
  11   1   4  727.87    7.14   0
 -12   1  -4   22.97    5.47   0
  12   1   4   28.29    5.38   0
  12  -1   4   35.77    6.52   0
 -12  -1  -4   32.02    5.29   0
  13  -1   4  239.84    6.53   0
 -13  -1  -4  235.62    6.14   0
 -13   1  -4  238.09    6.52   0
  13   1   4  237.17    5.98   0
 -14  -1  -4  187.41    5.84   0
  14  -1   4  188.11    6.24   0
 -14   1  -4  171.81    6.44   0
  14   1   4  182.96    5.79   0
  15  -1   4  726.56    8.28   0
 -15   1  -4  712.41    8.26   0
 -15  -1  -4  711.16    7.60   0
  15   1   4  722.95    7.63   0
 -16  -1  -4   19.88    4.95   0
 -16   1  -4   19.28    6.44   0
  16   1   4    8.49    5.18   0
  16  -1   4   13.73    4.94   0
 -17   1  -4   95.02    5.71   0
  17  -1   4  105.09    5.66   0
  17   1   4  100.99    5.22   0
 -17  -1  -4  107.86    5.50   0
  18  -1   4   21.99    5.15   0
  18   1   4   21.84    5.16   0
 -18  -1  -4   22.21    5.17   0
 -18   1  -4   19.19    5.30   0
  19   1   4   29.43    5.32   0
 -19   1  -4   32.91    5.42   0
 -19  -1  -4   35.92    5.50   0
 -20   1  -4   19.28    6.70   0
 -20  -1  -4   16.89    5.46   0
  20   1   4   27.50    5.45   0
 -21   2   4    9.36    5.47   0
 -21  -2   4   14.85    5.31   0
 -20   2   4  100.26    6.11   0
 -20  -2   4  106.50    5.61   0
 -19   2   4   39.05    5.44   0
 -19  -2   4   37.38    5.06   0
 -18  -2   4   72.54    5.45   0
 -18   2   4   75.99    5.50   0
 -17   2   4    2.99    5.18   0
 -17  -2   4    0.53    5.09   0
 -16   2   4  617.18    9.13   0
 -16  -2   4  621.70    7.19   0
 -15  -2   4   -2.80    4.80   0
 -15   2   4    4.73    5.22   0
 -14  -2   4 1118.16    7.71   0
 -14   2   4 1177.76   11.40   0
 -13  -2   4    1.73    5.03   0
 -13   2   4   -0.46    6.89   0
 -12  -2   4  995.19    8.10   0
 -12   2   4 1036.12   10.26   0
 -11   2   4  121.74    6.01   0
 -11  -2   4  130.33    5.83   0
 -10   2   4 1147.50   11.89   0
 -10  -2   4 1164.90    9.06   0
  -9   2   4  826.87   10.38   0
  -9  -2   4  784.66    7.08   0
  -9   2   4  788.38   10.63   0
  -8  -2   4  137.29    4.73   0
  -8   2   4  132.73    8.69   0
  -7  -2   4  191.77    6.39   0
  -7   2   4  180.91    9.49   0
  -6   2   4  571.46   11.97   0
  -6  -2   4  605.28    8.14   0
  -5   2   4   51.74    9.29   0
  -4   2   4  738.45   12.33   0
   4  -2  -4  753.64   12.64   0
  -3   2   4  322.31    9.72   0
   3  -2  -4  328.00   10.48   0
   2  -2  -4  957.31   13.70   0
  -2   2   4  915.42   13.08   0
  -1   2   4  653.89   11.29   0
   1  -2  -4  656.73   11.90   0
   0   2   4 8582.15   28.78   0
   1  -2   4  108.05    9.32   0
   1   2   4  100.68    8.31   0
  -1  -2  -4   98.63    8.63   0
   2   2   4  991.59   11.14   0
  -2   2  -4  944.64   14.40   0
   2  -2   4  970.43   13.92   0
  -2  -2  -4  912.16    9.63   0
  -3   2  -4  494.22   12.72   0
   3  -2   4  487.67   11.04   0
  -3  -2  -4  478.93    8.63   0
   3   2   4  500.18    8.55   0
   4  -2   4 3425.43   21.22   0
  -4   2  -4 3443.41   22.45   0
   4   2   4 3571.25   15.65   0
  -4  -2  -4 3468.33   15.51   0
  -5   2  -4  437.30   11.24   0
   5   2   4  445.53    7.74   0
   5  -2   4  436.74   10.33   0
  -5  -2  -4  432.35    7.72   0
   6   2   4  279.55    5.55   0
  -6  -2  -4  286.73    6.92   0
   6  -2   4  308.76    9.38   0
  -6   2  -4  305.84   10.22   0
   7   2   4   22.09    5.42   0
  -7   2  -4   28.86    6.49   0
  -7  -2  -4   25.45    5.63   0
   7  -2   4   25.14    7.27   0
  -8  -2  -4  375.62    6.83   0
   8  -2   4  359.46    7.93   0
   8   2   4  376.83    6.83   0
  -8   2  -4  355.15    9.23   0
  -9   2  -4   16.18    7.35   0
   9  -2   4   16.24    6.73   0
   9   2   4   15.71    5.20   0
  -9  -2  -4   17.89    5.31   0
  10  -2   4  400.28    8.52   0
  10   2   4  383.93    6.57   0
 -10  -2  -4  372.62    6.62   0
 -10   2  -4  379.27    7.72   0
 -11  -2  -4  132.88    4.08   0
  11   2   4  131.33    5.27   0
 -11   2  -4  135.01    7.90   0
  11  -2   4  140.42    7.56   0
  12   2   4  281.20    6.04   0
  12  -2   4  300.59    8.06   0
 -12  -2  -4  287.11    6.04   0
 -12   2  -4  286.62    7.30   0
 -13  -2  -4  150.15    4.50   0
  13   2   4  155.93    5.71   0
  13  -2   4  158.23    7.19   0
 -13   2  -4  154.44    7.34   0
 -14  -2  -4  693.02    7.50   0
  14   2   4  694.42    7.43   0
 -14   2  -4  654.46    9.36   0
  14  -2   4  674.81    8.54   0
  15  -2   4   27.24    6.23   0
 -15  -2  -4   21.56    4.97   0
  15   2   4   19.92    5.02   0
 -15   2  -4   22.36    6.40   0
  16  -2   4   32.60    6.37   0
 -16  -2  -4   30.18    5.34   0
  16   2   4   30.61    4.94   0
 -16   2  -4   32.76    6.34   0
 -17  -2  -4    6.94    5.20   0
 -17   2  -4    3.25    5.18   0
  17  -2   4    0.80    6.22   0
  17   2   4    6.33    4.84   0
 -18   2  -4   58.39    5.82   0
  18   2   4   58.46    5.27   0
 -18  -2  -4   59.97    5.17   0
 -19   2  -4   -1.70    5.17   0
  19   2   4   -6.22    5.25   0
 -19  -2  -4   11.69    4.90   0
 -20   2  -4    0.50    5.50   0
 -20  -2  -4    0.09    5.10   0
  20   2   4    5.78    5.12   0
 -21   3   4    9.91    6.78   0
 -21  -3   4   23.68    5.19   0
 -21   3   4   14.30    7.01   0
 -20  -3   4   -1.57    5.03   0
 -20   3   4   -0.80    6.57   0
 -20   3   4   -1.08    6.90   0
 -19   3   4   16.80    6.53   0
 -19  -3   4   23.23    5.06   0
 -19   3   4   18.35    6.60   0
 -18  -3   4    9.02    4.95   0
 -18   3   4   14.23    6.29   0
 -18   3   4   13.81    5.47   0
 -17  -3   4   43.83    5.12   0
 -17   3   4   46.05    5.88   0
 -17   3   4   45.03    6.58   0
 -16   3   4   81.17    7.15   0
 -16  -3   4   91.98    5.18   0
 -16   3   4   89.40    6.71   0
 -15   3   4  117.89    7.28   0
 -15  -3   4  127.30    5.16   0
 -15   3   4  132.44    7.14   0
 -14   3   4   10.93    6.73   0
 -14  -3   4   19.89    5.05   0
 -14   3   4   13.94    6.22   0
 -13   3   4   32.31    6.48   0
 -13   3   4   34.61    7.17   0
 -13  -3   4   36.16    5.23   0
 -12  -3   4   53.15    5.37   0
 -12   3   4   48.15    7.48   0
 -12   3   4   52.09    6.77   0
 -11   3   4  400.96    9.30   0
 -11  -3   4  382.49    5.21   0
 -11   3   4  384.65   10.14   0
 -10  -3   4   55.48    5.39   0
 -10   3   4   44.77    7.82   0
 -10   3   4   46.30    6.93   0
  -9   3   4   22.05    7.69   0
  -9   3   4   18.67    6.44   0
  -9  -3   4   18.82    5.57   0
  -8   3   4  118.03    8.74   0
  -8  -3   4  114.99    4.72   0
  -7  -3   4  415.67    7.08   0
  -7   3   4  389.60   10.97   0
  -6  -3   4  700.85    8.26   0
  -6   3   4  679.77   12.67   0
  -5  -3   4  317.03    7.07   0
  -5   3   4  303.58   10.49   0
   5  -3  -4  302.36   10.92   0
  -4   3   4  154.88    9.09   0
  -4  -3   4  149.82    6.67   0
   4  -3  -4  148.32    9.90   0
  -3   3   4  485.18   10.56   0
   3  -3  -4  485.12   11.30   0
  -2   3   4 2432.47   16.33   0
   2  -3  -4 2408.38   16.81   0
  -1   3   4  145.57    7.44   0
   1  -3  -4  155.29    7.85   0
   0  -3  -4 2874.10   16.55   0
   0   3   4 2897.90   16.40   0
   1  -3   4  537.48   10.95   0
   1   3   4  563.47    9.14   0
  -1  -3  -4  547.27    9.28   0
   2  -3   4  211.04    9.73   0
  -2  -3  -4  212.95    7.58   0
   2   3   4  221.01    7.32   0
   3  -3   4   90.66    9.40   0
   3   3   4   83.67    6.39   0
  -3  -3  -4   88.62    6.50   0
  -4  -3  -4  265.51    6.94   0
   4   3   4  276.82    6.84   0
  -4   3  -4  265.02   10.03   0
   4  -3   4  263.81   10.03   0
   5   3   4 1366.23    9.96   0
  -5   3  -4 1301.69   16.98   0
   5  -3   4 1349.10   15.57   0
  -5  -3  -4 1309.33   10.01   0
   6  -3   4   32.75    8.52   0
   6   3   4   27.80    5.95   0
  -6   3  -4   26.71    7.99   0
  -6  -3  -4   27.13    5.88   0
  -7   3  -4  539.02   12.08   0
   7  -3   4  535.25   10.63   0
  -7  -3  -4  544.69    6.20   0
   7   3   4  563.82    6.22   0
  -8   3  -4  265.91   10.47   0
   8   3   4  263.32    6.21   0
  -8  -3  -4  260.97    6.14   0
   8  -3   4  274.85    9.44   0
   9  -3   4    4.36    6.64   0
  -9   3  -4   -1.12    7.34   0
   9   3   4    0.84    5.20   0
  -9  -3  -4    0.99    5.24   0
 -10  -3  -4    9.14    5.35   0
  10  -3   4   10.79    7.71   0
 -10   3  -4   14.24    7.41   0
  10   3   4   11.82    3.97   0
 -11   3  -4   86.92    7.57   0
  11  -3   4   91.32    7.12   0
 -11  -3  -4   82.53    5.52   0
  11   3   4   85.12    5.41   0
  12  -3   4   73.17    6.67   0
  12   3   4   68.12    5.22   0
 -12  -3  -4   68.07    3.88   0
 -12   3  -4   69.48    7.16   0
 -13   3  -4  859.07   11.62   0
  13   3   4  873.04    7.61   0
  13  -3   4  890.98   11.44   0
 -13  -3  -4  865.49    7.45   0
 -14   3  -4   11.67    6.77   0
 -14  -3  -4   12.24    4.77   0
  14  -3   4   11.30    6.53   0
  14   3   4    9.67    4.97   0
  15  -3   4    3.80    6.36   0
  15   3   4    5.33    4.89   0
 -15   3  -4    6.17    6.47   0
 -15  -3  -4    4.38    3.58   0
 -16   3  -4    2.28    6.43   0
 -16  -3  -4    6.77    5.03   0
  16   3   4   -2.84    5.00   0
  17   3   4   -0.40    4.89   0
 -17   3  -4    4.23    6.56   0
 -17  -3  -4   -2.07    4.95   0
 -18   3  -4   22.60    5.54   0
  18   3   4    9.14    5.08   0
 -18  -3  -4   19.76    5.21   0
 -19  -3  -4   -2.10    3.63   0
 -19   3  -4    0.57    6.80   0
  19   3   4    9.24    5.08   0
 -20   4   4   -0.97    7.80   0
 -20   4   4    3.58    8.14   0
 -20  -4   4    0.53    5.25   0
 -19   4   4   13.17    7.54   0
 -19   4   4    7.96    8.24   0
 -19  -4   4   22.62    5.02   0
 -18   4   4   63.11    8.86   0
 -18  -4   4   82.62    5.28   0
 -18   4   4   69.88    7.95   0
 -17   4   4   42.62    8.49   0
 -17  -4   4   37.20    5.05   0
 -17   4   4   47.21    7.66   0
 -16  -4   4  237.12    5.76   0
 -16   4   4  209.50   10.17   0
 -16   4   4  228.39    9.31   0
 -15   4   4  127.35    8.33   0
 -15   4   4  117.05    9.27   0
 -15  -4   4  121.74    4.15   0
 -14   4   4  285.91   11.58   0
 -14   4   4  305.60    9.95   0
 -14  -4   4  312.09    6.02   0
 -13  -4   4  239.55    5.82   0
 -13   4   4  221.39   10.68   0
 -13   4   4  237.59   10.17   0
 -12   4   4  205.89    9.00   0
 -12  -4   4  221.20    5.82   0
 -12   4   4  193.32   10.30   0
 -11  -4   4  220.72    6.00   0
 -11   4   4  196.89   10.94   0
 -11   4   4  210.91    9.81   0
 -10   4   4  251.33   10.60   0
 -10  -4   4  254.87    6.21   0
 -10   4   4  241.27   11.82   0
  -9  -4   4  355.90    6.35   0
  -9   4   4  352.31   11.57   0
  -9   4   4  346.57   12.13   0
  -8   4   4  173.38    9.70   0
  -8  -4   4  197.97    6.08   0
  -7  -4   4   18.70    5.33   0
  -7   4   4   21.44    7.64   0
   6  -4  -4   93.04    9.21   0
  -6  -4   4  102.86    5.84   0
  -6   4   4   92.11    8.62   0
  -5   4   4  754.95   12.13   0
  -5  -4   4  783.41    8.33   0
   5  -4  -4  741.41   13.19   0
  -4   4   4   40.17    7.36   0
   4  -4  -4   41.45    8.21   0
  -4  -4   4   43.59    5.74   0
  -3  -4   4  183.00    6.36   0
  -3   4   4  188.62    8.34   0
   3  -4  -4  189.46    8.97   0
  -2   4   4 2158.98   14.65   0
   2  -4  -4 2158.24   15.70   0
  -2  -4   4 2186.84   12.90   0
  -1  -4   4 1568.85   11.97   0
  -1   4   4 1548.82   12.51   0
   1  -4  -4 1521.99   12.63   0
  -1  -4  -4 1511.31   11.20   0
   1   4   4 1568.63   11.25   0
   2  -4   4 1146.53   12.95   0
   2   4   4 1185.27    9.90   0
  -2  -4  -4 1224.10   10.12   0
   3   4   4   11.82    5.47   0
  -3  -4  -4   15.07    5.66   0
   3  -4   4   14.03    8.07   0
   4   4   4  432.76    7.16   0
   4  -4   4  402.50   10.80   0
  -4  -4  -4  422.90    7.15   0
   5  -4   4  402.65   11.35   0
  -5  -4  -4  406.07    6.99   0
   5   4   4  409.03    6.86   0
   6   4   4  259.88    6.54   0
   6  -4   4  250.94   10.94   0
  -6  -4  -4  233.78    5.04   0
  -7  -4  -4  408.49    6.75   0
   7   4   4  420.06    6.71   0
   7  -4   4  407.70   12.22   0
   8  -4   4  149.82   10.32   0
   8   4   4  152.25    5.61   0
  -8  -4  -4  148.47    4.35   0
  -9  -4  -4  123.66    5.82   0
   9   4   4  129.65    5.78   0
   9  -4   4  130.82    9.49   0
  -9   4  -4  121.06   10.63   0
 -10  -4  -4   49.74    4.05   0
 -10   4  -4   50.62    9.69   0
  10  -4   4   50.78    8.56   0
  10   4   4   48.95    5.45   0
 -11   4  -4  112.21    9.62   0
 -11  -4  -4  119.64    5.43   0
  11  -4   4  120.77    8.43   0
  11   4   4  118.48    5.37   0
  12  -4   4  148.83    9.03   0
 -12   4  -4  137.97   10.61   0
  12   4   4  148.58    5.40   0
 -12  -4  -4  146.47    5.48   0
 -13  -4  -4   47.05    3.95   0
  13   4   4   58.32    5.14   0
 -13   4  -4   51.47    9.42   0
 -14  -4  -4  163.40    5.55   0
 -14   4  -4  141.90    9.43   0
  14   4   4  155.43    4.15   0
  15   4   4  185.32    5.67   0
 -15  -4  -4  210.27    5.58   0
 -15   4  -4  180.86    9.83   0
 -16   4  -4  333.65   11.04   0
  16   4   4  342.44    6.15   0
 -16  -4  -4  337.14    6.22   0
  17   4   4   -4.90    5.03   0
 -17  -4  -4    6.41    4.96   0
 -17   4  -4    2.10    7.96   0
 -18   4  -4   34.29    8.37   0
  18   4   4   39.19    5.30   0
 -18  -4  -4   29.54    5.29   0
 -19   4  -4    3.71    8.51   0
 -19  -4  -4    0.69    5.31   0
  19   4   4   -3.28    5.28   0
 -19  -5   4   78.46    5.67   0
 -18  -5   4    8.21    4.99   0
 -17  -5   4  318.95    6.21   0
 -16  -5   4   66.00    5.34   0
 -15  -5   4  339.84    6.44   0
 -14  -5   4   61.43    5.07   0
 -13  -5   4  321.65    6.23   0
 -12  -5   4   -3.50    3.42   0
 -11  -5   4 1072.29    8.31   0
 -10  -5   4  460.25    6.71   0
  -9  -5   4  838.10    7.95   0
  -8  -5   4   26.56    5.49   0
  -8   5   4   17.50   10.02   0
  -7   5   4 2271.52   22.83   0
  -7  -5   4 2332.62   11.29   0
   6  -5  -4  175.26   10.59   0
  -6  -5   4  190.31    5.80   0
  -6   5   4  172.91    8.36   0
  -5  -5   4  823.87    8.18   0
   5  -5  -4  832.13   13.90   0
  -5   5   4  859.22   12.66   0
   4  -5  -4  142.81    8.27   0
  -4  -5   4  154.17    5.93   0
  -4   5   4  143.34    6.26   0
  -3   5   4  576.61    8.99   0
   3  -5  -4  603.42   10.62   0
  -3  -5   4  588.01    7.59   0
  -2  -5   4  386.70    7.01   0
   2  -5  -4  350.81    8.09   0
  -2   5   4  384.42    9.02   0
  -1   5   4 4223.59   18.11   0
  -1  -5   4 4216.14   17.34   0
   1  -5  -4 3831.07   17.50   0
   0   5   4   28.73    5.76   0
   0  -5  -4   33.15    5.68   0
   0  -5   4   34.43    7.25   0
   1   5   4 4799.89   17.12   0
  -1  -5  -4 4705.31   17.30   0
   1  -5   4 4794.39   21.02   0
  -2  -5  -4   22.28    4.11   0
   2  -5   4   28.57    7.35   0
   2  -5   4   29.15    6.94   0
   2   5   4   28.64    5.25   0
  -3  -5  -4  649.60    7.59   0
   3   5   4  657.18    7.56   0
   3  -5   4  629.82   10.42   0
   3  -5   4  616.79   11.30   0
   4   5   4  124.77    5.82   0
  -4  -5  -4  115.03    5.91   0
   4  -5   4  117.49    8.76   0
   4  -5   4  115.86    8.39   0
   5  -5   4 1710.57   19.69   0
   5   5   4 1804.38   10.17   0
   5  -5   4 1679.91   18.38   0
  -5  -5  -4 1753.59   10.15   0
  -6  -5  -4 1778.27    9.29   0
   6  -5   4 1857.40   23.33   0
   6  -5   4 1814.82   22.85   0
   6   5   4 1918.82   10.25   0
  -7  -5  -4  657.02    7.60   0
   7  -5   4  602.03   20.86   0
   7  -5   4  573.44   20.76   0
   7   5   4  643.36    7.58   0
  -8  -5  -4  619.32    7.39   0
   8   5   4  584.48    6.08   0
   9   5   4  708.97    7.42   0
  -9  -5  -4  649.67    6.17   0
 -10  -5  -4  184.94    4.43   0
  10   5   4  185.15    5.62   0
  11   5   4   86.12    5.28   0
 -11  -5  -4   89.43    5.27   0
  12   5   4  170.45    5.50   0
 -12  -5  -4  164.00    5.59   0
  13   5   4    5.39    3.52   0
 -13  -5  -4   10.20    4.87   0
  14   5   4  231.26    5.89   0
 -14  -5  -4  226.19    5.97   0
 -15  -5  -4  508.01    6.68   0
  15   5   4  465.62    6.73   0
 -16  -5  -4   71.93    5.26   0
  16   5   4   73.44    3.99   0
  17   5   4  140.34    5.82   0
 -17  -5  -4  149.20    5.67   0
 -18  -5  -4   -3.96    3.68   0
  18   5   4   -5.65    5.26   0
 -18  -6   4  134.07    5.68   0
 -17  -6   4    4.21    3.70   0
 -16  -6   4  229.94    6.19   0
 -15  -6   4   32.12    3.75   0
 -14  -6   4   78.13    5.21   0
 -13  -6   4    9.11    4.71   0
 -12  -6   4  657.45    7.33   0
 -11  -6   4   17.23    5.03   0
 -10  -6   4  438.35    6.45   0
  -9  -6   4   29.09    5.10   0
  -8  -6   4  398.56    6.36   0
  -7   6   4  297.10   12.00   0
  -7  -6   4  312.15    6.28   0
  -6  -6   4 2106.47   10.78   0
  -6   6   4 2072.99   18.76   0
   6  -6  -4 2000.26   20.89   0
  -5   6   4   90.86    8.25   0
   5  -6  -4   91.36    8.40   0
  -5  -6   4   89.06    5.76   0
  -4   6   4 1030.33   11.80   0
   4  -6  -4 1026.12   12.60   0
  -4  -6   4 1030.59    9.04   0
  -3   6   4  255.57    7.00   0
  -3  -6   4  269.57    6.44   0
   3  -6  -4  246.48    7.34   0
  -2  -6   4  573.08    7.66   0
   2  -6  -4  539.27    8.58   0
  -2   6   4  574.56    8.35   0
   1  -6  -4   35.61    5.58   0
  -1   6   4   33.34    5.43   0
  -1  -6   4   35.12    5.19   0
   0   6   4  789.30    8.46   0
   0  -6   4  797.03    9.54   0
   0  -6  -4  719.02    8.57   0
   1   6   4   48.35    5.41   0
   1  -6   4   49.77    6.32   0
  -1  -6  -4   42.42    7.03   0
   2  -6   4  642.99    9.91   0
  -2  -6  -4  604.18    7.79   0
   2   6   4  639.94    7.88   0
   3  -6   4    9.08    6.65   0
   3   6   4   10.52    5.21   0
  -3  -6  -4    8.14    5.34   0
   3  -6   4   10.33    7.58   0
   4  -6   4  683.19   13.55   0
   4   6   4  777.78    8.14   0
  -4  -6  -4  745.75    8.14   0
   4  -6   4  733.46   12.09   0
  -5  -6  -4  599.46    7.31   0
   5  -6   4  553.02   14.06   0
   5  -6   4  563.08   12.14   0
   5   6   4  627.36    7.29   0
   6  -6   4  645.31   17.59   0
   6   6   4  661.91    7.14   0
   6  -6   4  647.58   18.34   0
  -6  -6  -4  663.97    7.34   0
   7   6   4   20.17    4.95   0
  -7  -6  -4   16.03    5.12   0
  -8  -6  -4  618.41    6.10   0
   8   6   4  670.21    7.19   0
  -9  -6  -4  159.79    5.50   0
   9   6   4  169.71    5.50   0
 -10  -6  -4 1068.15    8.42   0
  10   6   4 1017.48    7.14   0
  11   6   4    2.14    4.94   0
 -11  -6  -4    9.64    3.46   0
 -12  -6  -4   46.33    5.07   0
  12   6   4   72.26    5.05   0
 -13  -6  -4  153.53    5.65   0
  13   6   4  158.38    5.59   0
 -14  -6  -4    3.45    5.13   0
  14   6   4   11.95    5.01   0
  15   6   4  281.65    6.30   0
 -15  -6  -4  278.93    5.04   0
 -16  -6  -4  130.71    5.80   0
  16   6   4  128.96    5.72   0
 -17  -6  -4   65.42    5.25   0
  17   6   4   66.04    5.23   0
 -17  -7   4   47.59    4.14   0
 -16  -7   4   33.89    5.23   0
 -15  -7   4   31.81    5.15   0
 -14  -7   4   32.42    3.76   0
 -13  -7   4    0.92    4.95   0
 -12  -7   4    6.36    4.96   0
 -11  -7   4  431.49    6.34   0
 -10  -7   4   71.13    5.22   0
  -9  -7   4  249.95    5.78   0
  -8  -7   4  408.16    6.52   0
   7  -7  -4  251.78   14.43   0
  -7  -7   4  297.26    5.99   0
  -6  -7   4   -0.66    5.05   0
  -6   7   4    3.47    7.26   0
   6  -7  -4    1.73    8.74   0
  -5  -7   4  611.61    7.47   0
   5  -7  -4  621.85   12.36   0
  -5   7   4  630.16   11.29   0
  -4   7   4  281.64    7.95   0
   4  -7  -4  275.30    8.66   0
  -4  -7   4  273.23    6.30   0
   3  -7  -4  178.03    7.90   0
  -3   7   4  195.79    7.35   0
  -3  -7   4  183.22    5.92   0
  -2   7   4    0.79    6.57   0
   2  -7  -4    1.15    5.82   0
  -2  -7   4    4.07    5.11   0
  -1  -7   4  633.62    7.88   0
  -1   7   4  704.85    9.52   0
   1  -7  -4  693.88    9.80   0
   0  -7   4   46.29    5.31   0
   0   7   4   46.05    6.42   0
   0  -7  -4   45.64    5.65   0
   1  -7   4  236.24    6.64   0
  -1  -7  -4  231.07    6.47   0
   1   7   4  251.75    7.38   0
  -2  -7  -4  172.96    5.91   0
   2  -7   4  172.14    7.60   0
   2   7   4  168.22    5.76   0
   3  -7   4  386.06    8.82   0
  -3  -7  -4  382.68    6.84   0
   3   7   4  388.74    6.62   0
   3  -7   4  375.34    9.39   0
   4  -7   4   44.60    8.73   0
   4   7   4   53.90    5.28   0
  -4  -7  -4   45.74    5.44   0
   4  -7   4   49.24    7.97   0
   5  -7   4  525.54   14.57   0
   5   7   4  582.82    7.18   0
   5  -7   4  583.87   13.32   0
  -5  -7  -4  558.83    7.08   0
   6   7   4  235.63    4.81   0
  -6  -7  -4  245.26    5.83   0
  -7  -7  -4   93.76    5.27   0
   7   7   4   85.14    5.09   0
  -8  -7  -4    6.74    5.00   0
   8   7   4    4.52    3.47   0
   9   7   4  281.10    4.72   0
  -9  -7  -4  292.87    6.07   0
 -10  -7  -4   26.83    3.45   0
  10   7   4   27.50    3.51   0
  11   7   4  223.61    5.91   0
 -11  -7  -4  235.56    5.97   0
  12   7   4    2.54    5.01   0
 -12  -7  -4    3.82    5.07   0
 -13  -7  -4   79.29    5.44   0
  13   7   4   89.22    5.42   0
 -14  -7  -4   66.75    5.32   0
  14   7   4   52.17    3.97   0
  15   7   4   45.25    5.48   0
 -15  -7  -4   28.47    5.49   0
 -15  -8   4    4.81    3.48   0
 -14  -8   4    2.03    5.23   0
 -13  -8   4   13.58    5.07   0
 -12  -8   4    4.80    5.00   0
 -11  -8   4   68.23    5.43   0
 -10  -8   4  126.55    4.36   0
  -9  -8   4   88.19    5.44   0
  -8  -8   4  249.18    6.07   0
  -7  -8   4    7.11    4.93   0
  -6  -8   4   51.05    5.30   0
   6  -8  -4   48.93    9.73   0
   5  -8  -4    7.08    6.91   0
  -5  -8   4    6.91    4.93   0
  -5   8   4    6.87    7.07   0
  -4   8   4  127.18    7.23   0
  -4  -8   4  134.71    5.64   0
   4  -8  -4  110.14    7.85   0
  -3  -8   4   11.53    5.01   0
   3  -8  -4    1.90    5.44   0
  -3   8   4    4.80    6.04   0
  -2  -8   4  239.04    6.45   0
  -2   8   4  255.96    7.59   0
   2  -8  -4  263.82    8.01   0
  -1  -8   4  202.24    6.17   0
  -1   8   4  194.10    7.16   0
   1  -8  -4  189.80    6.13   0
   0  -8  -4  263.31    6.61   0
   0   8   4  258.99    6.48   0
   0  -8   4  267.03    6.52   0
   1   8   4   49.98    5.40   0
   1  -8   4   50.11    6.28   0
  -1  -8  -4   51.07    5.56   0
   2   8   4   18.34    5.08   0
  -2  -8  -4   22.93    5.29   0
   2  -8   4   20.59    6.48   0
  -3  -8  -4   61.31    5.29   0
   3  -8   4   52.96    7.21   0
   3   8   4   64.15    5.11   0
   3  -8   4   60.48    6.80   0
   4  -8   4   30.58    6.48   0
   4   8   4   27.15    5.25   0
   4  -8   4   30.08    8.30   0
  -4  -8  -4   32.95    5.24   0
  -5  -8  -4   87.03    4.15   0
   5  -8   4   89.29    9.18   0
   5   8   4   99.27    5.33   0
   5  -8   4   80.94   10.77   0
  -6  -8  -4  123.47    5.52   0
   6   8   4  131.53    5.38   0
   7   8   4    6.95    5.01   0
  -7  -8  -4    3.08    4.81   0
  -8  -8  -4    2.36    3.20   0
   8   8   4   -2.93    4.97   0
  -9  -8  -4   19.75    5.11   0
   9   8   4   30.54    5.03   0
 -10  -8  -4   23.33    5.08   0
  10   8   4   27.13    4.99   0
 -11  -8  -4   12.20    5.19   0
  11   8   4    6.74    5.14   0
 -12  -8  -4   75.44    3.95   0
  12   8   4   67.59    5.27   0
 -13  -8  -4    2.66    5.18   0
  13   8   4   13.76    5.17   0
  14   8   4   41.84    5.25   0
 -14  -8  -4   31.14    5.58   0
 -13  -9   4   13.01    5.07   0
 -12  -9   4   27.64    4.13   0
 -11  -9   4    1.70    5.08   0
 -10  -9   4    4.76    4.99   0
  -9  -9   4    7.30    3.59   0
  -8  -9   4    7.55    4.67   0
  -7  -9   4   11.78    5.03   0
  -6  -9   4   55.54    5.36   0
   6  -9  -4   38.92    9.72   0
   5  -9  -4    1.39    7.09   0
  -5  -9   4    1.70    5.19   0
   4  -9  -4   14.48    7.02   0
  -4  -9   4   14.07    5.16   0
  -3   9   4    8.27    5.16   0
   3  -9  -4   11.82    6.66   0
  -3  -9   4    6.21    5.23   0
  -2   9   4   12.41    6.22   0
   2  -9  -4   13.47    6.53   0
  -2  -9   4   15.60    6.11   0
  -1   9   4    8.01    5.25   0
   1  -9  -4   10.23    5.28   0
  -1  -9   4   12.65    5.03   0
   0   9   4    4.31    5.22   0
   0  -9   4    4.93    6.18   0
   0  -9  -4   10.88    6.50   0
   1  -9   4  135.14    7.09   0
   1   9   4  127.68    5.83   0
  -1  -9  -4  121.21    5.91   0
   2  -9   4   12.04    6.10   0
   2  -9   4    6.81    6.72   0
   2   9   4    9.51    5.05   0
  -2  -9  -4    7.44    5.19   0
  -3  -9  -4    1.31    5.21   0
   3  -9   4    0.89    6.14   0
   3   9   4   -2.59    5.05   0
   3  -9   4    2.03    6.87   0
   4  -9   4    1.88    7.44   0
   4   9   4    4.57    5.04   0
   4  -9   4    3.98    8.35   0
  -4  -9  -4    8.51    5.21   0
  -5  -9  -4   25.80    5.30   0
   5   9   4   35.52    3.78   0
   5  -9   4   26.44   10.10   0
   5  -9   4   21.84    9.48   0
   6   9   4    6.60    4.96   0
  -6  -9  -4    1.63    5.04   0
  -7  -9  -4   18.78    5.16   0
   7   9   4    7.92    4.95   0
  -8  -9  -4    6.62    5.06   0
   8   9   4   -2.52    4.98   0
   9   9   4   11.69    5.03   0
  -9  -9  -4   -4.55    5.14   0
 -10  -9  -4   10.88    5.05   0
  10   9   4    3.38    5.19   0
  11   9   4    7.02    5.18   0
 -11  -9  -4    2.02    5.48   0
  -9 -10   4   45.83    5.51   0
  -8 -10   4    1.60    4.96   0
  -7 -10   4    4.96    5.28   0
  -6 -10   4   11.54    5.12   0
   6 -10  -4   10.25   11.40   0
   5 -10  -4    0.16    8.17   0
  -5 -10   4   -1.43    5.31   0
   4 -10  -4    5.75    6.83   0
  -4 -10   4    9.24    6.43   0
  -3 -10   4    6.80    5.27   0
   3 -10  -4   -0.25    6.68   0
  -2 -10   4   69.94    5.59   0
   2 -10  -4   69.45    5.90   0
   1 -10  -4    6.82    5.42   0
  -1 -10   4    4.19    6.33   0
   0 -10   4    5.42    5.04   0
   0 -10  -4    8.58    6.50   0
   0  10   4    8.11    5.11   0
   1 -10   4   -2.19    6.40   0
   1  10   4    4.72    5.12   0
  -1 -10  -4   10.48    6.49   0
   2 -10   4    2.08    6.50   0
   2  10   4   -0.47    5.30   0
  -2 -10  -4    8.00    5.44   0
   2 -10   4    4.02    6.98   0
   3 -10   4   -0.51    6.43   0
   3 -10   4   -1.83    8.11   0
  -3 -10  -4   -3.99    5.71   0
   3  10   4   -4.68    5.43   0
  -4 -10  -4   40.06    5.36   0
   4 -10   4   31.54    9.78   0
   4  10   4   39.36    5.53   0
   4 -10   4   37.60    8.88   0
  -5 -10  -4    2.57    5.32   0
   5  10   4    1.53    5.05   0
   6  10   4   33.61    5.33   0
  -6 -10  -4   36.52    5.35   0
   7  10   4    1.05    5.16   0
  -7 -10  -4    6.33    5.30   0
   8  10   4   13.53    5.14   0
  -8 -10  -4    7.94    5.39   0
  -3 -11   4   26.73    6.74   0
   3 -11  -4   28.08    7.16   0
   2 -11  -4    3.19    6.95   0
  -2 -11   4    0.36    5.32   0
   1 -11  -4   42.46    6.14   0
  -1 -11   4   42.87    6.88   0
   0 -11   4   10.02    6.89   0
   0 -11  -4   11.05    6.78   0
  -1 -11  -4    7.15    5.65   0
   1 -11   4    0.93    6.76   0
   1 -11   4    9.17    7.26   0
   2 -11   4    4.77    6.70   0
  -2 -11  -4    1.59    5.64   0
   2 -11   4    3.39    7.28   0
 -21   0   5    1.06    5.33   0
 -20   0   5    3.40    5.20   0
 -19   0   5    1.75    6.06   0
 -18   0   5    4.85    4.96   0
 -17   0   5    0.38    5.14   0
 -16   0   5    0.93    5.03   0
 -15   0   5    5.88    5.04   0
 -14   0   5    2.89    5.45   0
 -13   0   5   -2.03    5.36   0
 -12   0   5    8.11    5.36   0
 -11   0   5    0.99    5.29   0
 -10   0   5   -3.34    5.10   0
  -4   0   5   -0.72    8.44   0
  -3   0   5    1.26    9.78   0
   3   0  -5   -0.02    9.79   0
   2   0  -5    5.92   10.95   0
  -2   0   5    3.95   10.72   0
  -1   0   5    0.48   10.99   0
   1   0  -5    5.77   11.10   0
   0   0  -5    4.18    7.90   0
   0   0   5    3.53   10.75   0
   1   0   5    4.47    7.38   0
  -1   0  -5    3.46   10.49   0
   2   0   5    2.65    8.69   0
  -2   0  -5    0.32    8.97   0
  -3   0  -5    0.09    5.70   0
   3   0   5    4.27    7.63   0
   4   0   5    7.25    6.76   0
  -4   0  -5    4.57    7.19   0
  -5   0  -5   -0.57    6.88   0
   5   0   5    4.55    4.49   0
   6   0   5    0.74    5.96   0
  -6   0  -5    7.97    6.03   0
  -7   0  -5   -1.76    5.56   0
   7   0   5    1.98    5.35   0
  -8   0  -5    1.03    5.41   0
   8   0   5    4.56    5.29   0
  -9   0  -5    2.69    5.38   0
   9   0   5    2.16    5.30   0
 -10   0  -5    5.50    5.59   0
  10   0   5    2.16    5.30   0
  11   0   5    1.18    5.29   0
 -11   0  -5    9.10    5.75   0
 -12   0  -5   -1.70    5.57   0
  12   0   5    0.36    5.36   0
 -13   0  -5   -3.84    5.12   0
  13   0   5    4.80    4.95   0
  14   0   5    5.34    6.05   0
 -14   0  -5    0.93    4.89   0
 -15   0  -5    5.37    5.25   0
  15   0   5   -0.04    5.24   0
  16   0   5    5.08    5.37   0
 -16   0  -5    7.80    5.47   0
  17   0   5    3.52    5.00   0
 -17   0  -5    3.17    5.25   0
 -18   0  -5   -1.56    5.42   0
  18   0   5   -3.82    5.39   0
  19   0   5    2.48    6.58   0
 -19   0  -5    4.12    5.25   0
  20   0   5    6.40    5.36   0
 -20   0  -5   -6.57    5.57   0
 -21   1   5   20.66    5.50   0
 -21  -1   5   12.66    5.40   0
 -20   1   5   -3.49    5.11   0
 -20  -1   5    1.16    5.25   0
 -19  -1   5   12.16    4.84   0
 -19   1   5    4.73    5.10   0
 -18   1   5   81.80    5.52   0
 -18  -1   5   78.29    5.40   0
 -17  -1   5  130.53    5.74   0
 -17   1   5  125.77    6.10   0
 -16   1   5  119.98    5.71   0
 -16  -1   5  116.94    5.48   0
 -15   1   5   69.91    6.94   0
 -15  -1   5   80.44    5.21   0
 -14  -1   5  109.15    4.33   0
 -14   1   5  108.27    5.82   0
 -13   1   5    5.24    5.03   0
 -13  -1   5    7.37    4.84   0
 -12   1   5  334.58    6.91   0
 -12  -1   5  327.11    5.43   0
 -11   1   5 1605.70   12.06   0
 -11  -1   5 1617.11   10.39   0
 -10  -1   5  212.45    6.29   0
 -10   1   5  225.56    6.83   0
  -9  -1   5 2219.10   11.99   0
  -7   1   5   26.12    6.41   0
  -6   1   5  281.14    8.12   0
  -5   1   5  163.83    8.55   0
   4  -1  -5  607.25   11.38   0
  -4   1   5  629.41   11.60   0
   3  -1  -5  179.15   10.27   0
  -3   1   5  171.48   10.28   0
  -3  -1   5  171.80    9.14   0
   2  -1  -5 5486.51   26.21   0
  -2  -1   5 5339.94   23.40   0
  -2   1   5 5413.01   25.57   0
   1   1  -5 9999.99   32.58   0
  -1   1  -5 5003.30   25.12   0
   1  -1   5 5013.40   24.90   0
  -1  -1  -5 5064.09   22.06   0
   1   1   5 5201.49   22.09   0
   2   1   5  816.99   10.89   0
   2  -1   5  763.78   12.16   0
  -2   1  -5  762.18   12.51   0
  -2  -1  -5  769.64    9.40   0
   3   1   5  995.68   10.70   0
  -3  -1  -5  907.40    9.29   0
   3  -1   5  974.69   12.12   0
  -3   1  -5  958.00   12.46   0
   4   1   5  238.86    5.93   0
  -4   1  -5  223.29    7.90   0
  -4  -1  -5  224.06    5.99   0
   4  -1   5  233.72    8.02   0
   5  -1   5   99.09    6.88   0
   5   1   5  112.12    6.62   0
  -5  -1  -5  100.55    5.10   0
  -5   1  -5   98.05    7.15   0
   6  -1   5  420.83    8.15   0
  -6  -1  -5  435.91    7.49   0
   6   1   5  437.15    6.23   0
  -6   1  -5  406.29    8.19   0
   7  -1   5   61.87    6.00   0
  -7  -1  -5   59.53    4.35   0
  -7   1  -5   57.45    6.43   0
   7   1   5   64.75    5.81   0
  -8   1  -5    5.92    6.17   0
   8   1   5   13.19    5.37   0
   8  -1   5    5.46    5.61   0
  -8  -1  -5    8.99    5.64   0
   9  -1   5  701.85    8.64   0
  -9   1  -5  683.12    8.72   0
  -9  -1  -5  637.10    6.54   0
   9   1   5  698.53    7.72   0
 -10  -1  -5   98.57    6.04   0
  10   1   5  100.38    5.47   0
  10  -1   5   82.87    5.80   0
 -10   1  -5   79.26    6.09   0
  11  -1   5  163.06    5.91   0
  11   1   5  161.29    5.66   0
 -11  -1  -5  157.07    5.95   0
 -11   1  -5  156.63    6.27   0
 -12  -1  -5  178.16    6.03   0
  12   1   5  186.50    5.86   0
 -12   1  -5  170.79    6.18   0
  12  -1   5  170.42    6.04   0
 -13  -1  -5   61.79    5.45   0
  13   1   5   63.91    5.30   0
 -13   1  -5   60.79    5.74   0
  13  -1   5   59.62    5.72   0
  14   1   5  894.45    8.26   0
 -14  -1  -5  872.57    8.26   0
  14  -1   5  886.37    8.95   0
 -14   1  -5  874.59    8.94   0
  15   1   5   21.60    4.92   0
  15  -1   5   25.40    5.18   0
 -15   1  -5   26.16    5.32   0
 -15  -1  -5   25.94    5.29   0
  16   1   5  447.63    7.03   0
 -16   1  -5  428.70    8.22   0
  16  -1   5  426.81    7.39   0
 -16  -1  -5  459.71    7.00   0
  17   1   5   27.07    4.99   0
 -17  -1  -5   31.18    5.05   0
 -17   1  -5   22.06    5.51   0
  17  -1   5   30.27    5.48   0
  18  -1   5    1.30    5.39   0
 -18   1  -5   13.16    5.26   0
  18   1   5    1.53    4.89   0
 -18  -1  -5    9.23    5.07   0
 -19   1  -5   12.01    5.53   0
  19  -1   5   19.59    6.56   0
  19   1   5   17.39    5.33   0
 -19  -1  -5    9.27    5.32   0
 -20  -1  -5   16.75    5.19   0
 -20   1  -5   19.28    5.53   0
  20   1   5   13.08    5.33   0
 -21  -2   5   40.96    5.58   0
 -21   2   5   41.36    6.93   0
 -20   2   5   23.08    6.57   0
 -20  -2   5   24.13    5.08   0
 -19  -2   5   74.99    5.46   0
 -19   2   5   73.92    5.80   0
 -18   2   5  309.26    7.03   0
 -18  -2   5  314.03    6.32   0
 -17   2   5  228.42    7.66   0
 -17  -2   5  238.43    5.69   0
 -16  -2   5  200.93    5.65   0
 -16   2   5  195.67    6.29   0
 -15   2   5   68.70    5.40   0
 -15  -2   5   62.04    5.31   0
 -14  -2   5   50.42    5.22   0
 -14   2   5   54.57    5.43   0
 -13   2   5   -0.16    5.27   0
 -13  -2   5    7.72    4.88   0
 -12  -2   5 1282.75    8.10   0
 -12   2   5 1310.92   11.06   0
 -11   2   5  540.98    9.17   0
 -11   2   5  502.85    9.53   0
 -11  -2   5  543.46    7.08   0
 -10  -2   5 1566.85   10.03   0
 -10   2   5 1531.07   13.63   0
  -9   2   5  240.32    7.91   0
  -9  -2   5  249.28    6.39   0
  -8   2   5  550.82   10.76   0
  -8  -2   5  560.71    7.54   0
  -7   2   5 1106.62   13.32   0
  -7  -2   5 1211.15    9.70   0
  -6   2   5   17.60    7.19   0
  -5   2   5  735.63   11.29   0
   5  -2  -5  741.17   11.15   0
   4  -2  -5  724.49   12.60   0
  -4   2   5  722.64   11.09   0
  -3   2   5 3019.55   18.75   0
   3  -2  -5 3027.13   19.42   0
   2  -2  -5    8.81    8.26   0
  -2   2   5    4.76    7.74   0
   1  -2  -5 2131.04   16.01   0
  -1   2   5 2261.77   16.00   0
  -1  -2   5 2219.23   15.87   0
   0  -2   5   56.07    8.66   0
   0  -2  -5   48.96    8.11   0
   0   2   5   43.70    7.95   0
  -1  -2  -5  391.67    9.16   0
   1   2   5  395.95    9.03   0
  -1   2  -5  380.11    9.96   0
   1  -2   5  379.50   10.35   0
  -2   2  -5 1941.40   17.08   0
   2   2   5 2009.03   13.06   0
   2  -2   5 1923.49   16.01   0
  -2  -2  -5 1932.47   12.97   0
   3   2   5  315.41    7.37   0
   3  -2   5  299.54    8.58   0
  -3   2  -5  311.39   10.43   0
  -3  -2  -5  300.28    7.52   0
   4   2   5   74.67    4.43   0
   4  -2   5   68.79    8.21   0
  -4   2  -5   66.70    7.44   0
  -4  -2  -5   74.22    6.03   0
   5   2   5  854.32    7.86   0
   5  -2   5  869.45   10.93   0
  -5  -2  -5  835.17    7.84   0
  -5   2  -5  849.04   11.58   0
   6  -2   5 1066.96   11.31   0
  -6   2  -5 1061.25   12.97   0
   6   2   5 1093.67    9.14   0
  -6  -2  -5 1080.38    9.43   0
  -7   2  -5 1530.45   14.39   0
   7   2   5 1689.15   10.43   0
  -7  -2  -5 1645.86   10.30   0
   7  -2   5 1613.05   13.10   0
  -8   2  -5   70.40    8.20   0
  -8  -2  -5   63.48    5.53   0
   8   2   5   72.18    5.44   0
   8  -2   5   71.33    7.43   0
  -9  -2  -5  252.03    6.39   0
  -9   2  -5  227.61    8.29   0
   9   2   5  257.53    6.16   0
   9  -2   5  244.43    6.97   0
  10   2   5  332.85    6.33   0
 -10   2  -5  308.54    7.44   0
  10  -2   5  323.52    7.17   0
 -10  -2  -5  346.66    6.35   0
 -11  -2  -5 1120.15    8.35   0
 -11   2  -5 1043.70   11.05   0
  11   2   5 1115.31    8.38   0
  11  -2   5 1118.88   10.30   0
 -12  -2  -5   49.82    5.26   0
 -12   2  -5   40.08    5.97   0
  12   2   5   44.86    4.88   0
  12  -2   5   45.03    6.69   0
  13   2   5  250.92    6.05   0
 -13   2  -5  241.80    7.65   0
  13  -2   5  252.06    7.56   0
 -13  -2  -5  248.25    6.34   0
  14   2   5   40.15    4.77   0
 -14   2  -5   36.60    5.49   0
 -14  -2  -5   30.64    5.06   0
  14  -2   5   41.39    6.31   0
  15  -2   5  816.76    9.15   0
 -15   2  -5  761.01    9.43   0
 -15  -2  -5  779.28    6.59   0
  15   2   5  808.49    7.55   0
 -16  -2  -5   53.35    5.46   0
 -16   2  -5   51.84    5.60   0
  16   2   5   54.90    5.06   0
  16  -2   5   60.46    6.61   0
  17  -2   5  123.98    5.99   0
  17   2   5  116.96    5.56   0
 -17  -2  -5  126.68    5.60   0
 -17   2  -5  117.69    7.16   0
 -18  -2  -5   36.85    5.23   0
  18  -2   5   36.27    5.48   0
 -18   2  -5   44.68    5.68   0
  18   2   5   33.69    5.12   0
  19   2   5   29.73    5.14   0
 -19  -2  -5   29.59    5.28   0
 -19   2  -5   22.92    6.82   0
 -20   2  -5    7.15    6.90   0
  20   2   5    2.03    5.24   0
 -20  -2  -5    2.73    5.29   0
 -21   3   5   52.10    7.57   0
 -21   3   5   51.08    7.17   0
 -21  -3   5   47.55    4.13   0
 -20   3   5   56.15    7.24   0
 -20  -3   5   54.92    5.43   0
 -20   3   5   68.87    6.96   0
 -19   3   5   89.59    6.26   0
 -19   3   5   92.30    7.03   0
 -19  -3   5   92.26    5.46   0
 -18   3   5  352.49    7.78   0
 -18  -3   5  370.75    6.46   0
 -18   3   5  336.45    9.10   0
 -17   3   5  337.96    8.17   0
 -17  -3   5  387.70    6.44   0
 -17   3   5  370.95    8.79   0
 -16  -3   5  170.95    5.59   0
 -16   3   5  151.83    7.87   0
 -16   3   5  163.00    7.34   0
 -15   3   5  223.35    8.35   0
 -15  -3   5  215.31    5.59   0
 -15   3   5  225.53    6.65   0
 -14   3   5  145.37    7.71   0
 -14   3   5  151.68    7.23   0
 -14  -3   5  153.09    3.97   0
 -13   3   5  674.41   10.00   0
 -13  -3   5  675.23    7.37   0
 -13   3   5  634.65   10.85   0
 -12   3   5  501.31   10.16   0
 -12   3   5  490.60    9.32   0
 -12  -3   5  519.99    7.00   0
 -11  -3   5 1607.57    8.88   0
 -11   3   5 1573.67   15.28   0
 -11   3   5 1642.82   14.33   0
 -10   3   5 1961.57   16.63   0
 -10  -3   5 2010.36   10.64   0
  -9   3   5  552.65   10.97   0
  -9  -3   5  529.59    6.03   0
  -8  -3   5  297.79    6.66   0
  -8   3   5  283.82    9.81   0
  -7   3   5 1250.31   14.53   0
  -7  -3   5 1257.25    9.42   0
   6  -3  -5 2059.12   16.97   0
  -6   3   5 2098.47   16.79   0
  -6  -3   5 2252.68   12.03   0
  -5   3   5 1535.37   14.29   0
   5  -3  -5 1550.38   15.97   0
   4  -3  -5  540.08   11.57   0
  -4   3   5  540.30   10.82   0
  -3   3   5  668.55    9.98   0
   3  -3  -5  644.29   10.28   0
  -2   3   5 6454.82   23.96   0
  -1   3   5 2608.60   15.43   0
   1  -3  -5 2390.28   15.26   0
   0   3   5  888.75   10.17   0
   0  -3   5  862.64   10.71   0
   0  -3  -5  867.85   10.33   0
   1   3   5 4071.70   17.42   0
   1  -3   5 3901.74   20.83   0
  -1  -3  -5 3975.32   17.34   0
   2  -3   5  276.07    8.56   0
   2   3   5  278.51    7.20   0
  -2  -3  -5  279.89    7.37   0
   3   3   5   16.21    4.04   0
  -3  -3  -5   15.10    5.92   0
   3  -3   5   16.53    8.57   0
  -4   3  -5 2125.51   17.74   0
   4  -3   5 2143.68   16.82   0
  -4  -3  -5 2032.07   10.86   0
   4   3   5 2209.89   11.88   0
  -5   3  -5  711.75   12.37   0
  -5  -3  -5  708.12    8.37   0
   5   3   5  739.30    8.37   0
   5  -3   5  712.09   11.60   0
  -6  -3  -5 1479.19    9.93   0
  -6   3  -5 1477.45   15.71   0
   6  -3   5 1502.36   14.58   0
   6   3   5 1547.51    9.99   0
  -7  -3  -5  377.54    7.14   0
  -7   3  -5  378.35   10.22   0
   7   3   5  388.06    6.93   0
   7  -3   5  396.95    9.26   0
   8   3   5  315.83    6.42   0
   8  -3   5  312.37    8.67   0
  -8  -3  -5  316.25    6.40   0
  -8   3  -5  302.23    9.68   0
  -9  -3  -5 1566.76    9.61   0
  -9   3  -5 1513.97   14.77   0
   9  -3   5 1588.54   14.09   0
   9   3   5 1563.40    9.59   0
  10  -3   5 1022.35   11.93   0
 -10  -3  -5  985.65    8.31   0
  10   3   5  997.95    8.23   0
 -10   3  -5  953.90   12.45   0
 -11  -3  -5  410.89    6.64   0
  11  -3   5  413.79    8.99   0
  11   3   5  414.83    6.57   0
 -11   3  -5  379.08    9.29   0
  12  -3   5  494.84    9.06   0
  12   3   5  516.40    6.65   0
 -12   3  -5  475.27    8.56   0
 -12  -3  -5  485.84    5.46   0
 -13  -3  -5    3.89    4.85   0
 -13   3  -5    4.55    6.76   0
  13  -3   5   -0.12    6.20   0
  13   3   5   -2.00    4.77   0
 -14  -3  -5  914.00    7.82   0
  14  -3   5  949.12   11.19   0
 -14   3  -5  891.48   11.38   0
  14   3   5  893.51    6.80   0
 -15   3  -5  115.50    7.43   0
  15  -3   5  130.10    6.99   0
 -15  -3  -5  116.26    5.32   0
  15   3   5  128.44    5.39   0
  16  -3   5  411.35    9.02   0
 -16  -3  -5  418.05    6.55   0
 -16   3  -5  399.72    8.95   0
  16   3   5  418.60    6.54   0
 -17  -3  -5   39.07    5.29   0
 -17   3  -5   33.92    6.80   0
  17   3   5   37.50    5.20   0
 -18   3  -5  131.55    7.65   0
  18   3   5  144.28    5.81   0
 -18  -3  -5  129.22    4.51   0
 -19  -3  -5    5.51    3.64   0
 -19   3  -5    8.07    7.08   0
  19   3   5   10.64    5.24   0
 -20   4   5   21.87    7.77   0
 -20  -4   5   24.67    5.15   0
 -20   4   5   16.97    8.77   0
 -19   4   5   63.84    8.10   0
 -19   4   5   70.13    8.15   0
 -19  -4   5   61.84    5.32   0
 -18  -4   5   84.37    5.42   0
 -18   4   5   75.71    9.12   0
 -18   4   5   87.47    8.18   0
 -17   4   5  137.62    8.39   0
 -17  -4   5  133.75    5.38   0
 -17   4   5  129.08    8.35   0
 -16  -4   5  361.59    6.16   0
 -16   4   5  337.75   11.08   0
 -16   4   5  358.31   10.14   0
 -15  -4   5  231.76    4.58   0
 -15   4   5  224.81    9.03   0
 -15   4   5  242.59    9.05   0
 -14   4   5  280.98   10.43   0
 -14   4   5  295.42    8.80   0
 -14  -4   5  288.79    4.90   0
 -13   4   5  882.04   14.56   0
 -13   4   5  910.46   12.69   0
 -13  -4   5  890.88    6.84   0
 -12   4   5  251.57   10.29   0
 -12  -4   5  248.03    4.73   0
 -12   4   5  260.38    8.52   0
 -11   4   5  770.03   12.56   0
 -11   4   5  738.92   13.43   0
 -11  -4   5  743.56    6.65   0
 -10   4   5  443.48   10.79   0
 -10  -4   5  458.64    6.85   0
  -9  -4   5  775.35    7.63   0
  -9   4   5  739.40   13.30   0
  -8   4   5  219.70    8.90   0
  -8  -4   5  241.74    6.04   0
  -7  -4   5  886.98    8.35   0
  -7   4   5  851.21   12.26   0
   6  -4  -5 1042.60   14.08   0
  -6   4   5 1075.63   13.20   0
  -6  -4   5 1104.11    8.95   0
   5  -4  -5  363.29   10.33   0
  -5   4   5  360.72    9.19   0
  -5  -4   5  391.54    6.98   0
  -4   4   5  156.07    6.99   0
   4  -4  -5  148.92    7.62   0
  -4  -4   5  153.23    6.09   0
  -3   4   5  411.59    8.34   0
   3  -4  -5  404.52    9.97   0
  -3  -4   5  419.65    7.25   0
  -2   4   5  760.62   10.59   0
   2  -4  -5  746.09    9.93   0
  -1   4   5 3768.64   17.09   0
   1  -4  -5 3341.08   16.73   0
   0   4   5 3892.07   16.61   0
   0  -4  -5 3765.93   16.48   0
   1  -4   5 1884.62   15.04   0
  -1  -4  -5 1916.89   11.83   0
   1   4   5 1989.42   11.83   0
   2  -4   5  449.37   10.38   0
  -2  -4  -5  419.94    7.34   0
   2   4   5  447.18    7.40   0
  -3  -4  -5 1951.26   11.34   0
   3  -4   5 1909.46   16.84   0
   3   4   5 1964.18   11.27   0
   4  -4   5   99.70    8.59   0
  -4  -4  -5   96.56    5.92   0
   4   4   5  105.49    5.71   0
  -5  -4  -5 3631.63   14.00   0
   5   4   5 3816.99   14.14   0
  -6  -4  -5   72.17    5.68   0
   6   4   5   62.42    4.04   0
   6  -4   5   71.34    7.62   0
   7   4   5  654.08    7.31   0
   7  -4   5  678.01   12.38   0
  -7  -4  -5  640.98    7.31   0
   8   4   5  161.27    5.92   0
   8  -4   5  155.98    8.06   0
  -8  -4  -5  145.93    5.65   0
  -8   4  -5  150.84    9.69   0
  -9   4  -5  943.40   14.76   0
   9   4   5  986.39    8.22   0
   9  -4   5 1016.87   13.97   0
  -9  -4  -5  908.27    7.06   0
  10   4   5  406.71    6.36   0
 -10   4  -5  374.30   11.36   0
 -10  -4  -5  390.05    6.59   0
  10  -4   5  395.78   10.25   0
  11   4   5  208.64    5.71   0
 -11  -4  -5  191.16    4.48   0
  11  -4   5  205.43    9.11   0
 -11   4  -5  190.28   10.04   0
 -12   4  -5   99.31    9.12   0
  12  -4   5  106.70    8.28   0
 -12  -4  -5  113.15    5.35   0
  12   4   5  112.02    5.19   0
 -13   4  -5  704.82   13.20   0
  13  -4   5  730.09   11.70   0
 -13  -4  -5  748.41    7.33   0
  13   4   5  765.00    7.39   0
  14   4   5   57.90    4.80   0
 -14  -4  -5   52.60    3.89   0
  14  -4   5   69.84    7.03   0
 -14   4  -5   62.59    8.60   0
  15   4   5  427.35    6.56   0
 -15  -4  -5  444.85    6.65   0
 -15   4  -5  423.71   11.46   0
 -16   4  -5  104.99    8.93   0
 -16  -4  -5  105.87    5.46   0
  16   4   5  108.88    5.43   0
 -17  -4  -5  152.36    5.87   0
 -17   4  -5  153.95    9.42   0
  17   4   5  148.69    5.62   0
 -18  -4  -5   17.28    5.31   0
  18   4   5   21.13    5.13   0
 -18   4  -5   20.39    7.39   0
 -19  -5   5   -6.75    3.56   0
 -18  -5   5    9.99    5.03   0
 -17  -5   5   57.21    5.17   0
 -16  -5   5    6.16    5.13   0
 -15  -5   5  451.17    5.57   0
 -14  -5   5   48.52    5.10   0
 -13  -5   5  269.24    6.03   0
 -12   5   5  620.99   21.62   0
 -12  -5   5  668.86    7.11   0
 -12   5   5  647.71   20.86   0
 -11   5   5   95.70   12.37   0
 -11  -5   5   91.56    4.05   0
 -11   5   5   93.50   11.54   0
 -10   5   5  174.69   11.38   0
 -10   5   5  171.40   11.00   0
 -10  -5   5  163.04    5.76   0
  -9   5   5  152.68    9.59   0
  -9  -5   5  158.53    5.88   0
  -8   5   5  236.06    9.71   0
  -8  -5   5  251.51    6.17   0
  -7   5   5  448.17   11.11   0
  -7  -5   5  453.38    6.71   0
   7  -5  -5  411.30   12.10   0
  -6  -5   5  128.00    5.67   0
   6  -5  -5  107.78    8.71   0
  -6   5   5  113.68    7.59   0
  -5  -5   5   45.05    5.42   0
   5  -5  -5   40.00    7.78   0
  -5   5   5   43.35    6.83   0
  -4   5   5   53.96    5.68   0
   4  -5  -5   59.85    7.64   0
  -4  -5   5   68.62    5.50   0
  -3  -5   5    3.48    5.13   0
   3  -5  -5    5.54    7.23   0
  -3   5   5    1.01    5.62   0
  -2  -5   5   38.66    5.46   0
  -2   5   5   46.43    6.31   0
   2  -5  -5   45.37    7.88   0
  -1  -5   5  168.28    6.15   0
   1  -5  -5  137.95    6.82   0
  -1   5   5  153.54    6.21   0
   0   5   5  105.05    6.06   0
   0  -5   5  112.18    6.25   0
   0  -5  -5  112.82    6.37   0
   1  -5   5  988.34   10.56   0
   1   5   5  985.95    9.08   0
   1  -5   5  989.06   10.83   0
  -1  -5  -5  947.86    9.12   0
   2  -5   5 1190.52   12.34   0
   2   5   5 1218.29    9.45   0
  -2  -5  -5 1198.99    9.54   0
   3   5   5   21.04    5.42   0
   3  -5   5   17.75    7.64   0
  -3  -5  -5   25.45    5.82   0
   4   5   5  832.99    8.02   0
   4  -5   5  801.85   12.86   0
  -4  -5  -5  816.95    8.06   0
   5  -5   5   59.96    8.19   0
   5   5   5   60.56    5.46   0
  -5  -5  -5   59.97    5.50   0
   6   5   5   24.38    5.33   0
   6  -5   5   23.82    8.64   0
  -6  -5  -5   27.91    5.36   0
  -7  -5  -5   81.92    5.59   0
   7   5   5   77.01    5.52   0
   7  -5   5   71.76    9.29   0
  -8  -5  -5   73.08    5.86   0
   8   5   5   81.51    5.49   0
   8  -5   5   84.17   10.04   0
   9   5   5   11.15    5.10   0
  -9  -5  -5   11.73    5.30   0
   9  -5   5   13.45   11.06   0
 -10  -5  -5   60.92    5.20   0
  10   5   5   62.43    5.15   0
 -11  -5  -5   63.86    5.28   0
  11   5   5   57.82    5.25   0
  12   5   5  252.59    4.67   0
 -12  -5  -5  238.85    4.66   0
 -13  -5  -5   29.86    5.23   0
  13   5   5   32.00    5.06   0
  14   5   5   99.80    5.37   0
 -14  -5  -5   96.39    4.11   0
 -15  -5  -5   -3.16    4.92   0
  15   5   5    6.96    5.00   0
  16   5   5  109.95    4.29   0
 -16  -5  -5  108.71    5.67   0
  17   5   5   28.43    5.13   0
 -17  -5  -5   23.72    3.65   0
  18   5   5    4.87    5.14   0
 -18  -5  -5    4.79    5.20   0
 -18  -6   5    9.79    3.66   0
 -17  -6   5   -3.00    5.36   0
 -16  -6   5   17.30    5.00   0
 -15  -6   5    4.06    4.98   0
 -14  -6   5   10.09    4.98   0
 -13  -6   5   90.84    5.25   0
 -12  -6   5   56.11    5.29   0
 -11  -6   5    0.47    5.19   0
 -10  -6   5   57.92    5.02   0
  -9  -6   5   48.19    5.20   0
  -8  -6   5  196.54    4.66   0
  -8   6   5  203.94   10.87   0
  -7   6   5   27.21    7.34   0
   7  -6  -5   26.35    8.74   0
  -7  -6   5   24.65    5.13   0
  -6  -6   5  487.80    6.84   0
  -6   6   5  460.99   10.12   0
   6  -6  -5  450.45   11.92   0
  -5   6   5    3.60    6.39   0
   5  -6  -5    5.66    7.52   0
  -5  -6   5   -4.65    5.11   0
  -4  -6   5    5.45    5.36   0
  -4   6   5   10.32    5.48   0
   4  -6  -5   15.14    7.63   0
  -3  -6   5   38.19    5.37   0
  -3   6   5   30.31    6.69   0
   3  -6  -5   26.81    6.12   0
   2  -6  -5   -0.15    6.91   0
  -2  -6   5    6.00    5.13   0
  -2   6   5    9.16    5.46   0
  -1  -6   5   23.52    5.39   0
   1  -6  -5   31.38    6.76   0
  -1   6   5   28.79    5.36   0
   0   6   5    7.31    5.40   0
   0  -6   5    9.25    6.21   0
   0  -6  -5    7.11    5.50   0
  -1  -6  -5   17.05    5.51   0
   1   6   5   19.91    5.41   0
   1  -6   5   17.86    5.31   0
   2   6   5  100.52    5.58   0
   2  -6   5   98.76    7.03   0
   2  -6   5  104.99    6.67   0
  -2  -6  -5   94.54    5.87   0
   3   6   5  312.48    6.55   0
  -3  -6  -5  308.30    6.52   0
   3  -6   5  281.99    9.41   0
   3  -6   5  300.31    8.53   0
  -4  -6  -5   39.86    5.18   0
   4  -6   5   46.17    7.97   0
   4   6   5   40.66    3.91   0
   4  -6   5   47.43    7.89   0
  -5  -6  -5   85.98    5.46   0
   5   6   5   88.99    5.35   0
   5  -6   5   74.36    9.15   0
   5  -6   5   77.54    8.32   0
   6  -6   5  305.81   11.29   0
  -6  -6  -5  308.60    6.19   0
   6   6   5  310.87    6.28   0
   6  -6   5  310.34   12.01   0
   7   6   5   67.17    3.94   0
  -7  -6  -5   84.84    5.24   0
   7  -6   5   76.08   12.37   0
   7  -6   5   73.42   12.76   0
  -8  -6  -5   36.86    5.13   0
   8   6   5   33.48    5.04   0
  -9  -6  -5   80.15    5.34   0
   9   6   5   74.68    3.86   0
 -10  -6  -5    4.90    5.04   0
  10   6   5   10.25    5.10   0
 -11  -6  -5   42.03    5.13   0
  11   6   5   45.63    3.62   0
  12   6   5   10.98    4.97   0
 -12  -6  -5   15.88    4.97   0
 -13  -6  -5   -5.23    5.03   0
  13   6   5   -1.49    3.49   0
 -14  -6  -5   48.40    5.29   0
  14   6   5   39.14    5.18   0
  15   6   5    5.19    5.20   0
 -15  -6  -5    1.69    5.35   0
 -16  -6  -5   -0.16    5.29   0
  16   6   5   -1.02    5.20   0
 -17  -7   5    8.85    5.31   0
 -16  -7   5    6.05    5.11   0
 -15  -7   5    9.71    5.10   0
 -14  -7   5    5.04    5.01   0
 -13  -7   5    3.92    5.06   0
 -12  -7   5   41.06    3.69   0
 -11  -7   5   -1.30    4.76   0
 -10  -7   5   17.45    4.92   0
  -9  -7   5  254.35    5.86   0
  -8  -7   5    6.12    4.78   0
  -7  -7   5 1042.06    8.46   0
   7  -7  -5  904.34   16.36   0
  -7   7   5 1026.12   15.51   0
   6  -7  -5  365.73   11.83   0
  -6  -7   5  374.86    6.61   0
  -6   7   5  388.40   10.57   0
   5  -7  -5  131.29    9.16   0
  -5   7   5  135.80    7.46   0
  -5  -7   5  118.85    5.51   0
   4  -7  -5  314.92    7.80   0
  -4   7   5  329.04    8.06   0
  -4  -7   5  336.28    6.56   0
  -3   7   5    3.48    5.08   0
  -3  -7   5    1.40    4.92   0
   3  -7  -5    0.47    5.69   0
  -2   7   5  151.04    7.12   0
  -2  -7   5  146.82    5.67   0
   2  -7  -5  135.75    6.39   0
  -1   7   5   66.19    6.86   0
  -1  -7   5   66.60    5.51   0
   1  -7  -5   56.11    5.79   0
   0  -7   5   72.28    5.60   0
   0   7   5   76.99    5.72   0
   0  -7  -5   73.80    5.84   0
   1   7   5    2.61    5.02   0
   1  -7   5    3.23    5.12   0
  -1  -7  -5    8.01    5.30   0
   2   7   5   35.46    5.16   0
  -2  -7  -5   35.86    5.29   0
   2  -7   5   31.92    5.25   0
   2  -7   5   30.45    6.91   0
  -3  -7  -5    3.14    5.23   0
   3  -7   5    1.72    6.82   0
   3  -7   5    1.29    6.24   0
   3   7   5    3.54    4.92   0
  -4  -7  -5    3.67    5.30   0
   4  -7   5    2.87    6.34   0
   4   7   5   -2.22    3.82   0
   4  -7   5    3.53    7.27   0
  -5  -7  -5  131.20    5.42   0
   5  -7   5  103.23    9.25   0
   5   7   5  115.25    5.36   0
   5  -7   5  119.17    8.44   0
  -6  -7  -5  108.38    5.40   0
   6  -7   5  103.79   10.68   0
   6  -7   5   95.32   11.18   0
   6   7   5  103.54    5.24   0
  -7  -7  -5  368.74    6.13   0
   7   7   5  382.43    6.18   0
  -8  -7  -5   24.19    4.96   0
   8   7   5   27.72    4.85   0
   9   7   5  293.98    5.80   0
  -9  -7  -5  298.09    5.90   0
 -10  -7  -5   11.34    5.04   0
  10   7   5   15.31    4.69   0
 -11  -7  -5    1.08    5.01   0
  11   7   5    2.25    3.55   0
 -12  -7  -5   93.90    5.47   0
  12   7   5   87.29    5.33   0
  13   7   5   60.16    5.19   0
 -13  -7  -5   41.80    5.39   0
 -14  -7  -5   57.24    3.98   0
  14   7   5   51.24    3.99   0
 -15  -7  -5   13.68    5.21   0
  15   7   5   11.34    5.37   0
 -15  -8   5    7.48    4.97   0
 -14  -8   5   34.14    5.36   0
 -13  -8   5   68.19    5.45   0
 -12  -8   5   17.15    5.04   0
 -11  -8   5  109.53    5.64   0
 -10  -8   5   47.69    5.31   0
  -9  -8   5   11.74    4.90   0
  -8  -8   5   23.59    4.86   0
   7  -8  -5  105.26   10.58   0
  -7  -8   5  131.74    5.38   0
  -6  -8   5   79.84    5.38   0
   6  -8  -5   72.32    8.77   0
  -6   8   5   78.59    7.62   0
  -5  -8   5  888.97    8.70   0
   5  -8  -5  823.79   12.16   0
  -5   8   5  816.27   11.17   0
  -4  -8   5   10.88    5.09   0
   4  -8  -5   10.24    5.67   0
  -4   8   5    9.81    6.29   0
  -3  -8   5  416.77    6.84   0
   3  -8  -5  426.43    8.89   0
  -3   8   5  429.66    8.18   0
  -2  -8   5   73.04    6.46   0
  -2   8   5   71.89    6.57   0
   2  -8  -5   78.15    5.82   0
  -1  -8   5  244.17    6.43   0
  -1   8   5  266.41    6.54   0
   1  -8  -5  286.35    7.82   0
   0  -8   5   81.74    6.52   0
   0   8   5   76.38    6.62   0
   0  -8  -5   87.92    5.90   0
   1  -8   5  250.10    7.54   0
   1   8   5  228.14    6.14   0
  -1  -8  -5  250.31    6.49   0
   2  -8   5  157.02    6.21   0
  -2  -8  -5  149.64    5.87   0
   2  -8   5  150.80    7.74   0
   2   8   5  155.35    5.67   0
  -3  -8  -5  148.18    5.83   0
   3  -8   5  134.06    7.91   0
   3   8   5  153.14    5.78   0
   3  -8   5  141.04    7.36   0
  -4  -8  -5    2.33    4.86   0
   4  -8   5   -0.22    8.16   0
   4   8   5    3.92    4.84   0
   4  -8   5   -2.19    7.35   0
  -5  -8  -5  324.33    6.22   0
   5   8   5  318.24    6.05   0
   5  -8   5  262.97   11.89   0
   5  -8   5  299.00   10.42   0
   6   8   5    1.94    4.91   0
  -6  -8  -5    0.87    5.07   0
   6  -8   5    2.85   12.98   0
   7   8   5   80.12    5.50   0
  -7  -8  -5   87.70    5.33   0
  -8  -8  -5    0.73    4.85   0
   8   8   5   -1.24    3.45   0
  -9  -8  -5  282.40    6.28   0
   9   8   5  283.63    6.06   0
 -10  -8  -5   -2.44    5.04   0
  10   8   5   12.55    3.42   0
 -11  -8  -5  277.11    6.41   0
  11   8   5  260.82    5.01   0
 -12  -8  -5    6.98    5.13   0
  12   8   5    8.96    5.02   0
 -13  -8  -5   61.20    4.07   0
  13   8   5   61.23    5.40   0
 -12  -9   5  122.42    6.02   0
 -11  -9   5   11.17    4.98   0
 -10  -9   5   21.86    3.66   0
  -9  -9   5    0.98    4.98   0
  -8  -9   5   55.10    5.40   0
   7  -9  -5   13.01   11.32   0
  -7  -9   5   22.26    5.15   0
   6  -9  -5   52.13    8.87   0
  -6  -9   5   55.00    5.25   0
   5  -9  -5   27.84    7.26   0
  -5  -9   5   32.99    5.53   0
  -5   9   5   35.32    6.27   0
   4  -9  -5  191.02    8.34   0
  -4  -9   5  207.18    6.16   0
  -4   9   5  193.17    7.62   0
  -3  -9   5   39.98    5.33   0
   3  -9  -5   38.16    7.12   0
  -3   9   5   37.82    6.47   0
  -2  -9   5   73.04    5.42   0
  -2   9   5   74.62    6.52   0
   2  -9  -5   73.88    6.97   0
  -1  -9   5   25.83    6.26   0
   1  -9  -5   26.48    6.61   0
  -1   9   5   26.70    6.25   0
   0   9   5  239.57    6.56   0
   0  -9   5  228.57    7.48   0
   0  -9  -5  215.72    6.62   0
   1  -9   5   32.85    6.57   0
   1   9   5   32.13    5.21   0
   1  -9   5   36.89    5.23   0
  -1  -9  -5   38.86    5.48   0
   2  -9   5  202.01    8.12   0
   2   9   5  231.73    6.52   0
  -2  -9  -5  214.20    6.56   0
   2  -9   5  227.12    7.87   0
   3  -9   5    4.42    6.52   0
   3  -9   5    2.98    7.26   0
   3   9   5   16.72    5.12   0
  -3  -9  -5   13.08    5.26   0
   4  -9   5  271.29   10.78   0
  -4  -9  -5  333.70    6.75   0
   4   9   5  316.06    6.48   0
   4  -9   5  280.36    9.21   0
   5  -9   5    2.74    8.99   0
  -5  -9  -5    3.49    5.33   0
   5  -9   5    0.71    9.00   0
   5   9   5    5.52    4.99   0
  -6  -9  -5   79.06    5.75   0
   6   9   5   86.02    5.62   0
   7   9   5    7.90    4.96   0
  -7  -9  -5    5.55    4.99   0
  -8  -9  -5   98.37    4.20   0
   8   9   5   99.29    5.52   0
   9   9   5   15.14    5.06   0
  -9  -9  -5   15.86    5.18   0
  10   9   5   97.55    5.83   0
 -10  -9  -5  125.34    5.60   0
 -11  -9  -5    2.00    5.21   0
  11   9   5    5.69    4.99   0
  -9 -10   5   44.04    5.42   0
  -8 -10   5   13.37    5.07   0
  -7 -10   5   91.37    6.00   0
   6 -10  -5   12.88    9.85   0
  -6 -10   5   17.70    5.19   0
   5 -10  -5   45.42    8.66   0
  -5 -10   5   53.10    5.58   0
   4 -10  -5  106.12    8.03   0
  -4 -10   5  111.92    6.93   0
   3 -10  -5   11.27    6.90   0
  -3 -10   5    0.08    5.22   0
  -2  10   5   25.54    6.42   0
   2 -10  -5   29.49    5.59   0
  -2 -10   5   27.19    5.30   0
  -1  10   5   14.02    5.17   0
   1 -10  -5   15.66    5.26   0
  -1 -10   5   14.75    4.92   0
   0 -10   5   77.86    6.98   0
   0  10   5   91.40    5.63   0
   0 -10  -5   91.53    6.98   0
   1  10   5   36.12    5.52   0
   1 -10   5   30.73    6.61   0
   1 -10   5   31.01    6.80   0
  -1 -10  -5   37.32    6.95   0
   2 -10   5   49.48    7.56   0
   2 -10   5   52.32    7.01   0
   2  10   5   59.13    6.54   0
  -2 -10  -5   61.70    5.68   0
   3  10   5  101.75    5.65   0
  -3 -10  -5  100.04    6.16   0
   3 -10   5   87.50    7.55   0
   3 -10   5   85.37    8.17   0
   4 -10   5   22.23    8.72   0
  -4 -10  -5   30.20    5.47   0
   4 -10   5   24.37    7.84   0
   4  10   5   26.80    5.44   0
   5 -10   5   49.58   13.01   0
  -5 -10  -5   59.40    5.68   0
   5  10   5   61.67    5.55   0
   5 -10   5   50.85   12.33   0
   6  10   5   59.66    5.42   0
  -6 -10  -5   75.74    5.79   0
  -7 -10  -5   50.38    5.77   0
   7  10   5   52.73    5.79   0
   8  10   5    2.72    5.31   0
  -8 -10  -5    6.72    5.12   0
 -21   0   6  231.19    7.96   0
 -20   0   6    1.78    5.27   0
 -19   0   6  167.40    6.08   0
 -18   0   6   -2.58    5.03   0
 -17   0   6  803.27    8.39   0
 -16   0   6  338.71    6.45   0
 -15   0   6  123.33    5.61   0
 -14   0   6 2149.16   11.70   0
 -13   0   6  744.46    8.29   0
 -12   0   6  520.93    7.61   0
 -11   0   6 4916.55   16.77   0
  -6   0   6  442.29    8.69   0
  -5   0   6 1809.66   13.43   0
  -4   0   6  161.43    8.69   0
   3   0  -6  221.55    9.28   0
  -3   0   6  206.45    7.09   0
  -2   0   6  577.61   11.42   0
   2   0  -6  571.53   11.47   0
   1   0  -6 1388.39   12.71   0
  -1   0   6 1419.44   12.74   0
   1   0   6 4487.97   20.56   0
  -1   0  -6 4409.24   20.71   0
   2   0   6  806.01   10.88   0
  -2   0  -6  799.13   11.28   0
  -3   0  -6   43.40    7.67   0
   3   0   6   39.35    5.35   0
   4   0   6 5642.19   19.85   0
  -4   0  -6 5620.61   20.86   0
  -5   0  -6 1312.93   11.23   0
   5   0   6 1353.75   11.27   0
  -6   0  -6  560.71    8.23   0
   6   0   6  571.35    8.13   0
   7   0   6 4012.52   15.85   0
  -7   0  -6 3911.20   15.82   0
  -8   0  -6   17.66    5.58   0
   8   0   6   17.78    5.35   0
  -9   0  -6  730.34    9.06   0
   9   0   6  755.52    8.08   0
 -10   0  -6 1760.65   11.15   0
  10   0   6 1874.08   11.42   0
 -11   0  -6  636.57    7.97   0
  11   0   6  658.76    7.94   0
 -12   0  -6  450.88    7.08   0
  12   0   6  460.24    6.93   0
  13   0   6   42.12    5.40   0
 -13   0  -6   40.12    5.57   0
  14   0   6  957.78    8.64   0
 -14   0  -6  919.30    8.68   0
  15   0   6  697.51    7.78   0
 -15   0  -6  677.57    7.86   0
 -16   0  -6  475.01    7.10   0
  16   0   6  463.73    7.15   0
  17   0   6   89.70    5.83   0
 -17   0  -6   83.09    5.91   0
 -18   0  -6   40.61    6.94   0
  18   0   6   50.57    5.45   0
  19   0   6  128.16    5.91   0
 -19   0  -6   97.64    6.07   0
  20   0   6   23.69    5.76   0
 -20   0  -6   24.80    7.02   0
 -21  -1   6    8.97    5.37   0
 -21   1   6    6.66    5.47   0
 -20  -1   6   63.39    5.86   0
 -20   1   6   61.86    5.69   0
 -19   1   6    6.17    5.03   0
 -19  -1   6    5.62    3.70   0
 -18  -1   6  299.95    6.67   0
 -18   1   6  293.82    6.78   0
 -17  -1   6   43.00    5.23   0
 -17   1   6   46.57    5.41   0
 -16   1   6  487.96    7.48   0
 -16  -1   6  470.23    6.87   0
 -15  -1   6   27.06    3.63   0
 -15   1   6   28.80    5.45   0
 -14  -1   6 1076.33    7.84   0
 -14   1   6 1127.71    9.54   0
 -13  -1   6   57.54    5.35   0
 -13   1   6   48.39    5.34   0
 -12   1   6 3534.28   15.72   0
 -12  -1   6 3499.19   13.93   0
 -11   1   6  748.84    8.79   0
 -11  -1   6  780.76    8.01   0
 -10  -1   6 2648.02   12.46   0
  -9   1   6  103.78    6.44   0
  -8   1   6  741.24    9.59   0
  -7   1   6   42.79    6.58   0
  -6   1   6  574.87    9.46   0
  -5   1   6  369.15    9.39   0
   4  -1  -6 2609.65   17.07   0
  -4   1   6 2592.46   17.15   0
  -4  -1   6 2628.58   14.97   0
  -3   1   6  200.96    9.51   0
   3  -1  -6  210.01    9.67   0
  -3  -1   6  206.10    6.44   0
   2  -1  -6 4199.90   20.21   0
  -2   1   6 4485.59   21.57   0
  -2  -1   6 4355.57   19.93   0
  -1  -1   6  724.06   11.67   0
   1  -1  -6  718.05   11.59   0
  -1   1   6  738.93   11.60   0
   1   1  -6  737.74   11.61   0
  -1  -1  -6  384.06    9.39   0
  -1   1  -6  410.19   10.66   0
   1   1   6  405.94    9.13   0
   1  -1   6  419.22   10.57   0
  -2  -1  -6 2646.71   14.10   0
   2  -1   6 2805.24   17.15   0
  -2   1  -6 2820.67   17.58   0
   2   1   6 2869.46   15.33   0
  -3   1  -6  242.54    8.93   0
   3  -1   6  245.36    8.51   0
  -3  -1  -6  245.14    7.47   0
   3   1   6  248.16    7.36   0
   4   1   6 1111.75   10.11   0
  -4   1  -6 1088.71   11.43   0
  -4  -1  -6 1080.38   10.22   0
   4  -1   6 1080.70   11.05   0
   5   1   6 3705.77   15.28   0
  -5   1  -6 3580.05   17.57   0
  -5  -1  -6 3553.58   15.14   0
   5  -1   6 3654.21   17.00   0
  -6  -1  -6 2696.89   12.50   0
   6   1   6 2905.38   13.49   0
   6  -1   6 2923.99   15.26   0
  -6   1  -6 2879.83   15.44   0
   7   1   6   48.42    5.71   0
   7  -1   6   48.81    5.84   0
  -7  -1  -6   42.14    5.94   0
  -7   1  -6   54.78    6.14   0
   8   1   6  706.47    7.89   0
   8  -1   6  704.93    9.28   0
  -8   1  -6  679.77    9.19   0
  -8  -1  -6  670.24    7.93   0
   9  -1   6  392.20    7.20   0
  -9   1  -6  373.01    7.48   0
   9   1   6  366.82    6.59   0
  -9  -1  -6  352.20    6.87   0
 -10   1  -6 1087.84   10.56   0
  10  -1   6 1148.30    9.72   0
  10   1   6 1154.07    8.81   0
 -10  -1  -6 1112.33    8.84   0
  11   1   6  986.58    8.57   0
  11  -1   6 1017.03    9.17   0
 -11  -1  -6  946.95    8.56   0
 -11   1  -6  939.40    8.93   0
  12   1   6  140.52    5.66   0
 -12   1  -6  146.40    6.23   0
 -12  -1  -6  140.77    5.73   0
  12  -1   6  152.13    6.08   0
  13  -1   6   82.80    5.56   0
  13   1   6   85.37    5.40   0
 -13   1  -6   72.69    5.45   0
 -13  -1  -6   74.24    5.42   0
  14  -1   6  652.35    8.05   0
 -14   1  -6  668.43    8.14   0
 -14  -1  -6  619.21    7.44   0
  14   1   6  624.82    7.38   0
 -15   1  -6  108.27    5.94   0
  15  -1   6  105.17    5.93   0
 -15  -1  -6  113.56    5.72   0
  15   1   6  100.58    4.13   0
  16   1   6  755.93    7.98   0
  16  -1   6  746.62    9.37   0
 -16   1  -6  740.76    8.53   0
 -16  -1  -6  721.68    8.27   0
  17  -1   6    3.90    5.18   0
 -17  -1  -6    9.11    4.88   0
 -17   1  -6   12.25    4.99   0
  17   1   6    2.81    5.06   0
 -18   1  -6   48.83    6.71   0
  18   1   6   47.11    6.56   0
  18  -1   6   51.43    5.46   0
 -18  -1  -6   44.58    5.29   0
  19  -1   6    6.43    5.23   0
 -19   1  -6    7.05    6.78   0
  19   1   6    4.26    5.23   0
 -19  -1  -6    8.94    5.32   0
 -21   2   6   27.21    7.17   0
 -21   2   6   43.33    6.96   0
 -21  -2   6   38.13    4.13   0
 -20   2   6   20.15    5.80   0
 -20  -2   6   19.11    5.08   0
 -20   2   6   24.78    5.62   0
 -19  -2   6   38.22    5.32   0
 -19   2   6   30.98    6.69   0
 -19   2   6   37.30    6.37   0
 -18   2   6    3.69    5.28   0
 -18   2   6   12.95    5.12   0
 -18  -2   6    7.51    4.81   0
 -17   2   6   24.28    5.65   0
 -17  -2   6   30.33    5.01   0
 -17   2   6   28.65    6.24   0
 -16   2   6   27.12    5.53   0
 -16   2   6   33.16    5.02   0
 -16  -2   6   33.93    4.95   0
 -15   2   6  454.50    7.81   0
 -15  -2   6  496.13    6.79   0
 -15   2   6  488.59    8.48   0
 -14  -2   6   46.76    5.23   0
 -14   2   6   47.22    7.00   0
 -14   2   6   43.89    6.77   0
 -13  -2   6  678.27    7.29   0
 -13   2   6  662.97    9.13   0
 -13   2   6  668.47    9.68   0
 -12   2   6    3.99    6.49   0
 -12  -2   6    3.54    5.07   0
 -12   2   6    2.14    7.05   0
 -11   2   6 1146.88   11.87   0
 -11  -2   6 1182.30    8.92   0
 -10   2   6   15.23    7.76   0
 -10  -2   6   19.81    3.80   0
  -9   2   6 2066.48   14.71   0
  -9  -2   6 2211.28   11.41   0
  -8   2   6  834.87   10.76   0
  -7   2   6 3982.22   19.94   0
  -6   2   6   10.42    6.76   0
  -5   2   6 2802.06   17.23   0
   5  -2  -6 2762.90   17.31   0
   4  -2  -6    9.64    7.14   0
  -4   2   6   12.12    7.15   0
   3  -2  -6 1095.02   12.76   0
  -3   2   6 1158.89   12.48   0
   2  -2  -6  152.38    8.34   0
  -2  -2   6  150.09    8.06   0
  -2   2   6  150.60    8.14   0
  -1  -2   6 1384.53   11.62   0
   1  -2  -6 1416.52   12.93   0
  -1   2   6 1434.97   12.57   0
   0  -2   6  584.42   10.50   0
   0  -2  -6  587.21    8.42   0
   0   2   6  622.88    9.80   0
   1  -2   6 2506.75   17.03   0
  -1   2  -6 2438.40   16.62   0
  -1  -2  -6 2445.75   14.21   0
   1   2   6 2397.62   14.07   0
   2   2   6   13.36    5.98   0
  -2  -2  -6   12.19    6.45   0
  -2   2  -6   17.32    7.61   0
   2  -2   6   24.11    7.34   0
  -3   2  -6   52.28    7.15   0
  -3  -2  -6   49.57    6.10   0
   3   2   6   51.35    6.05   0
   3  -2   6   47.21    6.76   0
   4  -2   6  464.20    8.88   0
   4   2   6  475.58    7.66   0
  -4  -2  -6  446.72    7.66   0
  -4   2  -6  465.06    9.36   0
  -5   2  -6 2975.43   17.82   0
   5   2   6 3014.75   13.63   0
   5  -2   6 2992.03   16.84   0
  -5  -2  -6 2930.30   13.50   0
  -6   2  -6  612.31    9.76   0
   6  -2   6  636.01    9.25   0
  -6  -2  -6  670.33    7.86   0
   6   2   6  655.23    7.83   0
   7  -2   6 1565.73   12.48   0
  -7   2  -6 1529.47   13.06   0
  -7  -2  -6 1447.24    9.01   0
   7   2   6 1551.13   10.01   0
  -8   2  -6   39.83    7.60   0
   8   2   6   38.89    4.04   0
   8  -2   6   39.48    6.11   0
  -8  -2  -6   37.53    4.02   0
  -9  -2  -6 1707.36   10.03   0
  -9   2  -6 1670.79   13.49   0
   9  -2   6 1799.08   12.45   0
   9   2   6 1745.19   10.07   0
 -10   2  -6  234.99    7.31   0
 -10  -2  -6  239.49    5.92   0
  10  -2   6  257.19    7.01   0
  10   2   6  265.54    6.01   0
 -11  -2  -6  179.31    5.73   0
  11   2   6  198.94    5.55   0
 -11   2  -6  197.55    8.14   0
  11  -2   6  203.55    6.48   0
  12   2   6  278.08    6.12   0
 -12  -2  -6  268.26    6.14   0
 -12   2  -6  265.20    8.20   0
  12  -2   6  265.48    6.73   0
  13  -2   6  437.39    7.55   0
 -13  -2  -6  403.15    6.68   0
  13   2   6  413.26    6.49   0
 -13   2  -6  407.40    8.56   0
 -14   2  -6   59.27    5.57   0
  14   2   6   57.62    5.07   0
  14  -2   6   55.52    6.35   0
 -14  -2  -6   58.36    5.09   0
 -15  -2  -6  145.25    5.61   0
  15  -2   6  156.06    5.96   0
 -15   2  -6  145.89    7.32   0
  15   2   6  142.40    5.51   0
  16  -2   6    8.14    5.08   0
  16   2   6   11.72    4.86   0
 -16   2  -6    9.88    5.29   0
 -16  -2  -6   12.56    4.90   0
 -17  -2  -6   49.38    5.40   0
  17   2   6   50.05    5.31   0
 -17   2  -6   45.53    5.33   0
  17  -2   6   52.70    6.54   0
 -18   2  -6   21.11    6.77   0
  18   2   6   13.97    3.65   0
 -18  -2  -6   19.49    5.13   0
  18  -2   6   22.75    5.32   0
  19   2   6    3.36    5.28   0
  19  -2   6    8.71    5.32   0
 -19   2  -6   19.50    5.52   0
 -19  -2  -6   15.96    5.24   0
 -21   3   6    4.58    6.68   0
 -21   3   6    4.10    7.25   0
 -21  -3   6   -4.88    5.23   0
 -20  -3   6    1.93    4.99   0
 -20   3   6    4.80    6.41   0
 -20   3   6    3.00    7.27   0
 -19  -3   6    5.52    3.45   0
 -19   3   6    7.61    6.26   0
 -19   3   6    9.34    6.69   0
 -18   3   6   34.42    6.80   0
 -18  -3   6   38.82    5.07   0
 -18   3   6   42.41    6.55   0
 -17   3   6   17.34    6.24   0
 -17  -3   6   13.62    4.85   0
 -17   3   6   18.17    6.84   0
 -16   3   6  109.36    5.89   0
 -16   3   6  112.19    7.41   0
 -16  -3   6  116.41    5.35   0
 -15   3   6   90.26    7.42   0
 -15  -3   6   96.38    4.02   0
 -15   3   6   99.32    6.93   0
 -14   3   6  134.31    6.94   0
 -14   3   6  127.26    7.56   0
 -14  -3   6  144.84    5.26   0
 -13   3   6    2.39    7.06   0
 -13   3   6   -4.24    6.30   0
 -13  -3   6    6.23    5.05   0
 -12  -3   6   13.02    5.38   0
 -12   3   6   15.43    6.67   0
 -12   3   6   16.24    6.34   0
 -11   3   6   74.92    6.91   0
 -11  -3   6   75.60    5.56   0
 -10   3   6  161.78    8.65   0
 -10  -3   6  175.46    5.85   0
  -9   3   6   53.02    6.81   0
  -9  -3   6   47.54    5.48   0
  -8   3   6   59.76    6.70   0
  -8  -3   6   55.36    4.43   0
  -7   3   6  449.46    9.34   0
  -7  -3   6  474.48    6.00   0
  -6   3   6   11.20    6.69   0
   6  -3  -6   14.55    6.69   0
   5  -3  -6   57.86    7.26   0
  -5   3   6   55.15    6.94   0
   4  -3  -6   57.93    7.18   0
  -4   3   6   68.52    8.19   0
  -3   3   6  389.63    8.35   0
   3  -3  -6  384.29    8.80   0
  -2   3   6  679.07    9.43   0
   2  -3  -6  695.00    9.73   0
   1  -3  -6  361.24    8.28   0
  -1   3   6  358.98    7.86   0
  -1  -3   6  369.27    8.20   0
   0  -3   6    2.66    6.57   0
   0   3   6   -2.49    6.29   0
   0  -3  -6    6.54    6.54   0
   1  -3   6  397.09    8.94   0
   1   3   6  397.75    7.69   0
  -1  -3  -6  395.80    7.82   0
   2  -3   6  194.13    8.15   0
   2   3   6  206.52    6.62   0
  -2  -3  -6  199.86    6.80   0
  -3   3  -6   22.53    7.95   0
   3   3   6   26.47    5.63   0
   3  -3   6   15.58    6.86   0
  -3  -3  -6   21.60    5.83   0
  -4   3  -6   79.23    8.48   0
   4   3   6   90.07    5.94   0
   4  -3   6   80.34    6.98   0
  -4  -3  -6   80.15    6.24   0
  -5  -3  -6  480.82    7.23   0
   5   3   6  512.80    6.11   0
   5  -3   6  492.09   10.41   0
  -5   3  -6  474.90    9.81   0
  -6  -3  -6    2.07    5.79   0
   6   3   6    5.49    3.91   0
  -6   3  -6   11.91    8.04   0
   6  -3   6   11.95    6.99   0
   7   3   6  203.23    6.12   0
  -7   3  -6  197.12    8.81   0
  -7  -3  -6  209.04    6.23   0
   7  -3   6  208.00    7.06   0
  -8  -3  -6   47.14    5.35   0
   8  -3   6   46.95    7.04   0
   8   3   6   57.10    5.32   0
  -8   3  -6   50.02    6.40   0
  -9  -3  -6    7.77    3.83   0
   9   3   6   13.81    5.25   0
  -9   3  -6    3.48    7.57   0
   9  -3   6    6.81    7.07   0
 -10  -3  -6    2.61    5.49   0
  10   3   6    6.15    3.62   0
  10  -3   6    4.87    6.88   0
 -10   3  -6    6.34    7.66   0
  11  -3   6   34.06    6.53   0
  11   3   6   28.76    5.39   0
 -11   3  -6   32.19    7.12   0
 -11  -3  -6   27.11    5.64   0
  12   3   6  347.84    6.08   0
 -12  -3  -6  335.87    6.13   0
 -12   3  -6  327.98    8.55   0
  12  -3   6  352.14    7.33   0
 -13   3  -6  136.10    6.51   0
  13   3   6  136.70    5.39   0
  13  -3   6  144.04    6.18   0
 -13  -3  -6  129.51    4.16   0
 -14   3  -6   53.54    7.22   0
 -14  -3  -6   43.93    5.32   0
  14   3   6   48.78    5.17   0
  14  -3   6   56.84    6.66   0
  15   3   6   70.24    5.27   0
 -15   3  -6   55.41    6.96   0
 -15  -3  -6   52.06    5.27   0
  15  -3   6   61.83    5.70   0
  16  -3   6   18.29    6.39   0
 -16  -3  -6   23.13    5.00   0
  16   3   6   21.88    3.59   0
 -16   3  -6   22.22    6.67   0
 -17   3  -6   26.64    6.78   0
  17  -3   6   29.32    6.28   0
 -17  -3  -6   22.59    5.42   0
  17   3   6   19.65    5.03   0
  18  -3   6    9.02    6.49   0
 -18   3  -6    9.38    6.63   0
  18   3   6    3.12    5.20   0
 -18  -3  -6    6.18    5.11   0
 -19   3  -6   -3.76    7.12   0
 -19  -3  -6    4.50    3.78   0
  19   3   6    4.00    5.22   0
 -20   4   6    3.64    8.23   0
 -20   4   6   -0.13    7.48   0
 -20  -4   6    1.64    5.00   0
 -19   4   6   42.77    7.02   0
 -19   4   6   31.07    8.85   0
 -19  -4   6   45.87    5.13   0
 -18   4   6    7.24    6.99   0
 -18   4   6    7.25    7.26   0
 -18  -4   6    8.10    4.89   0
 -17   4   6  104.80    8.92   0
 -17  -4   6   98.53    5.32   0
 -17   4   6  108.25    8.03   0
 -16   4   6  121.27    9.19   0
 -16  -4   6  131.62    4.12   0
 -16   4   6  123.41    8.32   0
 -15  -4   6  121.70    4.18   0
 -15   4   6  123.54    7.98   0
 -15   4   6  132.50    8.18   0
 -14   4   6   43.94    8.39   0
 -14  -4   6   38.35    5.24   0
 -14   4   6   50.89    7.57   0
 -13   4   6   22.49    7.43   0
 -13  -4   6   22.55    5.07   0
 -13   4   6   22.86    6.68   0
 -12   4   6   12.78    7.18   0
 -12   4   6   12.21    8.43   0
 -12  -4   6   14.97    5.31   0
 -11  -4   6  242.83    6.22   0
 -11   4   6  231.36    8.82   0
 -10   4   6   23.87    7.43   0
 -10  -4   6   24.19    5.48   0
  -9  -4   6  106.40    4.17   0
  -9   4   6  113.93    8.18   0
  -8  -4   6   25.16    5.30   0
  -8   4   6   36.15    7.27   0
  -7  -4   6  116.00    5.68   0
  -7   4   6  113.58    7.77   0
   7  -4  -6  107.88    6.86   0
   6  -4  -6  724.81   10.97   0
  -6  -4   6  813.83    8.09   0
  -6   4   6  783.43   11.49   0
   5  -4  -6  132.40    8.74   0
  -5  -4   6  131.29    6.01   0
  -5   4   6  131.37    6.81   0
   4  -4  -6   70.30    6.87   0
  -4   4   6   74.71    6.36   0
  -3   4   6  208.91    7.06   0
   3  -4  -6  220.21    7.86   0
   2  -4  -6    2.11    6.32   0
  -2   4   6   -1.32    5.93   0
  -1   4   6 2527.39   14.60   0
   1  -4  -6 2424.52   14.19   0
   0   4   6  575.44    7.97   0
   0  -4  -6  545.78    8.27   0
   0  -4   6  520.68    8.73   0
   1  -4   6   19.00    6.47   0
  -1  -4  -6   28.23    5.66   0
   1   4   6   23.45    5.72   0
   2   4   6   42.44    5.69   0
   2  -4   6   53.90    8.26   0
  -2  -4  -6   44.53    4.33   0
   3  -4   6  163.63    7.70   0
  -3  -4  -6  173.87    6.25   0
   3   4   6  159.78    4.71   0
  -4  -4  -6   -1.25    3.83   0
   4  -4   6    5.38    7.90   0
   4   4   6    4.35    5.35   0
  -5  -4  -6  389.98    7.01   0
   5  -4   6  356.18    8.32   0
   5   4   6  408.32    6.78   0
  -6  -4  -6  164.51    4.57   0
   6  -4   6  176.68    8.38   0
   6   4   6  185.85    5.89   0
  -7  -4  -6   69.32    4.14   0
   7   4   6   68.96    4.00   0
  -7   4  -6   59.52    8.01   0
   7  -4   6   61.87    7.49   0
  -8  -4  -6  215.11    6.07   0
  -8   4  -6  191.80    8.83   0
   8   4   6  196.77    5.84   0
   8  -4   6  200.23    8.29   0
   9   4   6  345.14    6.59   0
  -9  -4  -6  334.47    6.54   0
   9  -4   6  333.87    9.75   0
  -9   4  -6  302.83    9.63   0
 -10   4  -6  446.90   10.55   0
 -10  -4  -6  490.70    6.80   0
  10   4   6  470.72    6.76   0
  10  -4   6  473.91    9.72   0
 -11  -4  -6   22.58    5.13   0
 -11   4  -6   22.61    8.79   0
  11  -4   6   28.93    7.52   0
  11   4   6   18.89    3.63   0
 -12  -4  -6   13.39    5.01   0
  12  -4   6   13.39    7.16   0
 -12   4  -6   12.57    7.09   0
  12   4   6    8.80    3.58   0
  13  -4   6    4.40    7.11   0
 -13   4  -6    2.68    7.91   0
  13   4   6    5.96    4.77   0
 -13  -4  -6    3.21    3.50   0
 -14  -4  -6    2.52    4.98   0
 -14   4  -6    6.30    8.19   0
  14  -4   6    5.33    6.37   0
  14   4   6    9.45    4.86   0
  15   4   6   18.95    4.88   0
 -15   4  -6   28.45    8.16   0
 -15  -4  -6   15.19    5.01   0
  15  -4   6   25.28    6.48   0
  16   4   6   17.22    5.02   0
 -16   4  -6   23.39    8.30   0
 -16  -4  -6   18.07    5.10   0
 -17   4  -6    8.66    8.26   0
  17   4   6   12.57    4.91   0
 -17  -4  -6    9.96    5.16   0
 -18   4  -6   25.94    8.71   0
 -18  -4  -6   21.88    3.63   0
  18   4   6   32.67    5.30   0
 -19  -5   6   16.34    5.07   0
 -18  -5   6  149.19    5.84   0
 -17  -5   6   80.51    3.86   0
 -17   5   6   78.38   12.35   0
 -17   5   6   71.10   12.87   0
 -16  -5   6  695.68    7.72   0
 -16   5   6  709.07   18.39   0
 -16   5   6  678.14   18.85   0
 -15  -5   6   50.56    5.14   0
 -15   5   6   44.36    9.99   0
 -15   5   6   41.60   10.44   0
 -14   5   6  236.44   11.68   0
 -14  -5   6  252.97    5.89   0
 -14   5   6  225.20   12.10   0
 -13   5   6   26.19    8.26   0
 -13   5   6   25.42    8.78   0
 -13  -5   6   29.50    5.10   0
 -12   5   6  414.87   12.08   0
 -12  -5   6  431.69    6.45   0
 -12   5   6  428.91   12.20   0
 -11   5   6   14.67    8.32   0
 -11  -5   6   10.45    5.07   0
 -11   5   6   11.93    7.63   0
 -10   5   6  340.65   10.43   0
 -10  -5   6  335.26    5.10   0
  -9   5   6   93.05    8.25   0
  -9  -5   6  107.86    5.70   0
  -8  -5   6   18.14    5.14   0
  -8   5   6   19.22    7.75   0
  -7   5   6  159.46    7.91   0
  -7  -5   6  168.40    5.74   0
   7  -5  -6  141.68    8.83   0
   6  -5  -6 1031.97   12.57   0
  -6   5   6 1145.38   12.47   0
  -6  -5   6 1155.84    8.73   0
   5  -5  -6  517.13   10.43   0
  -5  -5   6  557.13    7.18   0
  -5   5   6  502.95    8.37   0
   4  -5  -6  103.11    8.15   0
  -4  -5   6   93.18    5.71   0
  -4   5   6  109.29    7.43   0
  -3  -5   6   65.23    5.58   0
   3  -5  -6   68.96    6.51   0
  -3   5   6   76.92    6.07   0
  -2  -5   6 3297.38   14.55   0
   2  -5  -6 3322.00   16.76   0
  -2   5   6 3387.63   15.83   0
   1  -5  -6    3.36    5.82   0
  -1   5   6    6.77    5.57   0
   0   5   6 3748.43   16.00   0
   0  -5  -6 3413.62   15.06   0
   0  -5   6 3554.40   16.74   0
   1  -5   6  467.70    8.64   0
   1   5   6  475.07    7.34   0
  -1  -5  -6  480.12    7.50   0
   2  -5   6  986.10   12.08   0
   2   5   6 1071.66    9.22   0
  -2  -5  -6 1031.86    9.20   0
   3  -5   6   40.37    7.93   0
  -3  -5  -6   33.46    5.58   0
   3   5   6   30.76    5.30   0
  -4  -5  -6 2335.40   11.48   0
   4   5   6 2477.94   11.60   0
   4  -5   6 2314.98   17.90   0
   5  -5   6  355.73   10.11   0
  -5  -5  -6  373.17    6.53   0
   5   5   6  384.35    6.43   0
   6   5   6 1050.66    8.40   0
   6  -5   6 1004.42   14.32   0
  -6  -5  -6 1046.14    8.47   0
  -7  -5  -6  629.35    7.39   0
   7   5   6  621.56    7.26   0
   7  -5   6  619.20   12.20   0
   8  -5   6  516.51   11.52   0
  -8  -5  -6  538.01    6.91   0
   8   5   6  507.04    5.62   0
  -9  -5  -6  219.75    5.86   0
   9   5   6  212.25    4.45   0
   9  -5   6  211.98   10.60   0
  10   5   6  487.87    6.54   0
  10  -5   6  500.67   13.33   0
 -10  -5  -6  478.77    6.59   0
  11   5   6  255.43    5.79   0
  11  -5   6  253.16   11.28   0
 -11  -5  -6  263.48    5.98   0
  12  -5   6   93.42   10.61   0
  12   5   6   96.19    5.33   0
 -12  -5  -6  100.32    5.39   0
 -13  -5  -6   57.69    5.19   0
  13   5   6   63.83    5.11   0
  14   5   6  168.07    5.66   0
 -14  -5  -6  172.40    4.43   0
  15   5   6   19.79    4.99   0
 -15  -5  -6   26.58    5.11   0
  16   5   6   33.75    3.78   0
 -16  -5  -6   39.48    5.31   0
  17   5   6    0.87    4.88   0
 -17  -5  -6    8.15    5.32   0
 -18  -6   6   19.62    5.17   0
 -17  -6   6  246.25    5.15   0
 -16  -6   6   10.26    5.07   0
 -15  -6   6   88.95    5.42   0
 -14  -6   6    6.42    4.92   0
 -13  -6   6  143.27    5.57   0
 -12  -6   6   27.40    3.72   0
 -11  -6   6  705.42    7.48   0
 -10  -6   6   16.57    4.87   0
 -10   6   6   18.83    9.49   0
  -9   6   6  374.09   10.88   0
  -9  -6   6  401.62    6.57   0
  -8  -6   6   74.44    5.28   0
  -8   6   6   75.23    8.02   0
   7  -6  -6 1128.35   14.72   0
  -7  -6   6 1218.10    8.77   0
  -7   6   6 1138.13   13.17   0
  -6  -6   6  346.73    6.45   0
   6  -6  -6  333.91    9.97   0
  -6   6   6  337.70    8.76   0
  -5  -6   6 1211.03    9.03   0
  -5   6   6 1218.75   12.06   0
   5  -6  -6 1183.71   13.06   0
   4  -6  -6   84.33    7.72   0
  -4   6   6   83.24    7.34   0
  -4  -6   6   92.92    5.90   0
   3  -6  -6  405.60    9.09   0
  -3  -6   6  428.39    7.21   0
  -3   6   6  410.71    8.45   0
  -2  -6   6  465.07    7.29   0
   2  -6  -6  477.19    9.00   0
  -2   6   6  485.46    7.70   0
  -1  -6   6  549.00    7.44   0
   1  -6  -6  485.37    7.59   0
  -1   6   6  537.60    7.71   0
   0   6   6  383.65    7.13   0
   0  -6   6  409.57    7.23   0
   0  -6  -6  388.80    7.41   0
   1  -6   6  620.00    8.43   0
   1   6   6  662.39    8.03   0
  -1  -6  -6  615.92    8.03   0
   1  -6   6  622.24    9.87   0
   2  -6   6  114.34    8.39   0
   2  -6   6  114.63    6.02   0
   2   6   6  121.16    5.61   0
  -2  -6  -6  120.62    6.26   0
   3  -6   6  942.55   12.75   0
   3  -6   6 1000.34   11.37   0
   3   6   6 1022.99    8.67   0
  -3  -6  -6  995.56    8.74   0
   4  -6   6  162.45    8.71   0
   4   6   6  185.43    5.91   0
   4  -6   6  168.86    8.04   0
  -4  -6  -6  173.74    5.71   0
   5   6   6 1646.90    9.67   0
   5  -6   6 1477.51   16.80   0
  -5  -6  -6 1594.38    9.71   0
   5  -6   6 1587.42   15.07   0
   6   6   6    5.57    5.13   0
  -6  -6  -6   12.02    5.11   0
   6  -6   6    7.57    8.03   0
   6  -6   6    6.07    7.52   0
  -7  -6  -6  107.09    5.47   0
   7   6   6  108.43    5.30   0
   7  -6   6  105.10    9.56   0
   7  -6   6  106.17    9.78   0
  -8  -6  -6  288.90    6.04   0
   8  -6   6  284.61   13.83   0
   8   6   6  293.41    5.86   0
   8  -6   6  300.01   14.52   0
   9   6   6  632.93    7.16   0
  -9  -6  -6  643.69    7.41   0
  10   6   6    4.63    3.44   0
 -10  -6  -6   -1.55    5.04   0
 -11  -6  -6  374.64    6.44   0
  11   6   6  381.01    6.31   0
 -12  -6  -6  127.36    5.43   0
  12   6   6  127.38    5.42   0
 -13  -6  -6   46.73    5.41   0
  13   6   6   48.28    3.67   0
 -14  -6  -6   92.10    5.35   0
  14   6   6   98.27    5.42   0
  15   6   6   83.01    5.47   0
 -15  -6  -6   90.14    5.50   0
  16   6   6   78.75    4.22   0
 -16  -6  -6   81.74    5.77   0
 -16  -7   6  199.64    6.13   0
 -15  -7   6   -0.21    5.05   0
 -14  -7   6   16.40    3.73   0
 -13  -7   6   13.49    5.14   0
 -12  -7   6  213.63    5.80   0
 -11  -7   6   -0.11    3.53   0
 -10  -7   6   77.47    5.31   0
  -9  -7   6  108.64    5.32   0
  -9   7   6   98.86   11.75   0
  -8  -7   6    6.91    4.96   0
  -8   7   6   12.26    8.05   0
   7  -7  -6   72.96    9.02   0
  -7  -7   6   76.74    4.09   0
  -7   7   6   74.36    7.79   0
   6  -7  -6  192.18    8.99   0
  -6   7   6  206.99    8.78   0
  -6  -7   6  201.51    5.85   0
  -5   7   6   69.79    6.55   0
   5  -7  -6   72.93    7.41   0
  -5  -7   6   71.66    5.39   0
   4  -7  -6  155.09    7.85   0
  -4   7   6  151.35    6.91   0
  -4  -7   6  158.91    5.82   0
  -3   7   6   34.38    6.38   0
   3  -7  -6   33.45    5.81   0
  -3  -7   6   39.24    5.11   0
  -2  -7   6  181.32    6.19   0
   2  -7  -6  176.06    6.52   0
  -2   7   6  198.23    7.31   0
  -1   7   6  144.98    5.91   0
  -1  -7   6  133.88    5.79   0
   1  -7  -6  133.33    7.48   0
   0   7   6  476.74    7.46   0
   0  -7   6  462.19    7.49   0
   0  -7  -6  445.66    7.54   0
   1   7   6  276.37    6.25   0
   1  -7   6  282.16    8.36   0
   1  -7   6  262.10    6.72   0
  -1  -7  -6  255.99    6.56   0
   2  -7   6   77.92    6.19   0
   2   7   6   76.52    5.38   0
   2  -7   6   79.43    5.60   0
  -2  -7  -6   78.67    5.62   0
   3  -7   6   19.78    6.99   0
   3  -7   6   27.07    6.21   0
   3   7   6   23.41    5.16   0
  -3  -7  -6   20.32    5.35   0
   4  -7   6  408.74   10.88   0
   4  -7   6  456.58    9.71   0
   4   7   6  443.94    6.80   0
  -4  -7  -6  445.43    7.10   0
  -5  -7  -6  176.66    5.76   0
   5  -7   6  159.47    9.52   0
   5   7   6  158.38    4.35   0
   5  -7   6  173.96    8.78   0
  -6  -7  -6   11.05    4.91   0
   6  -7   6    5.52    7.27   0
   6  -7   6    5.27    8.57   0
   6   7   6    5.10    4.82   0
  -7  -7  -6   10.30    4.90   0
   7  -7   6   11.08   11.01   0
   7  -7   6    8.94   11.17   0
   7   7   6    9.28    4.85   0
  -8  -7  -6    9.83    5.10   0
   8   7   6    5.93    4.92   0
  -9  -7  -6  103.27    5.22   0
   9   7   6   92.12    3.76   0
 -10  -7  -6  123.93    5.48   0
  10   7   6  121.63    5.26   0
 -11  -7  -6    3.79    5.02   0
  11   7   6   10.91    4.91   0
  12   7   6   73.07    5.27   0
 -12  -7  -6   83.92    5.42   0
 -13  -7  -6    2.49    5.20   0
  13   7   6   10.64    5.14   0
 -14  -7  -6   36.43    5.45   0
  14   7   6   38.51    3.91   0
 -15  -7  -6  107.81    5.87   0
  15   7   6  122.36    5.96   0
 -15  -8   6   29.99    5.33   0
 -14  -8   6    5.66    3.60   0
 -13  -8   6    7.74    5.15   0
 -12  -8   6    1.57    4.90   0
 -11  -8   6   35.10    5.20   0
 -10  -8   6   -3.75    4.84   0
  -9  -8   6   46.16    5.13   0
  -8  -8   6  138.25    5.50   0
  -8   8   6  121.29   11.03   0
   7  -8  -6  120.00   10.53   0
  -7  -8   6  141.55    5.56   0
  -7   8   6  124.00    8.31   0
   6  -8  -6  163.44    8.53   0
  -6   8   6  181.23    7.53   0
  -6  -8   6  151.48    4.60   0
  -5  -8   6  232.38    6.35   0
   5  -8  -6  215.96    8.35   0
  -5   8   6  228.84    7.78   0
  -4  -8   6   19.35    5.05   0
   4  -8  -6   18.39    6.94   0
  -4   8   6   23.36    6.31   0
  -3  -8   6  169.90    5.75   0
   3  -8  -6  166.38    7.72   0
  -3   8   6  162.26    6.10   0
   2  -8  -6  104.12    7.07   0
  -2   8   6  106.03    6.65   0
  -2  -8   6   95.86    5.55   0
  -1  -8   6  216.00    7.16   0
   1  -8  -6  204.49    6.50   0
  -1   8   6  188.72    6.17   0
   0  -8   6  378.05    7.13   0
   0   8   6  430.05    7.97   0
   0  -8  -6  378.80    7.15   0
   1  -8   6   16.99    6.77   0
   1  -8   6   24.42    6.23   0
   1   8   6   12.24    5.16   0
  -1  -8  -6   23.94    5.13   0
   2  -8   6   58.74    7.29   0
   2  -8   6   73.43    6.85   0
   2   8   6   72.92    5.38   0
  -2  -8  -6   71.03    5.57   0
   3  -8   6   40.97    6.07   0
   3  -8   6   42.72    6.61   0
   3   8   6   38.27    5.51   0
  -3  -8  -6   41.81    5.30   0
   4  -8   6    1.68    8.10   0
   4  -8   6    2.86    6.08   0
   4   8   6   -0.88    4.75   0
  -4  -8  -6   -0.40    4.91   0
   5  -8   6  128.00    9.35   0
   5   8   6  150.55    5.66   0
  -5  -8  -6  146.20    5.65   0
   5  -8   6  143.47    8.77   0
   6  -8   6   -0.03    9.59   0
  -6  -8  -6    5.08    4.97   0
   6  -8   6    1.75    9.60   0
   6   8   6    9.01    4.77   0
  -7  -8  -6  173.67    5.78   0
   7   8   6  180.24    5.62   0
   8   8   6  304.40    6.03   0
  -8  -8  -6  318.35    6.29   0
  -9  -8  -6  148.66    5.84   0
   9   8   6  145.14    5.67   0
  10   8   6   27.86    4.95   0
 -10  -8  -6   15.90    5.23   0
  11   8   6  126.07    4.18   0
 -11  -8  -6  135.97    5.65   0
 -12  -8  -6   -5.78    5.39   0
  12   8   6    0.04    5.21   0
  13   8   6   29.15    5.14   0
 -13  -8  -6   22.77    5.27   0
 -12  -9   6   10.70    5.14   0
 -11  -9   6   -4.01    5.21   0
 -10  -9   6    8.47    5.19   0
  -9  -9   6   10.83    5.06   0
  -8  -9   6    7.40    3.70   0
  -7  -9   6    0.86    5.06   0
   7  -9  -6    1.21    9.36   0
   6  -9  -6   18.55    7.42   0
  -6  -9   6   17.15    3.61   0
  -6   9   6   17.21    6.46   0
  -5  -9   6   47.19    5.40   0
   5  -9  -6   47.35    8.61   0
  -5   9   6   45.51    6.53   0
   4  -9  -6   13.89    6.99   0
  -4  -9   6   20.18    5.19   0
  -4   9   6   18.06    5.29   0
  -3  -9   6    5.08    5.03   0
   3  -9  -6    7.27    6.51   0
  -3   9   6    6.63    6.03   0
  -2  -9   6   12.98    5.18   0
  -2   9   6    7.78    5.11   0
   2  -9  -6    5.09    6.65   0
  -1  -9   6   27.93    6.27   0
  -1   9   6   34.57    6.41   0
   1  -9  -6   40.47    6.63   0
   0  -9   6   51.72    6.17   0
   0   9   6   44.32    5.53   0
   0  -9   6   43.60    5.45   0
   0  -9  -6   48.35    5.78   0
   1  -9   6   11.98    6.15   0
   1   9   6    7.22    5.19   0
  -1  -9  -6   16.45    5.50   0
   1  -9   6   12.38    5.56   0
   2   9   6   57.94    5.50   0
   2  -9   6   51.50    7.48   0
  -2  -9  -6   59.81    5.68   0
   2  -9   6   62.27    6.89   0
   3   9   6    7.10    5.03   0
   3  -9   6    4.84    7.31   0
   3  -9   6    1.87    6.86   0
  -3  -9  -6    2.68    5.31   0
   4  -9   6   -2.33    7.17   0
   4   9   6   -0.55    5.28   0
   4  -9   6    0.19    8.19   0
  -4  -9  -6    4.80    5.26   0
   5   9   6   90.88    5.40   0
  -5  -9  -6   98.61    5.64   0
   5  -9   6   74.85    9.98   0
   5  -9   6   83.33    9.20   0
   6   9   6    2.52    4.68   0
  -6  -9  -6    8.38    5.31   0
   7   9   6    5.43    4.96   0
  -7  -9  -6   -4.48    5.10   0
   8   9   6    1.95    5.11   0
  -8  -9  -6    6.61    5.28   0
   9   9   6   -2.33    5.16   0
  -9  -9  -6    3.04    5.22   0
 -10  -9  -6    9.97    5.28   0
  10   9   6   15.07    5.31   0
  -9 -10   6    7.33    3.82   0
  -8 -10   6   -1.36    5.10   0
   7 -10  -6    4.57   11.93   0
  -7 -10   6    3.32    5.27   0
   6 -10  -6    6.48    8.42   0
  -6 -10   6    7.89    3.82   0
  -5 -10   6    2.65    5.26   0
   5 -10  -6    5.48    7.21   0
   4 -10  -6    9.72    7.21   0
  -4  10   6    8.56    6.39   0
  -4 -10   6   10.34    5.13   0
  -3  10   6   31.95    5.34   0
   3 -10  -6   30.57    7.11   0
  -3 -10   6   32.28    5.64   0
   2 -10  -6    4.24    6.72   0
  -2  10   6    3.20    6.26   0
  -2 -10   6    5.09    6.24   0
  -1  10   6   37.63    5.32   0
   1 -10  -6   38.00    5.62   0
  -1 -10   6   31.42    6.43   0
   0 -10  -6    4.96    5.33   0
   0 -10   6    0.80    6.41   0
   0 -10   6    1.29    5.76   0
   0  10   6    5.96    5.07   0
  -1 -10  -6    5.48    7.01   0
   1 -10   6    4.46    6.40   0
   1  10   6    5.42    5.47   0
   1 -10   6    6.75    5.72   0
   2 -10   6    2.24    7.24   0
   2 -10   6    5.11    6.47   0
   2  10   6    3.07    6.30   0
  -2 -10  -6    1.99    5.48   0
  -3 -10  -6   -2.69    5.46   0
   3 -10   6   -1.72    8.14   0
   3 -10   6    0.32    6.36   0
   3  10   6    0.64    5.46   0
   4 -10   6    7.00    7.56   0
   4 -10   6   10.61    8.22   0
   4  10   6    6.48    5.23   0
  -4 -10  -6   -2.55    5.37   0
   5 -10   6   21.68   10.70   0
   5  10   6   23.28    5.51   0
   5 -10   6   23.37   11.15   0
  -5 -10  -6   26.66    5.60   0
   6  10   6    6.84    5.45   0
  -6 -10  -6   10.11    5.28   0
   7  10   6    2.69    3.67   0
  -7 -10  -6    0.33    5.32   0
 -21   0   7   -0.22    5.38   0
 -20   0   7   -3.46    5.47   0
 -19   0   7    0.92    6.26   0
 -18   0   7    1.21    5.06   0
 -17   0   7    4.02    5.17   0
 -16   0   7   -3.15    4.82   0
 -15   0   7    4.88    5.05   0
 -14   0   7   -3.44    5.09   0
 -13   0   7    0.34    5.31   0
 -12   0   7   -5.44    5.55   0
  -8   0   7    1.83    5.64   0
  -7   0   7    6.15    6.19   0
  -6   0   7    6.01    6.58   0
  -5   0   7    7.60    6.96   0
  -4   0   7    5.24    7.40   0
  -3   0   7    5.87    7.23   0
   3   0  -7   10.03    7.90   0
   2   0  -7    3.93    5.51   0
  -2   0   7    5.99    7.65   0
  -1   0   7   -0.89    7.82   0
   1   0  -7    1.56    5.60   0
   0   0  -7   10.22    8.17   0
   0   0   7    3.42    7.54   0
  -1   0  -7    8.65    5.34   0
   1   0   7    4.90    7.71   0
  -2   0  -7    0.51    7.43   0
   2   0   7    2.15    7.12   0
  -3   0  -7   -5.28    6.94   0
   3   0   7    7.84    6.62   0
  -4   0  -7    2.49    6.37   0
   4   0   7    6.50    5.99   0
  -5   0  -7    0.50    6.06   0
   5   0   7    0.40    5.86   0
  -6   0  -7    4.48    5.64   0
   6   0   7   -3.39    5.43   0
   7   0   7   -1.77    5.52   0
  -7   0  -7    5.44    5.32   0
   8   0   7    2.58    5.31   0
  -8   0  -7    6.26    5.68   0
   9   0   7    1.30    5.45   0
  -9   0  -7    9.02    5.34   0
  10   0   7   -2.53    5.58   0
 -10   0  -7   -1.88    5.74   0
  11   0   7    1.68    5.39   0
 -11   0  -7   -3.25    5.54   0
 -12   0  -7    4.26    5.16   0
  12   0   7   -1.52    5.04   0
  13   0   7    1.51    4.98   0
 -13   0  -7   11.19    5.13   0
 -14   0  -7   -2.50    5.23   0
  14   0   7    7.97    6.16   0
  15   0   7   -5.57    5.48   0
 -15   0  -7    3.44    4.84   0
 -16   0  -7    6.72    5.19   0
  16   0   7    2.35    5.23   0
  17   0   7   10.44    4.92   0
 -17   0  -7    5.01    5.05   0
  18   0   7    3.45    5.38   0
 -18   0  -7    2.42    5.41   0
  19   0   7    1.20    5.33   0
 -19   0  -7    6.26    5.32   0
 -21   1   7    9.24    5.48   0
 -21  -1   7    6.94    5.43   0
 -20   1   7    0.74    6.46   0
 -20  -1   7    6.00    5.39   0
 -19   1   7   13.86    6.47   0
 -19  -1   7   17.31    5.43   0
 -18  -1   7   84.89    5.71   0
 -18   1   7   88.86    5.59   0
 -17  -1   7  193.67    5.97   0
 -17   1   7  168.35    7.28   0
 -16  -1   7   21.80    4.91   0
 -16   1   7   21.61    5.16   0
 -15  -1   7   20.16    5.08   0
 -15   1   7   22.53    4.87   0
 -14  -1   7    2.40    5.04   0
 -14   1   7   10.74    5.31   0
 -13  -1   7  127.09    5.72   0
 -13   1   7  134.64    5.82   0
 -12  -1   7  323.28    6.58   0
 -12   1   7  314.39    6.85   0
 -11  -1   7   44.59    3.91   0
 -11   1   7   45.66    6.00   0
 -10   1   7  245.62    7.02   0
  -9   1   7  382.94    7.33   0
  -8   1   7  304.72    7.62   0
  -7   1   7  918.28    9.95   0
  -6   1   7  378.45    8.26   0
  -5   1   7 1796.98   13.61   0
  -5  -1   7 1722.68   11.99   0
   5  -1  -7 1722.52   13.37   0
  -4   1   7   77.53    5.87   0
   4  -1  -7   74.20    8.07   0
  -4  -1   7   68.41    5.01   0
  -3   1   7 1307.29   12.74   0
   3  -1  -7 1214.75   11.23   0
  -3  -1   7 1296.21   11.55   0
  -2   1   7  761.94   11.01   0
  -2  -1   7  692.34   10.12   0
   2  -1  -7  755.55   11.14   0
   2   1  -7  670.32   10.13   0
   1  -1  -7 6297.27   22.70   0
   1   1  -7 6327.18   23.05   0
  -1   1   7 6163.57   21.55   0
  -1  -1   7 6164.33   22.80   0
   0   1  -7  845.24   11.37   0
   0  -1   7  823.69    9.74   0
   0  -1  -7  764.98    8.78   0
   0   1   7  830.13   10.26   0
   1  -1   7 1928.34   14.41   0
  -1  -1  -7 1811.42   11.86   0
   1   1   7 1919.59   12.80   0
  -1   1  -7 1896.80   14.50   0
   2  -1   7 1128.71   11.69   0
  -2  -1  -7 1067.34    9.20   0
  -2   1  -7 1126.32   12.05   0
   2   1   7 1132.84   10.45   0
  -3   1  -7   30.48    7.17   0
  -3  -1  -7   35.19    6.43   0
   3  -1   7   33.01    6.77   0
   3   1   7   33.62    6.13   0
   4   1   7   16.69    5.99   0
  -4   1  -7    8.86    6.66   0
  -4  -1  -7   17.35    6.13   0
   4  -1   7   12.08    6.04   0
   5   1   7 2080.43   11.75   0
  -5   1  -7 1903.52   13.04   0
  -5  -1  -7 1949.02   11.67   0
   5  -1   7 1981.78   12.74   0
   6  -1   7   64.73    6.38   0
   6   1   7   70.75    5.84   0
  -6  -1  -7   65.15    6.09   0
  -6   1  -7   59.17    6.05   0
   7  -1   7 1883.90   11.85   0
   7   1   7 1963.65   11.27   0
  -7   1  -7 1844.33   12.14   0
  -7  -1  -7 1840.36   11.08   0
   8  -1   7  659.60    8.21   0
   8   1   7  656.84    7.72   0
  -8   1  -7  621.14    8.35   0
  -8  -1  -7  638.19    7.81   0
   9  -1   7 1558.53   10.75   0
  -9   1  -7 1467.11   10.92   0
   9   1   7 1563.20    9.99   0
  -9  -1  -7 1519.87   10.09   0
  10  -1   7   75.08    5.65   0
 -10   1  -7   63.57    6.14   0
  10   1   7   77.01    5.48   0
 -10  -1  -7   67.87    5.65   0
 -11   1  -7  222.09    6.75   0
  11  -1   7  236.20    6.38   0
 -11  -1  -7  244.80    6.17   0
  11   1   7  261.10    6.17   0
  12   1   7   29.24    5.21   0
 -12   1  -7   38.11    5.66   0
 -12  -1  -7   33.63    5.35   0
  12  -1   7   40.10    5.30   0
  13   1   7  383.99    6.47   0
  13  -1   7  362.91    7.05   0
 -13   1  -7  337.09    7.22   0
 -13  -1  -7  358.27    6.52   0
  14   1   7   17.45    5.10   0
  14  -1   7   19.55    6.49   0
 -14   1  -7   20.05    5.41   0
 -14  -1  -7   24.32    5.09   0
  15   1   7 1069.39    8.78   0
  15  -1   7 1076.74    9.60   0
 -15   1  -7 1022.62    9.39   0
 -15  -1  -7 1017.59    8.87   0
 -16   1  -7   15.41    5.46   0
  16   1   7    8.03    4.70   0
  16  -1   7    8.23    6.48   0
 -16  -1  -7    7.64    4.80   0
  17   1   7   69.31    5.49   0
  17  -1   7   72.00    5.48   0
 -17   1  -7   72.59    6.78   0
 -17  -1  -7   69.64    5.52   0
 -18   1  -7   33.28    5.41   0
  18   1   7   33.05    5.40   0
  18  -1   7   39.00    5.52   0
 -18  -1  -7   29.88    5.33   0
  19   1   7   47.82    5.45   0
 -19   1  -7   42.75    5.80   0
 -19  -1  -7   52.55    5.74   0
  19  -1   7   38.68    5.58   0
 -21   2   7   41.76    6.20   0
 -21  -2   7   48.71    5.68   0
 -21   2   7   44.49    5.89   0
 -20  -2   7   21.34    5.02   0
 -20   2   7   15.15    5.82   0
 -20   2   7   19.34    5.34   0
 -19   2   7  102.65    6.16   0
 -19   2   7  104.99    6.02   0
 -19  -2   7  124.10    5.70   0
 -18   2   7  270.36    7.91   0
 -18   2   7  243.77    7.94   0
 -18  -2   7  253.24    6.18   0
 -17  -2   7  227.36    5.78   0
 -17   2   7  192.92    6.54   0
 -17   2   7  227.57    6.29   0
 -16  -2   7  149.36    5.51   0
 -16   2   7  153.79    5.97   0
 -16   2   7  144.13    6.25   0
 -15   2   7   26.67    6.45   0
 -15  -2   7   21.49    3.39   0
 -15   2   7   31.73    5.74   0
 -14   2   7  262.24    6.94   0
 -14  -2   7  261.73    5.92   0
 -14   2   7  279.69    6.69   0
 -13   2   7   64.68    5.76   0
 -13  -2   7   62.02    5.56   0
 -13   2   7   55.78    6.11   0
 -12   2   7  635.55    8.90   0
 -12  -2   7  661.52    7.04   0
 -11  -2   7  741.05    7.53   0
 -11   2   7  727.21    9.24   0
 -10   2   7  356.78    7.89   0
 -10  -2   7  356.40    6.45   0
  -9   2   7  621.99    9.51   0
  -8   2   7  273.63    7.74   0
  -7   2   7  210.68    7.78   0
  -6   2   7 1383.13   12.60   0
   6  -2  -7 1345.70   12.35   0
   5  -2  -7 2488.65   16.49   0
  -5   2   7 2385.89   15.28   0
  -4   2   7  993.04   10.94   0
  -4  -2   7  941.18    9.52   0
   4  -2  -7  977.80   11.08   0
   3  -2  -7 1889.58   14.04   0
  -3  -2   7 1822.91   12.33   0
  -3   2   7 1907.23   13.78   0
  -2  -2   7 6163.68   21.24   0
   2  -2  -7 6358.66   22.87   0
  -2   2   7 6511.01   22.67   0
   1  -2  -7 2821.45   15.61   0
  -1   2   7 2847.52   15.44   0
  -1  -2   7 2695.03   14.62   0
   0   2  -7 2363.80   14.13   0
   0  -2   7 2540.91   15.64   0
   0  -2  -7 2547.32   14.54   0
   0   2   7 2587.71   14.25   0
  -1   2  -7    5.76    7.19   0
   1  -2   7    8.67    7.29   0
  -1  -2  -7   11.87    6.21   0
   1   2   7    2.61    6.25   0
   2   2   7  189.09    6.65   0
  -2   2  -7  184.37    7.83   0
   2  -2   7  188.50    7.65   0
  -2  -2  -7  171.24    6.91   0
  -3   2  -7    4.72    6.72   0
  -3  -2  -7    6.52    6.19   0
   3   2   7    3.83    3.99   0
   3  -2   7    2.17    6.53   0
  -4   2  -7  239.05    7.93   0
   4   2   7  237.63    6.69   0
   4  -2   7  237.86    8.50   0
  -4  -2  -7  218.95    6.72   0
  -5   2  -7  323.63    8.43   0
   5   2   7  364.39    6.83   0
  -5  -2  -7  325.52    5.64   0
   5  -2   7  317.29    9.04   0
  -6   2  -7  922.81   10.67   0
   6  -2   7  935.96   10.10   0
  -6  -2  -7  903.37    8.53   0
   6   2   7  959.14    8.63   0
   7  -2   7   26.37    7.61   0
   7   2   7   37.35    5.29   0
  -7   2  -7   25.54    6.74   0
  -7  -2  -7   37.15    5.53   0
   8  -2   7  302.51    7.12   0
  -8   2  -7  290.08    7.48   0
   8   2   7  296.38    6.23   0
  -8  -2  -7  276.01    6.32   0
  -9   2  -7   27.25    6.21   0
  -9  -2  -7   26.51    5.27   0
   9   2   7   34.87    5.13   0
   9  -2   7   31.61    5.69   0
 -10   2  -7  781.59    9.10   0
 -10  -2  -7  796.19    7.55   0
  10   2   7  829.06    7.58   0
  10  -2   7  811.92    8.85   0
  11   2   7  297.75    6.13   0
  11  -2   7  298.01    6.88   0
 -11   2  -7  282.51    8.46   0
 -11  -2  -7  292.32    6.20   0
 -12  -2  -7  244.28    6.01   0
 -12   2  -7  235.20    6.92   0
  12   2   7  241.60    5.98   0
  12  -2   7  249.36    6.44   0
 -13   2  -7    7.54    5.32   0
  13   2   7    1.00    4.88   0
 -13  -2  -7    7.79    4.87   0
  13  -2   7    3.91    6.19   0
 -14  -2  -7  613.46    7.26   0
  14   2   7  638.53    7.24   0
  14  -2   7  625.06    9.04   0
 -14   2  -7  566.13    9.30   0
 -15   2  -7  211.20    6.66   0
 -15  -2  -7  221.70    5.79   0
  15   2   7  216.96    5.94   0
  15  -2   7  211.66    7.34   0
 -16   2  -7  430.80    7.70   0
  16  -2   7  442.87    8.56   0
  16   2   7  419.47    6.82   0
 -16  -2  -7  468.46    6.71   0
 -17   2  -7    0.17    6.60   0
  17   2   7    9.74    5.23   0
  17  -2   7    2.89    5.22   0
 -17  -2  -7    2.74    4.78   0
  18   2   7   23.28    5.20   0
  18  -2   7   26.55    6.52   0
 -18  -2  -7   20.32    5.23   0
 -18   2  -7   29.18    5.73   0
 -19   2  -7   11.82    6.95   0
  19   2   7    2.04    5.32   0
  19  -2   7   10.51    5.32   0
 -19  -2  -7    7.07    5.55   0
 -20  -3   7  113.89    5.71   0
 -20   3   7   84.82    8.00   0
 -20   3   7  101.01    6.24   0
 -19   3   7   76.60    5.86   0
 -19  -3   7   75.91    5.35   0
 -19   3   7   64.96    7.48   0
 -18   3   7  156.97    6.41   0
 -18   3   7  151.44    7.69   0
 -18  -3   7  161.20    4.59   0
 -17   3   7  145.05    6.67   0
 -17   3   7  144.03    7.29   0
 -17  -3   7  164.72    5.74   0
 -16   3   7   99.08    7.43   0
 -16  -3   7  120.63    5.47   0
 -16   3   7  115.66    6.00   0
 -15   3   7  223.74    8.00   0
 -15   3   7  217.97    7.46   0
 -15  -3   7  219.50    5.79   0
 -14  -3   7   26.80    4.88   0
 -14   3   7   27.00    5.95   0
 -14   3   7   30.13    5.16   0
 -13   3   7  292.75    8.01   0
 -13  -3   7  289.98    4.96   0
 -13   3   7  285.57    7.86   0
 -12   3   7  111.01    8.22   0
 -12  -3   7  132.77    5.70   0
 -11   3   7 1350.13   12.96   0
 -11  -3   7 1448.61    9.45   0
 -10   3   7  888.76   11.88   0
 -10  -3   7  885.41    6.95   0
  -9   3   7  404.71    9.81   0
  -9  -3   7  389.29    6.64   0
  -8  -3   7  607.86    7.55   0
  -8   3   7  595.26   10.98   0
  -7   3   7 1739.31   14.07   0
  -6   3   7 2164.64   15.02   0
   6  -3  -7 2153.14   16.28   0
   5  -3  -7 1184.51   12.35   0
  -5   3   7 1230.12   11.81   0
   4  -3  -7  649.20   10.85   0
  -4   3   7  640.38    9.13   0
   3  -3  -7 2389.69   15.08   0
  -3   3   7 2504.35   14.63   0
  -2  -3   7  109.99    6.81   0
  -2   3   7  101.41    6.57   0
   2  -3  -7   99.16    6.83   0
  -1  -3   7 5559.22   20.27   0
  -1   3   7 5660.70   19.69   0
   1  -3  -7 5207.78   19.41   0
   0  -3   7   40.28    6.55   0
   0  -3  -7   39.11    6.35   0
   0   3   7   39.09    6.17   0
  -1  -3  -7  109.76    6.49   0
   1  -3   7  130.82    7.26   0
   1   3   7  114.69    6.25   0
   2   3   7 1319.14    9.96   0
  -2  -3  -7 1289.13    9.95   0
   2  -3   7 1242.06   12.08   0
   3   3   7 1559.77   10.36   0
   3  -3   7 1587.33   13.48   0
  -3  -3  -7 1529.96   10.33   0
  -3   3  -7 1536.09   13.07   0
   4   3   7   10.22    5.71   0
   4  -3   7   13.60    7.86   0
  -4   3  -7   13.94    6.75   0
  -4  -3  -7    4.58    5.65   0
   5   3   7 2353.23   11.80   0
   5  -3   7 2312.88   16.15   0
  -5   3  -7 2289.07   15.92   0
  -5  -3  -7 2299.36   11.79   0
  -6   3  -7  433.09    9.96   0
   6   3   7  433.91    5.78   0
   6  -3   7  435.24    8.36   0
  -6  -3  -7  430.03    5.84   0
   7  -3   7  420.76    9.00   0
  -7   3  -7  415.13    9.91   0
   7   3   7  429.18    5.56   0
  -7  -3  -7  443.49    6.85   0
   8  -3   7  458.58    8.96   0
   8   3   7  471.25    6.77   0
  -8  -3  -7  445.56    6.78   0
  -8   3  -7  437.12    9.99   0
  -9   3  -7  561.30   10.55   0
   9  -3   7  606.29    9.74   0
   9   3   7  627.26    7.36   0
  -9  -3  -7  591.54    6.23   0
  10   3   7  279.02    6.26   0
 -10   3  -7  281.35    8.60   0
  10  -3   7  293.06    8.27   0
 -10  -3  -7  291.54    6.36   0
 -11  -3  -7  786.37    7.59   0
  11   3   7  750.09    6.46   0
 -11   3  -7  747.99   10.62   0
  11  -3   7  799.15   10.15   0
  12   3   7    3.87    4.61   0
  12  -3   7    5.40    4.93   0
 -12   3  -7    7.82    6.80   0
 -12  -3  -7    4.14    4.77   0
 -13  -3  -7  608.45    6.99   0
  13  -3   7  633.07    9.36   0
 -13   3  -7  571.89    8.84   0
  13   3   7  598.68    6.96   0
 -14   3  -7   30.31    6.93   0
  14   3   7   34.86    4.98   0
  14  -3   7   30.01    6.51   0
 -14  -3  -7   25.42    5.09   0
 -15   3  -7  471.39    9.59   0
  15   3   7  520.97    6.82   0
  15  -3   7  512.86    9.47   0
 -15  -3  -7  495.20    6.99   0
  16  -3   7    5.56    5.29   0
 -16  -3  -7   17.54    5.03   0
 -16   3  -7   10.38    5.36   0
  16   3   7    5.44    3.57   0
 -17  -3  -7  214.84    5.91   0
 -17   3  -7  214.34    7.14   0
  17   3   7  181.31    5.89   0
  17  -3   7  227.28    7.03   0
  18   3   7   -0.95    4.82   0
 -18   3  -7    2.55    6.97   0
  18  -3   7    2.97    5.36   0
 -18  -3  -7   -0.49    5.16   0
 -20   4   7    6.44    6.82   0
 -20  -4   7    5.76    5.36   0
 -20   4   7    8.40    8.66   0
 -19  -4   7   18.79    5.08   0
 -19   4   7   16.85    8.41   0
 -19   4   7   13.76    6.52   0
 -18   4   7   52.58    7.50   0
 -18  -4   7   65.56    5.28   0
 -18   4   7   58.45    6.67   0
 -17   4   7  102.85    7.18   0
 -17   4   7  106.77    7.94   0
 -17  -4   7  116.05    5.44   0
 -16   4   7   66.96    7.37   0
 -16   4   7   67.89    6.77   0
 -16  -4   7   85.77    5.22   0
 -15   4   7  166.19    8.23   0
 -15  -4   7  186.57    5.67   0
 -15   4   7  174.10    8.33   0
 -14   4   7   91.96    7.78   0
 -14   4   7   91.43    6.96   0
 -14  -4   7   92.21    4.01   0
 -13  -4   7   16.78    5.09   0
 -13   4   7   11.75    7.13   0
 -13   4   7   12.64    6.17   0
 -12   4   7  719.65   10.61   0
 -12  -4   7  796.89    7.57   0
 -11  -4   7  179.05    5.88   0
 -11   4   7  165.62    8.53   0
 -10   4   7  519.03   10.26   0
 -10  -4   7  510.18    5.81   0
  -9  -4   7  115.75    5.48   0
  -9   4   7   94.44    7.91   0
  -8   4   7 1668.67   14.62   0
  -8  -4   7 1622.26    8.93   0
   7  -4  -7  223.05    7.61   0
  -7   4   7  242.26    7.20   0
  -7  -4   7  259.03    6.19   0
  -6   4   7 2799.83   16.42   0
   6  -4  -7 2752.21   17.97   0
   5  -4  -7  108.61    8.39   0
  -5   4   7  103.21    6.87   0
   4  -4  -7  846.87   10.58   0
  -4   4   7  861.93    9.92   0
  -3   4   7   27.59    6.07   0
   3  -4  -7   28.95    6.63   0
   2  -4  -7  690.85    9.86   0
  -2   4   7  727.07    9.49   0
  -1   4   7   70.71    5.72   0
   1  -4  -7   67.01    5.90   0
  -1  -4   7   60.34    6.20   0
   0   4   7   35.36    5.46   0
   0  -4   7   36.16    6.12   0
   0  -4  -7   34.85    5.77   0
   1   4   7  218.78    5.10   0
  -1  -4  -7  222.73    6.69   0
   1  -4   7  215.51    7.44   0
   2  -4   7   22.33    7.11   0
   2   4   7   16.79    3.89   0
  -2  -4  -7   13.09    5.76   0
  -3  -4  -7  196.30    6.44   0
   3  -4   7  203.20    7.86   0
   3   4   7  211.02    6.21   0
   4  -4   7 2400.60   16.88   0
   4   4   7 2529.82   11.88   0
  -4  -4  -7 2436.37   11.82   0
   5   4   7  324.04    6.47   0
  -5  -4  -7  307.14    6.43   0
   5  -4   7  315.77    7.85   0
   6  -4   7 1900.97   15.43   0
   6   4   7 1913.86   10.26   0
  -6   4  -7 1843.48   14.63   0
  -6  -4  -7 1837.32   10.21   0
  -7  -4  -7    4.72    3.89   0
   7   4   7    8.05    5.24   0
   7  -4   7    4.64    7.13   0
  -7   4  -7    2.03    6.12   0
  -8   4  -7  885.80   12.66   0
   8  -4   7  956.58   12.12   0
   8   4   7  967.54    8.14   0
  -8  -4  -7  934.21    8.27   0
  -9  -4  -7   36.88    5.42   0
   9   4   7   30.06    3.86   0
  -9   4  -7   40.23    7.52   0
   9  -4   7   40.61    6.97   0
 -10   4  -7  851.22   12.53   0
 -10  -4  -7  899.80    7.93   0
  10  -4   7  937.59   11.64   0
  10   4   7  912.08    7.79   0
 -11  -4  -7   33.84    5.31   0
 -11   4  -7   31.05    7.47   0
  11   4   7   35.08    5.17   0
  11  -4   7   29.52    6.62   0
 -12  -4  -7  340.36    6.38   0
 -12   4  -7  333.14    9.35   0
  12  -4   7  359.60    8.68   0
  12   4   7  349.29    6.10   0
  13   4   7   16.68    3.54   0
  13  -4   7   14.32    6.39   0
 -13   4  -7   15.31    6.96   0
 -13  -4  -7   24.36    5.01   0
 -14  -4  -7  227.22    5.74   0
 -14   4  -7  220.18    9.56   0
  14  -4   7  233.44    7.96   0
  14   4   7  205.80    5.69   0
 -15   4  -7    7.19    8.16   0
  15  -4   7    3.27    6.34   0
  15   4   7    7.40    4.83   0
 -15  -4  -7    2.14    3.52   0
  16   4   7   69.55    5.34   0
 -16   4  -7   89.70    7.79   0
  16  -4   7   89.16    7.28   0
 -16  -4  -7   98.22    5.40   0
  17   4   7   88.17    5.47   0
 -17   4  -7   83.91    8.92   0
  17  -4   7   95.00    8.36   0
 -17  -4  -7   84.81    5.69   0
 -18   4  -7   76.65    9.29   0
  18   4   7   78.69    5.68   0
 -18  -4  -7   71.46    4.15   0
 -19  -5   7    5.97    5.31   0
 -19   5   7    0.93   10.76   0
 -19   5   7    1.54   10.25   0
 -18   5   7    0.39    8.92   0
 -18   5   7    2.51    9.33   0
 -18  -5   7   -3.85    5.13   0
 -17  -5   7   51.62    5.08   0
 -17   5   7   45.59    9.45   0
 -17   5   7   47.67    8.89   0
 -16  -5   7   83.16    5.53   0
 -16   5   7   82.27    9.78   0
 -16   5   7   85.93    8.33   0
 -15   5   7   35.49    8.28   0
 -15  -5   7   37.23    5.10   0
 -15   5   7   32.14    8.81   0
 -14  -5   7  118.69    5.33   0
 -14   5   7  113.03    8.85   0
 -14   5   7  126.24    8.60   0
 -13   5   7 1104.27   14.97   0
 -13   5   7 1086.21   15.04   0
 -13  -5   7 1137.11    8.56   0
 -12  -5   7    1.35    5.13   0
 -12   5   7    3.93    7.79   0
 -12   5   7    4.31    7.13   0
 -11  -5   7   98.35    5.32   0
 -11   5   7   85.13    7.74   0
 -10  -5   7    7.27    4.98   0
 -10   5   7   -0.16    7.55   0
  -9  -5   7   23.72    5.27   0
  -9   5   7   20.20    6.74   0
  -8   5   7  239.37    8.42   0
  -8  -5   7  269.55    6.24   0
  -7  -5   7  113.65    5.47   0
   7  -5  -7   99.88    7.09   0
  -7   5   7  110.12    7.39   0
  -6   5   7  477.36    9.43   0
   6  -5  -7  454.03   10.30   0
  -6  -5   7  477.25    6.80   0
  -5   5   7  304.41    8.30   0
   5  -5  -7  295.97    8.97   0
  -5  -5   7  325.94    6.26   0
  -4  -5   7   77.32    5.38   0
   4  -5  -7   73.10    6.58   0
  -4   5   7   84.62    5.92   0
  -3   5   7  352.33    8.11   0
   3  -5  -7  325.41    7.62   0
  -2   5   7    2.58    5.50   0
   2  -5  -7    3.80    5.84   0
  -1   5   7  211.42    6.53   0
   1  -5  -7  219.09    6.76   0
  -1  -5   7  217.11    6.80   0
   0  -5   7 2255.02   13.76   0
   0   5   7 2245.69   12.26   0
   0  -5  -7 2110.96   12.09   0
   1  -5   7  857.92   10.11   0
   1   5   7  879.67    8.65   0
  -1  -5  -7  869.07    8.78   0
   2   5   7  661.28    7.99   0
  -2  -5  -7  653.76    7.97   0
   2  -5   7  654.11    9.62   0
   3  -5   7  594.48    9.59   0
   3   5   7  640.74    7.40   0
  -3  -5  -7  602.14    7.36   0
   4  -5   7   26.64    7.81   0
   4   5   7   30.00    5.15   0
  -4  -5  -7   27.82    5.33   0
   5  -5   7   11.38    7.67   0
   5   5   7    0.85    5.23   0
  -5  -5  -7    4.63    5.21   0
  -6  -5  -7   42.55    5.86   0
   6  -5   7   56.02    8.43   0
   6   5   7   51.53    5.52   0
   7   5   7   20.77    5.24   0
   7  -5   7    7.69    7.92   0
  -7  -5  -7   21.77    5.43   0
   8   5   7   66.70    5.19   0
   8  -5   7   55.68    8.30   0
  -8  -5  -7   77.15    5.41   0
  -9  -5  -7  378.85    5.22   0
   9   5   7  425.48    6.43   0
   9  -5   7  410.74   10.72   0
 -10  -5  -7    8.94    5.09   0
  10   5   7    5.35    5.05   0
  10  -5   7   12.67    7.46   0
 -11  -5  -7  425.77    6.59   0
  11  -5   7  446.52   11.12   0
  11   5   7  446.71    6.55   0
  12   5   7   12.52    4.94   0
  12  -5   7    2.85    8.19   0
 -12  -5  -7    4.45    4.96   0
  13   5   7   76.45    5.35   0
  13  -5   7   86.41    9.15   0
 -13  -5  -7   76.00    5.31   0
  14  -5   7   -0.19    8.01   0
 -14  -5  -7   -5.28    3.54   0
  14   5   7   -3.03    4.82   0
  15   5   7   55.87    5.18   0
 -15  -5  -7   54.22    5.05   0
  16   5   7   89.45    5.59   0
 -16  -5  -7   94.60    4.22   0
 -17  -5  -7   16.81    5.20   0
  17   5   7   20.09    5.57   0
 -18  -6   7   -1.41    5.31   0
 -17  -6   7    5.11    5.22   0
 -16  -6   7   -0.06    3.64   0
 -15  -6   7    1.30    4.96   0
 -14  -6   7   63.46    5.29   0
 -13  -6   7   45.82    5.12   0
 -12   6   7  121.04   12.07   0
 -12  -6   7  119.21    5.59   0
 -12   6   7  120.20   11.38   0
 -11   6   7   73.67    8.74   0
 -11  -6   7   79.58    5.42   0
 -10   6   7   10.13    7.16   0
 -10  -6   7   14.68    5.22   0
  -9   6   7  122.63    7.61   0
  -9  -6   7  135.19    5.40   0
   8  -6  -7   46.35    7.49   0
  -8  -6   7   52.09    5.30   0
  -8   6   7   53.19    7.69   0
   7  -6  -7   99.93    8.03   0
  -7  -6   7  101.46    4.06   0
  -7   6   7  102.65    7.05   0
   6  -6  -7  117.27    8.34   0
  -6   6   7  112.49    6.38   0
  -6  -6   7  123.31    5.52   0
   5  -6  -7  334.60    8.13   0
  -5   6   7  364.90    8.51   0
  -5  -6   7  381.99    6.61   0
  -4   6   7   95.12    7.14   0
   4  -6  -7   88.74    6.55   0
  -4  -6   7   96.87    5.55   0
  -3  -6   7    7.53    5.30   0
   3  -6  -7    6.89    7.22   0
  -3   6   7    6.75    5.44   0
   2  -6  -7    8.39    5.79   0
  -2   6   7   20.73    6.36   0
  -2  -6   7    7.89    5.38   0
   1  -6  -7  100.02    6.21   0
  -1   6   7   94.14    5.83   0
  -1  -6   7   88.42    5.43   0
   0  -6  -7  115.55    6.14   0
   0  -6   7  128.21    6.48   0
   0  -6   7  113.10    6.93   0
   0   6   7  123.63    6.04   0
   1  -6   7   11.29    6.85   0
   1  -6   7    3.74    5.04   0
  -1  -6  -7    6.22    5.70   0
   1   6   7    4.97    5.32   0
   2  -6   7   83.76    6.54   0
  -2  -6  -7   79.45    4.48   0
   2   6   7   89.91    5.82   0
   3  -6   7   54.16    8.03   0
   3   6   7   55.19    5.36   0
  -3  -6  -7   52.32    5.46   0
   4   6   7  232.77    6.00   0
   4  -6   7  210.20    9.22   0
  -4  -6  -7  228.85    6.16   0
   5  -6   7  103.27    8.16   0
   5   6   7  116.98    5.57   0
  -5  -6  -7  122.97    5.78   0
   6   6   7   42.19    4.73   0
  -6  -6  -7   28.96    5.27   0
   6  -6   7   30.26    7.13   0
   7   6   7    2.14    4.75   0
   7  -6   7    9.49    7.83   0
  -7  -6  -7    8.16    4.95   0
   8  -6   7  627.87   12.82   0
   8   6   7  657.39    7.20   0
  -8  -6  -7  621.68    7.18   0
   9   6   7   41.45    5.25   0
  -9  -6  -7   50.02    3.94   0
   9  -6   7   45.36    9.39   0
 -10  -6  -7  316.02    6.22   0
  10   6   7  317.59    6.35   0
  11   6   7   24.83    5.06   0
 -11  -6  -7   17.15    5.22   0
  12   6   7   29.88    5.00   0
 -12  -6  -7   20.88    5.17   0
 -13  -6  -7   67.36    5.33   0
  13   6   7   74.75    3.91   0
  14   6   7    5.68    5.03   0
 -14  -6  -7    7.20    5.02   0
 -15  -6  -7    4.94    5.17   0
  15   6   7    5.18    5.24   0
  16   6   7   11.44    5.53   0
 -16  -6  -7   19.77    4.00   0
 -16  -7   7   37.71    5.27   0
 -15  -7   7    7.52    5.07   0
 -14  -7   7   28.91    5.10   0
 -13  -7   7   -3.66    4.85   0
 -12  -7   7   21.54    4.91   0
 -11  -7   7   -0.97    4.84   0
 -10   7   7   55.81   10.02   0
 -10  -7   7   49.94    5.10   0
  -9   7   7  135.22    9.21   0
  -9  -7   7  139.71    5.47   0
  -8   7   7  766.01   12.56   0
  -8  -7   7  752.51    7.58   0
   8  -7  -7  692.10   13.20   0
   7  -7  -7   27.00    7.38   0
  -7   7   7   31.28    6.44   0
  -7  -7   7   34.14    5.01   0
  -6  -7   7  225.59    5.96   0
   6  -7  -7  220.65    9.15   0
  -6   7   7  201.81    6.88   0
   5  -7  -7  234.13    8.46   0
  -5   7   7  230.05    6.71   0
  -5  -7   7  239.67    6.01   0
  -4   7   7   10.57    5.51   0
  -4  -7   7   18.35    5.13   0
   4  -7  -7   17.34    5.93   0
  -3  -7   7  175.07    5.72   0
   3  -7  -7  175.69    7.08   0
  -3   7   7  186.15    7.08   0
  -2  -7   7   76.73    5.45   0
   2  -7  -7   78.97    6.19   0
  -2   7   7   83.79    5.70   0
  -1   7   7  115.00    5.86   0
  -1  -7   7  113.51    5.87   0
   1  -7  -7  110.98    6.10   0
   0  -7   7  132.51    6.22   0
   0   7   7  130.17    5.87   0
   0  -7   7  131.08    6.71   0
   0  -7  -7  130.08    6.10   0
   1  -7   7  239.09    6.69   0
  -1  -7  -7  258.98    6.42   0
   1   7   7  253.71    6.40   0
   1  -7   7  231.30    7.08   0
   2   7   7   33.74    5.30   0
   2  -7   7   33.72    7.03   0
   2  -7   7   30.47    6.34   0
  -2  -7  -7   33.49    5.40   0
   3  -7   7   51.42    7.29   0
   3   7   7   62.01    5.36   0
   3  -7   7   54.86    6.46   0
  -3  -7  -7   56.22    5.36   0
   4  -7   7    1.13    6.97   0
   4   7   7   -4.33    5.10   0
   4  -7   7    3.81    5.13   0
  -4  -7  -7    3.73    5.25   0
   5   7   7   31.67    4.89   0
   5  -7   7   25.23    7.26   0
   5  -7   7   28.56    7.48   0
  -5  -7  -7   34.80    5.10   0
   6  -7   7   87.09    7.99   0
   6   7   7   95.90    5.13   0
  -6  -7  -7   99.21    5.18   0
   6  -7   7   84.90    8.50   0
   7  -7   7   58.84    8.69   0
   7  -7   7   57.86    9.13   0
   7   7   7   46.84    3.80   0
  -7  -7  -7   60.05    5.29   0
   8   7   7  300.88    6.07   0
  -8  -7  -7  286.11    6.27   0
   9   7   7   12.48    5.15   0
  -9  -7  -7   11.63    5.05   0
 -10  -7  -7   24.88    5.08   0
  10   7   7   25.74    5.08   0
  11   7   7   48.03    5.08   0
 -11  -7  -7   53.38    5.16   0
  12   7   7    3.16    4.86   0
 -12  -7  -7   -0.35    5.06   0
  13   7   7   30.25    5.31   0
 -13  -7  -7   30.94    5.23   0
  14   7   7   27.58    5.28   0
 -14  -7  -7   33.91    5.33   0
 -14  -8   7   46.97    5.33   0
 -13  -8   7   73.35    5.41   0
 -12  -8   7   67.60    5.34   0
 -11  -8   7   35.06    5.20   0
 -10  -8   7    4.93    3.39   0
  -9  -8   7    2.87    4.84   0
  -9   8   7    2.13    9.22   0
  -8   8   7    5.19    7.94   0
  -8  -8   7    9.68    4.95   0
   8  -8  -7    3.50    9.02   0
   7  -8  -7   27.37    8.63   0
  -7  -8   7   15.16    4.99   0
  -7   8   7   26.25    6.50   0
   6  -8  -7   90.30    7.68   0
  -6  -8   7  102.01    4.27   0
  -6   8   7   98.31    6.80   0
   5  -8  -7    3.39    6.76   0
  -5   8   7    3.77    5.95   0
  -5  -8   7    9.08    4.93   0
  -4   8   7  424.11    7.55   0
   4  -8  -7  411.09    7.94   0
  -4  -8   7  464.52    7.16   0
  -3   8   7   46.51    6.54   0
   3  -8  -7   45.72    5.87   0
  -3  -8   7   52.09    5.22   0
   2  -8  -7  115.98    7.38   0
  -2  -8   7  114.29    5.74   0
  -2   8   7  118.76    6.88   0
  -1   8   7  188.64    7.11   0
   1  -8  -7  190.79    6.48   0
  -1  -8   7  178.98    5.96   0
   0  -8   7  409.35    7.30   0
   0   8   7  489.85    7.31   0
   0  -8  -7  469.06    7.61   0
   0  -8   7  445.83    7.95   0
   1   8   7  123.95    5.64   0
   1  -8   7  128.21    6.07   0
  -1  -8  -7  143.22    5.88   0
   1  -8   7  130.96    6.47   0
   2  -8   7  218.38    7.21   0
   2   8   7  253.02    6.36   0
   2  -8   7  241.15    7.88   0
  -2  -8  -7  227.15    6.57   0
   3   8   7   13.25    4.88   0
   3  -8   7   17.97    7.03   0
   3  -8   7    8.40    6.18   0
  -3  -8  -7   13.44    3.52   0
   4  -8   7  505.79   10.92   0
   4  -8   7  561.03   10.29   0
   4   8   7  635.35    7.37   0
  -4  -8  -7  605.88    7.64   0
   5  -8   7   59.51    7.80   0
   5  -8   7   48.08    7.41   0
   5   8   7   57.49    5.41   0
  -5  -8  -7   56.97    5.28   0
   6  -8   7   74.01    8.95   0
   6  -8   7   68.69    9.39   0
   6   8   7   71.79    5.29   0
  -6  -8  -7   82.97    5.72   0
  -7  -8  -7    2.30    5.06   0
   7   8   7   -1.02    4.92   0
  -8  -8  -7   97.61    5.55   0
   8   8   7   83.94    5.42   0
   9   8   7    7.24    4.98   0
  -9  -8  -7   15.90    5.05   0
  10   8   7  116.16    5.62   0
 -10  -8  -7  128.53    5.65   0
 -11  -8  -7   16.50    5.47   0
  11   8   7    6.08    3.52   0
  12   8   7  119.20    5.89   0
 -12  -8  -7  135.06    5.96   0
 -12  -9   7   22.44    3.73   0
 -11  -9   7   25.05    3.98   0
 -10  -9   7   69.07    5.58   0
  -9  -9   7   86.18    5.45   0
  -8  -9   7   14.94    5.11   0
   7  -9  -7  126.55    9.65   0
  -7  -9   7  141.23    5.63   0
  -7   9   7  130.90    8.60   0
   6  -9  -7   13.38    7.30   0
  -6  -9   7   10.48    5.10   0
  -6   9   7    7.14    6.22   0
  -5   9   7   84.25    6.95   0
  -5  -9   7   99.76    5.54   0
   5  -9  -7   79.72    7.62   0
  -4   9   7   40.82    5.28   0
  -4  -9   7   43.89    5.33   0
   4  -9  -7   48.33    7.26   0
   3  -9  -7   96.00    6.41   0
  -3  -9   7  105.58    6.00   0
  -3   9   7   99.19    5.82   0
  -2  -9   7    3.56    5.08   0
  -2   9   7    1.41    4.94   0
   2  -9  -7    5.62    6.94   0
  -1  -9   7   30.92    5.64   0
  -1  -9   7   33.07    5.14   0
   1  -9  -7   38.53    6.70   0
  -1   9   7   41.12    5.38   0
   0  -9   7    4.13    6.14   0
   0  -9  -7   12.18    5.29   0
   0   9   7   19.35    6.17   0
   0  -9   7   14.61    5.61   0
   1  -9   7   88.31    6.23   0
   1  -9   7   92.72    6.84   0
  -1  -9  -7   88.22    6.22   0
   1   9   7   92.73    5.97   0
   2  -9   7   25.74    5.95   0
   2  -9   7   33.27    6.35   0
  -2  -9  -7   35.62    5.56   0
   2   9   7   32.40    5.39   0
   3  -9   7  226.64    7.91   0
   3  -9   7  194.64    8.44   0
  -3  -9  -7  235.72    6.54   0
   3   9   7  215.22    5.97   0
   4  -9   7   45.29    7.64   0
   4   9   7   54.08    5.18   0
  -4  -9  -7   59.93    5.68   0
   4  -9   7   64.55    7.89   0
   5  -9   7  220.56   10.42   0
   5  -9   7  240.65   10.01   0
  -5  -9  -7  268.35    6.46   0
   5   9   7  234.61    4.90   0
   6   9   7   67.44    5.19   0
   6  -9   7   62.09   11.02   0
   6  -9   7   61.09   12.09   0
  -6  -9  -7   71.81    5.43   0
   7   9   7  166.00    5.80   0
  -7  -9  -7  181.78    5.90   0
   8   9   7   29.58    5.23   0
  -8  -9  -7   22.90    5.24   0
   9   9   7   52.45    5.31   0
  -9  -9  -7   53.21    5.50   0
 -10  -9  -7   32.61    5.46   0
  10   9   7   36.14    5.26   0
  -8 -10   7   36.99    5.40   0
   7 -10  -7   24.50    9.69   0
  -7 -10   7   23.17    5.42   0
   6 -10  -7   52.48    9.07   0
  -6 -10   7   45.69    5.65   0
   5 -10  -7   10.18    7.56   0
  -5  10   7    8.12    6.53   0
  -5 -10   7    7.44    5.33   0
  -4  10   7   17.37    6.58   0
   4 -10  -7   19.92    7.24   0
  -4 -10   7   13.65    5.43   0
  -3 -10   7    7.89    5.23   0
   3 -10  -7   -1.36    5.73   0
  -3  10   7   -1.19    6.19   0
   2 -10  -7   65.71    7.46   0
  -2 -10   7   61.66    5.64   0
  -2  10   7   67.24    6.87   0
   1 -10  -7    1.39    6.69   0
  -1  10   7   -1.24    6.46   0
  -1 -10   7   -2.11    5.62   0
  -1 -10   7    6.04    4.97   0
   0  10   7   43.90    5.61   0
   0 -10   7   50.44    5.68   0
   0 -10  -7   53.83    5.91   0
   0 -10   7   51.54    6.04   0
   1 -10   7   40.46    6.19   0
   1  10   7   37.56    5.61   0
   1 -10   7   37.45    6.89   0
  -1 -10  -7   38.34    5.73   0
   2 -10   7  124.06    8.35   0
   2  10   7  136.19    6.22   0
  -2 -10  -7  149.42    6.18   0
   2 -10   7  134.34    7.63   0
   3 -10   7   19.33    7.63   0
   3  10   7   15.33    5.48   0
   3 -10   7   16.10    6.85   0
  -3 -10  -7   11.70    5.47   0
   4 -10   7   66.52    9.14   0
   4  10   7   81.06    5.95   0
   4 -10   7   61.44    7.63   0
  -4 -10  -7   79.91    6.04   0
  -5 -10  -7   59.61    5.67   0
   5 -10   7   43.75   11.02   0
   5  10   7   45.20    5.64   0
   5 -10   7   43.60    9.99   0
   6  10   7   57.88    5.89   0
  -6 -10  -7   57.82    5.88   0
 -21   0   8   -0.09    5.47   0
 -20   0   8  135.97    6.22   0
 -19   0   8   15.98    5.28   0
 -18   0   8  433.61    7.22   0
 -17   0   8   32.02    5.03   0
 -16   0   8   73.88    5.38   0
 -15   0   8  288.02    6.33   0
 -14   0   8    9.94    5.25   0
 -13   0   8  242.89    6.29   0
 -10   0   8 2532.00   12.70   0
  -9   0   8 2514.85   12.79   0
  -8   0   8   22.71    5.85   0
  -7   0   8 2275.88   12.03   0
  -6   0   8 5083.30   18.38   0
  -5   0   8 3261.57   15.45   0
  -4   0   8  777.25    9.79   0
   4   0  -8  756.18    9.73   0
   3   0  -8  762.17    9.88   0
  -3   0   8  762.34    9.87   0
   2   0  -8 4613.11   18.90   0
  -2   0   8 4686.41   18.90   0
   1   0  -8 2492.36   14.74   0
  -1   0   8 2568.55   14.71   0
   0   0  -8   60.14    7.19   0
   0   0   8   54.78    7.05   0
  -1   0  -8 1593.26   12.24   0
   1   0   8 1611.57   12.11   0
  -2   0  -8   33.09    6.67   0
   2   0   8   20.02    4.74   0
  -3   0  -8  139.65    6.66   0
   3   0   8  131.49    6.44   0
  -4   0  -8 3622.29   15.76   0
   4   0   8 3609.81   15.43   0
  -5   0  -8 3578.97   15.47   0
   5   0   8 3797.77   15.46   0
   6   0   8 1198.52    9.66   0
  -6   0  -8 1123.50    9.68   0
   7   0   8  605.74    7.65   0
  -7   0  -8  535.46    6.53   0
   8   0   8  653.75    7.96   0
  -8   0  -8  598.13    7.86   0
   9   0   8 2025.99   11.29   0
  -9   0  -8 1911.40   11.34   0
  10   0   8  136.27    5.99   0
 -10   0  -8  119.81    6.24   0
 -11   0  -8  577.23    7.54   0
  11   0   8  616.58    7.43   0
 -12   0  -8   11.87    5.19   0
  12   0   8    7.30    5.17   0
  13   0   8 1167.69    9.22   0
 -13   0  -8 1145.09    9.11   0
 -14   0  -8  307.93    6.82   0
  14   0   8  324.94    6.81   0
 -15   0  -8  441.81    7.17   0
  15   0   8  444.96    7.06   0
  16   0   8  185.90    6.15   0
 -16   0  -8  193.81    6.35   0
 -17   0  -8  161.96    6.30   0
  17   0   8  176.88    7.15   0
  18   0   8   95.60    5.91   0
 -18   0  -8  121.80    6.03   0
  19   0   8   27.01    6.83   0
 -19   0  -8   18.96    5.68   0
 -21  -1   8  144.57    6.18   0
 -21   1   8  118.30    6.29   0
 -21   1   8  129.44    6.46   0
 -20   1   8   -2.52    5.18   0
 -20  -1   8   -0.98    5.14   0
 -20   1   8    9.06    6.69   0
 -19   1   8  157.34    6.07   0
 -19  -1   8  152.20    5.95   0
 -19   1   8  150.07    6.06   0
 -18   1   8   49.21    5.55   0
 -18  -1   8   42.58    5.33   0
 -18   1   8   40.26    5.43   0
 -17   1   8  470.24    7.71   0
 -17  -1   8  491.59    7.12   0
 -17   1   8  483.09    7.35   0
 -16  -1   8    5.34    4.86   0
 -16   1   8   13.35    5.10   0
 -16   1   8    9.76    5.49   0
 -15  -1   8  215.21    6.12   0
 -15   1   8  208.04    6.06   0
 -15   1   8  199.78    7.46   0
 -14  -1   8   44.79    5.09   0
 -14   1   8   38.70    5.42   0
 -14   1   8   43.96    5.87   0
 -13   1   8  822.21    8.84   0
 -13  -1   8  900.16    8.22   0
 -13   1   8  866.11    8.65   0
 -12   1   8  622.05    8.26   0
 -12  -1   8  642.35    6.50   0
 -11   1   8 1730.47   11.81   0
 -10   1   8  173.49    6.62   0
  -9   1   8   51.56    6.05   0
  -8   1   8  228.61    7.16   0
  -7   1   8  418.75    7.94   0
  -7  -1   8  417.30    7.46   0
  -6   1   8 1016.09   10.38   0
  -6  -1   8  946.49    8.23   0
  -5   1   8 1095.59   10.85   0
   5  -1  -8 1086.96   11.05   0
  -5  -1   8 1090.81    9.99   0
   4  -1  -8 1749.74   13.10   0
  -4   1   8 1749.16   12.94   0
  -4  -1   8 1713.55   11.81   0
   3  -1  -8 2294.88   14.54   0
  -3   1   8 2312.88   14.35   0
  -3  -1   8 2309.67   13.63   0
   2  -1  -8  158.54    8.09   0
  -2   1   8  165.17    7.96   0
  -2  -1   8  161.81    7.41   0
   2   1  -8  155.89    7.40   0
   1   1  -8 7949.41   24.27   0
   1  -1  -8 7428.33   22.41   0
  -1   1   8 8077.25   23.80   0
  -1  -1   8 7642.89   23.03   0
   0  -1   8  162.50    7.93   0
   0  -1  -8  176.72    7.10   0
   0   1   8  176.06    7.28   0
   0   1  -8  157.09    8.04   0
  -1   1  -8 1968.17   13.60   0
  -1  -1  -8 1822.34   11.28   0
   1  -1   8 1996.94   13.60   0
   1   1   8 1937.71   12.14   0
  -2   1  -8   -0.21    7.01   0
  -2  -1  -8    1.67    6.28   0
   2  -1   8    4.14    6.77   0
   2   1   8    6.45    6.11   0
  -3   1  -8 1623.64   12.25   0
  -3  -1  -8 1562.43   10.98   0
   3  -1   8 1588.57   11.70   0
   3   1   8 1613.41   10.90   0
   4   1   8  148.76    6.34   0
  -4   1  -8  126.86    5.33   0
  -4  -1  -8  128.68    6.42   0
   4  -1   8  143.47    6.31   0
   5   1   8  473.92    7.40   0
  -5   1  -8  472.78    8.08   0
  -5  -1  -8  464.11    7.56   0
   5  -1   8  492.08    7.64   0
   6   1   8 1095.79    9.08   0
  -6   1  -8 1027.38    9.79   0
  -6  -1  -8  978.61    7.99   0
   6  -1   8 1067.34    9.61   0
   7  -1   8   32.31    5.60   0
   7   1   8   22.57    5.56   0
  -7   1  -8   35.08    5.89   0
  -7  -1  -8   21.05    4.05   0
   8   1   8  556.47    7.14   0
  -8   1  -8  555.28    7.89   0
   8  -1   8  564.91    7.91   0
  -8  -1  -8  552.60    7.34   0
   9  -1   8  105.68    5.96   0
  -9   1  -8  113.19    6.39   0
   9   1   8  107.62    5.64   0
  -9  -1  -8   96.38    5.69   0
 -10   1  -8 1268.92   10.26   0
  10  -1   8 1400.12   10.24   0
  10   1   8 1354.49    9.30   0
 -10  -1  -8 1330.22    9.34   0
  11  -1   8    5.93    5.17   0
 -11   1  -8    2.85    5.29   0
 -11  -1  -8    4.23    5.30   0
  11   1   8   -6.35    5.10   0
  12   1   8  686.98    7.55   0
 -12   1  -8  628.49    9.03   0
 -12  -1  -8  666.26    7.51   0
  12  -1   8  680.88    8.06   0
  13   1   8   45.61    5.07   0
  13  -1   8   49.47    5.20   0
 -13   1  -8   43.28    5.43   0
 -13  -1  -8   41.52    5.30   0
  14  -1   8  128.26    5.90   0
  14   1   8  146.52    5.77   0
 -14   1  -8  139.31    6.97   0
 -14  -1  -8  131.79    5.69   0
  15  -1   8  567.27    7.85   0
  15   1   8  529.71    7.15   0
 -15   1  -8  559.08    8.00   0
 -15  -1  -8  552.94    7.31   0
  16   1   8  198.61    6.24   0
  16  -1   8  198.04    6.44   0
 -16   1  -8  185.40    7.57   0
 -16  -1  -8  192.26    6.26   0
 -17   1  -8   98.06    6.02   0
 -17  -1  -8   89.96    5.72   0
  17   1   8   91.98    5.66   0
  17  -1   8   92.82    5.82   0
  18   1   8   31.77    5.31   0
  18  -1   8   30.79    5.56   0
 -18   1  -8   28.56    5.66   0
 -18  -1  -8   42.48    5.60   0
  19   1   8   85.88    5.73   0
  19  -1   8   73.26    5.80   0
 -19   1  -8   75.60    5.87   0
 -19  -1  -8   80.82    5.82   0
 -21   2   8   -0.91    5.56   0
 -21   2   8   -0.24    6.62   0
 -21  -2   8    3.04    5.18   0
 -20   2   8  112.40    6.09   0
 -20  -2   8  102.22    5.77   0
 -20   2   8  107.33    6.45   0
 -19   2   8    2.32    5.10   0
 -19  -2   8    6.28    5.15   0
 -19   2   8    8.46    5.58   0
 -18   2   8   14.25    5.43   0
 -18  -2   8    4.59    3.48   0
 -18   2   8    7.52    6.46   0
 -17  -2   8   27.49    5.08   0
 -17   2   8   22.88    6.34   0
 -17   2   8   21.47    5.55   0
 -16   2   8   31.24    5.27   0
 -16  -2   8   17.61    4.93   0
 -16   2   8   20.66    5.73   0
 -15   2   8   67.42    6.99   0
 -15  -2   8   51.92    5.27   0
 -15   2   8   65.86    5.41   0
 -14   2   8  227.74    8.19   0
 -14  -2   8  246.93    4.77   0
 -14   2   8  231.92    6.52   0
 -13  -2   8   23.87    5.26   0
 -13   2   8   23.21    5.89   0
 -12   2   8   46.56    5.98   0
 -12  -2   8   39.08    3.66   0
 -11   2   8  207.78    6.81   0
 -11  -2   8  242.49    5.93   0
 -10   2   8   85.80    7.73   0
  -9   2   8  238.19    8.65   0
  -8   2   8 1214.65   11.38   0
  -7   2   8   22.17    6.79   0
  -6   2   8 3505.14   17.24   0
   6  -2  -8 3549.19   17.58   0
  -5   2   8  496.80    8.64   0
  -5  -2   8  498.94    7.73   0
   5  -2  -8  492.87    8.59   0
   4  -2  -8  528.89    8.82   0
  -4  -2   8  555.82    8.22   0
  -4   2   8  538.02    8.72   0
   3  -2  -8  719.05    9.73   0
  -3   2   8  716.79    9.61   0
  -3  -2   8  694.50    8.83   0
  -2  -2   8  685.20    8.89   0
  -2   2   8  677.21    9.43   0
   2  -2  -8  631.67    9.36   0
   1  -2  -8 3244.51   15.52   0
  -1  -2   8 3240.37   16.02   0
  -1   2   8 3249.47   15.26   0
   0  -2   8   18.49    7.01   0
   0   2  -8    5.92    6.81   0
   0  -2  -8    9.96    6.24   0
   0   2   8   15.44    6.26   0
  -1  -2  -8 1245.30   10.45   0
   1  -2   8 1236.43   11.38   0
   1   2   8 1318.40   10.46   0
  -1   2  -8 1169.65   10.18   0
  -2   2  -8   -2.00    6.42   0
   2  -2   8    5.16    6.37   0
  -2  -2  -8    8.48    6.24   0
   2   2   8    7.84    6.07   0
  -3   2  -8    0.37    6.06   0
   3   2   8   11.20    5.87   0
   3  -2   8    2.90    5.88   0
  -3  -2  -8    5.65    5.97   0
  -4   2  -8  158.40    7.38   0
   4   2   8  143.21    4.67   0
   4  -2   8  165.11    7.02   0
  -4  -2  -8  152.90    6.56   0
  -5   2  -8    0.71    6.51   0
   5   2   8    6.58    5.48   0
  -5  -2  -8   -2.42    5.65   0
   5  -2   8    6.55    7.26   0
  -6   2  -8  432.79    8.50   0
   6   2   8  433.70    6.98   0
  -6  -2  -8  403.34    7.04   0
   6  -2   8  442.14    8.67   0
   7  -2   8  165.22    6.34   0
  -7   2  -8  149.87    6.84   0
   7   2   8  152.02    5.79   0
  -7  -2  -8  137.81    5.88   0
   8  -2   8  850.46    9.09   0
  -8   2  -8  773.73    9.18   0
   8   2   8  825.72    7.86   0
  -8  -2  -8  781.85    7.91   0
  -9   2  -8   43.23    7.30   0
   9  -2   8   40.15    5.64   0
  -9  -2  -8   32.98    5.14   0
   9   2   8   31.24    3.93   0
  10  -2   8  120.95    7.17   0
 -10   2  -8  113.50    7.89   0
  10   2   8   99.75    4.02   0
 -10  -2  -8  111.17    5.38   0
 -11   2  -8  649.31    8.70   0
  11  -2   8  683.02    8.34   0
  11   2   8  690.59    7.30   0
 -11  -2  -8  673.21    7.44   0
  12  -2   8   -1.79    6.66   0
 -12   2  -8   -0.62    7.27   0
 -12  -2  -8    5.37    4.89   0
  12   2   8   -1.39    3.26   0
  13   2   8    3.21    4.73   0
  13  -2   8    7.37    5.15   0
 -13   2  -8   12.68    6.58   0
 -13  -2  -8    6.63    3.55   0
  14   2   8   33.25    4.95   0
  14  -2   8   25.34    6.47   0
 -14   2  -8   26.69    5.70   0
 -14  -2  -8   20.69    5.14   0
 -15   2  -8   87.91    7.07   0
  15  -2   8   76.16    6.65   0
  15   2   8   81.87    5.38   0
 -15  -2  -8   87.49    5.53   0
 -16   2  -8    6.95    6.87   0
  16   2   8    7.28    4.97   0
  16  -2   8   12.53    6.33   0
 -16  -2  -8    6.27    4.99   0
  17  -2   8   52.75    5.46   0
 -17   2  -8   49.14    7.16   0
 -17  -2  -8   46.70    5.35   0
  17   2   8   49.12    5.19   0
  18   2   8   41.76    5.29   0
  18  -2   8   32.47    5.65   0
 -18   2  -8   38.94    5.90   0
 -18  -2  -8   34.27    5.57   0
 -20   3   8    6.39    6.48   0
 -20  -3   8    2.32    5.18   0
 -20   3   8    9.12    7.23   0
 -19   3   8   12.19    7.09   0
 -19   3   8   17.15    5.28   0
 -19  -3   8   16.27    5.16   0
 -18   3   8    3.60    4.95   0
 -18  -3   8    6.95    4.89   0
 -18   3   8    0.35    6.64   0
 -17   3   8   16.98    5.81   0
 -17  -3   8   25.44    3.47   0
 -17   3   8   22.14    6.28   0
 -16   3   8   73.12    5.46   0
 -16   3   8   61.97    7.14   0
 -16  -3   8   70.92    5.07   0
 -15  -3   8   40.70    3.78   0
 -15   3   8   46.64    5.83   0
 -15   3   8   42.71    5.29   0
 -14   3   8   42.70    7.22   0
 -14   3   8   50.43    6.47   0
 -14  -3   8   56.82    5.16   0
 -13   3   8 1160.16   11.28   0
 -13  -3   8 1216.44    7.88   0
 -12  -3   8    2.47    5.31   0
 -12   3   8   -2.88    7.69   0
 -11   3   8   94.18    6.80   0
 -11  -3   8  107.47    5.85   0
 -10   3   8   37.38    6.35   0
 -10  -3   8   38.06    5.17   0
  -9   3   8   52.53    7.78   0
  -8   3   8   -0.37    6.38   0
  -7   3   8   55.20    7.06   0
   7  -3  -8   56.39    6.58   0
   6  -3  -8   10.93    6.38   0
  -6   3   8    8.55    7.86   0
   5  -3  -8   13.39    7.93   0
  -5   3   8   11.96    6.14   0
   4  -3  -8   15.51    6.08   0
  -4   3   8   15.79    5.96   0
  -4  -3   8   26.09    5.78   0
   3  -3  -8  254.97    7.38   0
  -3   3   8  268.88    7.19   0
  -3  -3   8  263.00    7.05   0
   2  -3  -8   25.28    6.00   0
  -2   3   8   22.65    5.77   0
  -2  -3   8   26.46    6.19   0
  -1  -3   8    3.15    6.06   0
  -1   3   8    5.88    5.71   0
   1  -3  -8   11.82    6.00   0
   0   3   8   62.78    5.92   0
   0  -3   8   62.44    6.22   0
   0  -3  -8   61.94    6.07   0
   1   3   8 1036.57    9.24   0
   1  -3   8  983.42   10.61   0
  -1  -3  -8  970.56    9.24   0
   2   3   8    6.35    4.11   0
   2  -3   8    4.64    6.72   0
  -2  -3  -8    4.00    5.74   0
  -2   3  -8    3.13    6.21   0
   3  -3   8  100.53    8.67   0
   3   3   8   99.68    5.89   0
  -3  -3  -8  103.86    6.07   0
  -3   3  -8   99.85    7.01   0
   4   3   8   89.40    4.64   0
  -4   3  -8   88.42    7.17   0
   4  -3   8   87.76    6.76   0
  -4  -3  -8   81.92    4.67   0
  -5   3  -8  137.54    7.18   0
   5   3   8  167.10    6.11   0
   5  -3   8  141.61    6.82   0
  -5  -3  -8  142.41    6.21   0
  -6   3  -8   35.37    6.49   0
   6   3   8   40.35    5.30   0
   6  -3   8   34.08    5.85   0
  -6  -3  -8   35.78    5.59   0
  -7   3  -8   95.41    8.04   0
   7   3   8  105.84    5.62   0
  -7  -3  -8  104.75    5.74   0
   7  -3   8  106.84    7.25   0
   8  -3   8   99.08    7.34   0
  -8   3  -8   95.14    8.42   0
   8   3   8   95.71    5.69   0
  -8  -3  -8   91.34    5.79   0
  -9   3  -8   40.65    7.83   0
   9  -3   8   39.54    7.23   0
   9   3   8   42.45    5.47   0
  -9  -3  -8   41.74    4.01   0
 -10   3  -8   25.51    6.02   0
  10  -3   8   25.02    5.49   0
 -10  -3  -8   28.53    5.20   0
  10   3   8   26.97    3.76   0
  11   3   8   21.73    4.90   0
 -11   3  -8   17.01    5.95   0
  11  -3   8   20.86    6.45   0
 -11  -3  -8   19.22    3.59   0
  12   3   8   21.35    5.15   0
 -12   3  -8   16.30    6.69   0
 -12  -3  -8   19.74    5.12   0
  12  -3   8   16.71    6.40   0
  13  -3   8  194.48    7.33   0
  13   3   8  184.79    5.78   0
 -13   3  -8  175.41    6.50   0
 -13  -3  -8  186.73    5.68   0
 -14   3  -8  119.42    6.44   0
  14   3   8  119.79    5.54   0
  14  -3   8  131.54    7.00   0
 -14  -3  -8  124.30    5.78   0
 -15   3  -8   62.62    6.98   0
  15   3   8   85.25    5.33   0
  15  -3   8   68.06    5.64   0
 -15  -3  -8   72.70    5.27   0
  16  -3   8   47.61    6.76   0
 -16   3  -8   52.19    6.00   0
  16   3   8   36.69    5.22   0
 -16  -3  -8   51.17    5.26   0
 -17   3  -8   30.64    6.04   0
  17  -3   8   26.69    6.91   0
 -17  -3  -8   23.89    5.26   0
  17   3   8   32.03    5.27   0
  18  -3   8   11.56    6.68   0
  18   3   8   14.00    5.19   0
 -18   3  -8    3.80    7.08   0
 -18  -3  -8    2.77    5.33   0
 -20   4   8   68.21    8.07   0
 -20  -4   8   61.91    5.55   0
 -20   4   8   58.17    7.42   0
 -19   4   8    7.42    6.57   0
 -19   4   8    6.04    7.19   0
 -19  -4   8   12.01    4.97   0
 -18   4   8   18.66    6.47   0
 -18   4   8   10.40    7.13   0
 -18  -4   8   13.21    3.66   0
 -17   4   8    6.26    6.82   0
 -17  -4   8    7.22    4.97   0
 -17   4   8   11.42    6.20   0
 -16   4   8    9.47    6.90   0
 -16  -4   8    5.49    4.95   0
 -16   4   8    1.02    5.08   0
 -15   4   8    2.12    6.71   0
 -15   4   8    0.07    6.01   0
 -15  -4   8    3.48    4.96   0
 -14  -4   8   12.22    4.97   0
 -14   4   8   13.45    6.95   0
 -14   4   8   11.81    5.11   0
 -13  -4   8   97.24    4.11   0
 -13   4   8   95.20    7.78   0
 -12   4   8  413.32    8.49   0
 -12  -4   8  482.28    6.69   0
 -11   4   8   77.17    6.37   0
 -11  -4   8   75.43    5.49   0
 -10  -4   8  118.42    5.79   0
 -10   4   8  108.08    6.74   0
  -9  -4   8   41.18    5.56   0
  -9   4   8   33.53    7.45   0
  -8  -4   8   12.27    5.47   0
  -8   4   8   12.62    6.23   0
  -7   4   8   30.51    7.23   0
   7  -4  -8   23.38    6.24   0
   6  -4  -8 1099.35   12.33   0
  -6   4   8 1142.11   11.82   0
   5  -4  -8   15.07    6.51   0
  -5   4   8   20.71    6.35   0
   4  -4  -8   34.87    6.69   0
  -4   4   8   33.62    6.15   0
   3  -4  -8   -0.93    5.99   0
  -3  -4   8    1.70    5.81   0
  -3   4   8    4.64    5.71   0
  -2   4   8    9.78    5.47   0
   2  -4  -8    7.56    5.79   0
  -2  -4   8    9.97    5.65   0
  -1  -4   8    5.28    5.87   0
  -1   4   8    5.75    5.59   0
   1  -4  -8    6.93    5.58   0
   0  -4   8   88.84    6.40   0
   0   4   8   85.08    5.91   0
   0  -4  -8   95.05    5.95   0
   1  -4   8  130.11    6.69   0
   1   4   8  136.81    6.03   0
  -1  -4  -8  135.30    6.16   0
  -2  -4  -8   50.57    5.87   0
   2  -4   8   54.30    6.67   0
   2   4   8   56.24    5.72   0
   3  -4   8  239.10    7.64   0
  -3  -4  -8  239.77    6.47   0
   3   4   8  247.30    6.46   0
   4  -4   8  811.89   10.39   0
   4   4   8  814.18    6.99   0
  -4  -4  -8  838.06    8.10   0
   5  -4   8  218.26    7.16   0
   5   4   8  223.13    6.09   0
  -5  -4  -8  214.63    6.19   0
   6   4   8 1483.59    9.60   0
   6  -4   8 1382.61   12.52   0
  -6  -4  -8 1381.37    8.57   0
  -6   4  -8 1347.36   13.51   0
  -7   4  -8  141.70    8.37   0
   7   4   8  152.71    5.81   0
  -7  -4  -8  139.54    5.92   0
   7  -4   8  146.16    7.86   0
   8  -4   8  923.24   11.20   0
  -8   4  -8  829.68   11.87   0
   8   4   8  955.35    8.10   0
  -8  -4  -8  878.07    6.95   0
  -9   4  -8   45.34    7.02   0
   9   4   8   50.25    5.15   0
  -9  -4  -8   42.38    5.27   0
   9  -4   8   38.52    6.50   0
  10   4   8  443.90    6.52   0
 -10   4  -8  397.01    9.40   0
 -10  -4  -8  422.55    6.52   0
  10  -4   8  419.65    8.09   0
 -11   4  -8   97.00    7.78   0
  11   4   8  114.08    5.47   0
 -11  -4  -8  103.83    5.54   0
  11  -4   8  105.52    7.26   0
 -12  -4  -8    6.04    5.09   0
 -12   4  -8    6.78    6.92   0
  12   4   8   13.85    4.98   0
  12  -4   8   11.09    6.21   0
 -13   4  -8    0.15    6.88   0
  13  -4   8    0.57    6.07   0
  13   4   8    4.93    3.27   0
 -13  -4  -8    1.71    5.18   0
 -14  -4  -8   46.69    5.28   0
 -14   4  -8   42.45    7.27   0
  14  -4   8   42.70    6.65   0
  14   4   8   42.61    5.17   0
  15  -4   8   20.99    6.44   0
 -15   4  -8   19.49    7.10   0
  15   4   8   23.78    5.01   0
 -15  -4  -8   24.25    5.12   0
 -16   4  -8    4.03    7.02   0
  16  -4   8    2.16    6.52   0
 -16  -4  -8   -0.64    5.11   0
  16   4   8    6.45    4.93   0
  17  -4   8    0.93    6.50   0
 -17   4  -8    4.88    8.39   0
  17   4   8    1.68    5.19   0
 -17  -4  -8    1.15    5.34   0
 -19   5   8   47.69   10.08   0
 -19   5   8   51.44    9.52   0
 -19  -5   8   50.24    4.21   0
 -18  -5   8    3.03    3.64   0
 -18   5   8    1.88    8.82   0
 -18   5   8    0.08    8.15   0
 -17   5   8  196.13    9.64   0
 -17  -5   8  205.59    4.85   0
 -17   5   8  179.66   10.15   0
 -16   5   8   14.07    7.22   0
 -16  -5   8    6.32    3.67   0
 -16   5   8   15.18    6.69   0
 -15   5   8  325.07   10.82   0
 -15  -5   8  337.77    5.28   0
 -15   5   8  330.23   10.45   0
 -14   5   8    4.66    7.74   0
 -14  -5   8    1.25    3.60   0
 -14   5   8    1.60    7.13   0
 -13   5   8  174.27    7.98   0
 -13   5   8  168.89    8.50   0
 -13  -5   8  184.32    4.57   0
 -12  -5   8   68.41    3.95   0
 -12   5   8   67.64    6.96   0
 -11  -5   8  730.39    6.41   0
 -11   5   8  717.29   11.41   0
 -10  -5   8    6.00    3.58   0
 -10   5   8    6.93    6.71   0
  -9   5   8   21.76    5.40   0
  -9  -5   8   19.43    5.07   0
  -8  -5   8   39.33    5.45   0
  -8   5   8   33.98    7.21   0
   8  -5  -8   29.90    7.68   0
   7  -5  -8  231.42    9.06   0
  -7   5   8  247.59    8.17   0
  -7  -5   8  233.20    6.10   0
   6  -5  -8   36.50    6.23   0
  -6  -5   8   40.53    5.21   0
  -6   5   8   36.38    5.97   0
  -5   5   8  183.90    6.41   0
  -5  -5   8  180.04    5.68   0
   5  -5  -8  181.25    8.55   0
  -4   5   8    2.33    5.38   0
   4  -5  -8    2.67    5.95   0
  -3   5   8  315.81    6.80   0
   3  -5  -8  321.60    8.59   0
  -2   5   8    6.13    5.51   0
  -2  -5   8    2.68    6.07   0
   2  -5  -8   -3.16    5.95   0
  -1  -5   8 1045.30    9.92   0
  -1   5   8 1021.53    9.21   0
   1  -5  -8 1030.05    9.51   0
   0  -5   8   58.62    6.30   0
   0  -5  -8   45.89    5.84   0
   0   5   8   51.43    5.56   0
   1  -5   8   79.98    8.04   0
   1   5   8   83.66    6.09   0
  -1  -5  -8   80.12    6.31   0
   2  -5   8  100.98    7.14   0
   2   5   8  106.48    5.54   0
  -2  -5  -8  105.22    5.77   0
   3  -5   8  494.15    9.94   0
   3   5   8  535.47    6.86   0
  -3  -5  -8  470.11    5.68   0
   4  -5   8  472.46   10.47   0
   4   5   8  515.38    6.96   0
  -4  -5  -8  467.21    5.63   0
   5  -5   8 1239.26   13.43   0
   5   5   8 1303.57    9.00   0
  -5  -5  -8 1266.66    8.99   0
   6  -5   8  122.78    7.92   0
  -6  -5  -8  119.00    4.39   0
   6   5   8  136.79    4.33   0
   7  -5   8  142.43    7.61   0
  -7  -5  -8  161.36    5.76   0
   7   5   8  170.06    5.53   0
   8  -5   8   11.84    6.66   0
   8   5   8   12.48    4.99   0
  -8  -5  -8   15.80    5.19   0
   9   5   8  283.17    6.17   0
   9  -5   8  264.84    9.25   0
  -9  -5  -8  274.49    6.20   0
  10   5   8  254.94    5.89   0
 -10  -5  -8  235.34    4.57   0
  10  -5   8  256.86    8.97   0
  11   5   8  281.43    5.93   0
 -11  -5  -8  283.26    6.11   0
  11  -5   8  264.19    9.49   0
  12  -5   8   69.61    8.11   0
 -12  -5  -8   66.49    5.34   0
  12   5   8   65.84    5.18   0
 -13  -5  -8  224.85    4.77   0
 -13   5  -8  213.63   10.77   0
  13   5   8  218.78    6.01   0
  13  -5   8  226.61    9.70   0
 -14  -5  -8   88.56    5.39   0
  14  -5   8   85.61    8.33   0
  14   5   8   90.42    5.41   0
 -14   5  -8   82.87    9.58   0
 -15   5  -8   72.74    8.91   0
 -15  -5  -8   88.63    5.58   0
  15  -5   8   83.64    9.34   0
  15   5   8   66.55    5.40   0
  16   5   8    3.00    5.09   0
 -16  -5  -8    4.01    5.23   0
 -16   5  -8    9.75    9.20   0
 -18  -6   8  100.30    5.92   0
 -17  -6   8    1.44    5.24   0
 -16  -6   8  362.95    6.67   0
 -15  -6   8   14.79    3.58   0
 -14   6   8  303.66   13.77   0
 -14  -6   8  327.92    6.48   0
 -14   6   8  307.66   14.35   0
 -13   6   8    2.98    8.80   0
 -13  -6   8   -0.87    5.05   0
 -13   6   8    2.27    8.12   0
 -12   6   8  636.45   13.37   0
 -12  -6   8  673.50    7.41   0
 -11  -6   8   36.32    5.14   0
 -11   6   8   33.51    7.30   0
 -10  -6   8  409.66    6.47   0
 -10   6   8  419.82    9.55   0
  -9   6   8   54.97    6.90   0
  -9  -6   8   49.46    5.08   0
  -8   6   8  783.88   11.13   0
  -8  -6   8  808.39    7.58   0
   8  -6  -8  726.25   12.13   0
  -7   6   8    4.03    5.08   0
   7  -6  -8   10.24    7.11   0
  -7  -6   8    7.64    4.89   0
  -6  -6   8  474.15    6.93   0
  -6   6   8  504.28    8.91   0
   6  -6  -8  467.69    8.87   0
   5  -6  -8  175.28    8.57   0
  -5  -6   8  173.83    5.88   0
  -5   6   8  165.24    6.42   0
   4  -6  -8  355.73    8.23   0
  -4   6   8  386.38    7.38   0
  -4  -6   8  359.87    6.66   0
   3  -6  -8   26.77    5.90   0
  -3   6   8   22.45    5.25   0
  -3  -6   8   23.54    5.26   0
  -2   6   8  257.13    6.57   0
   2  -6  -8  244.46    6.83   0
  -2  -6   8  233.29    6.35   0
  -2  -6   8  254.61    6.84   0
   1  -6  -8   28.50    5.89   0
  -1   6   8   32.94    5.50   0
  -1  -6   8   31.65    6.03   0
   0  -6   8  833.42   10.17   0
   0  -6  -8  831.81    8.72   0
   0   6   8  877.04    8.51   0
   1  -6   8    2.25    6.11   0
   1   6   8    2.48    5.08   0
  -1  -6  -8    1.27    5.50   0
  -2  -6  -8  229.91    6.35   0
   2   6   8  231.01    6.14   0
   2  -6   8  183.06    7.53   0
   3  -6   8  105.73    8.15   0
  -3  -6  -8  101.56    5.73   0
   3   6   8  103.87    5.53   0
   4  -6   8 1123.48   12.95   0
   4   6   8 1287.31    9.00   0
  -4  -6  -8 1228.82    9.07   0
   5   6   8  316.16    6.21   0
   5  -6   8  287.12    8.95   0
  -5  -6  -8  323.67    6.29   0
   6  -6   8  500.12   10.30   0
  -6  -6  -8  536.72    6.74   0
   6   6   8  560.42    6.61   0
   7   6   8   58.02    5.34   0
   7  -6   8   47.56    7.86   0
  -7  -6  -8   50.82    5.42   0
   8  -6   8  154.81    8.91   0
   8   6   8  178.75    5.80   0
  -8  -6  -8  170.37    5.92   0
   9   6   8  114.65    4.03   0
   9  -6   8  124.85    8.72   0
  -9  -6  -8  125.03    5.60   0
 -10  -6  -8  512.11    5.80   0
  10   6   8  537.41    6.93   0
  10  -6   8  545.47   13.65   0
  11   6   8  200.42    5.82   0
 -11  -6  -8  189.30    5.78   0
  11  -6   8  185.35   12.10   0
  12   6   8   78.50    5.26   0
 -12  -6  -8   63.88    5.33   0
  13   6   8   10.51    4.98   0
 -13  -6  -8    7.62    5.06   0
  14   6   8   66.48    4.17   0
 -14  -6  -8   60.57    4.10   0
  15   6   8    8.68    5.13   0
 -15  -6  -8   11.58    5.17   0
 -16  -7   8   29.07    5.27   0
 -15  -7   8  172.39    6.15   0
 -14  -7   8   43.62    5.24   0
 -13  -7   8  249.44    6.10   0
 -12  -7   8   -4.76    5.11   0
 -11   7   8  134.68   10.29   0
 -11  -7   8  165.51    5.60   0
 -10  -7   8   13.42    4.91   0
 -10   7   8   15.50    8.27   0
  -9   7   8   42.39    6.52   0
  -9  -7   8   52.30    5.21   0
  -8   7   8   32.55    6.23   0
   8  -7  -8   31.93    7.07   0
  -8  -7   8   34.43    5.06   0
   7  -7  -8  177.32    8.49   0
  -7  -7   8  186.68    4.53   0
  -7   7   8  192.94    7.66   0
  -6  -7   8  114.02    5.35   0
   6  -7  -8  104.78    8.08   0
  -6   7   8  111.83    6.94   0
  -5  -7   8  196.99    5.94   0
  -5   7   8  172.07    6.25   0
   5  -7  -8  170.27    6.78   0
   4  -7  -8   78.39    7.31   0
  -4  -7   8   56.48    5.25   0
  -4   7   8   62.01    5.67   0
   3  -7  -8   38.19    5.96   0
  -3  -7   8   49.99    5.34   0
  -3   7   8   44.69    5.21   0
   2  -7  -8   96.99    6.22   0
  -2   7   8  100.31    7.07   0
  -2  -7   8   98.55    5.36   0
  -1  -7   8  489.88    7.77   0
   1  -7  -8  476.86    7.99   0
  -1   7   8  505.39    7.59   0
  -1  -7   8  476.69    8.22   0
   0  -7   8  842.41    9.87   0
   0  -7   8  772.90   10.39   0
   0  -7  -8  758.45    8.63   0
   0   7   8  862.64    8.54   0
   1   7   8  401.71    6.60   0
   1  -7   8  386.21    8.94   0
   1  -7   8  411.08    8.54   0
  -1  -7  -8  361.93    6.86   0
   2  -7   8  130.53    6.01   0
   2  -7   8  123.91    7.93   0
  -2  -7  -8  142.13    5.78   0
   2   7   8  144.84    5.71   0
   3   7   8  440.22    6.78   0
   3  -7   8  394.61    9.44   0
  -3  -7  -8  438.27    6.91   0
   3  -7   8  431.10    8.63   0
   4  -7   8  360.09    9.86   0
   4   7   8  417.21    6.53   0
  -4  -7  -8  389.34    6.64   0
   4  -7   8  407.61    9.06   0
   5   7   8  300.35    6.04   0
   5  -7   8  276.17    9.22   0
  -5  -7  -8  286.08    6.08   0
   5  -7   8  303.53    8.45   0
   6   7   8   52.94    5.20   0
   6  -7   8   52.05    8.20   0
   6  -7   8   51.55    7.62   0
  -6  -7  -8   47.25    3.90   0
   7  -7   8   31.86    7.58   0
   7   7   8   30.33    4.93   0
   7  -7   8   27.87    8.81   0
  -7  -7  -8   32.13    3.53   0
   8  -7   8  176.73   11.27   0
  -8  -7  -8  188.24    5.81   0
   8   7   8  183.38    5.67   0
   8  -7   8  164.18   10.53   0
  -9  -7  -8  104.38    5.52   0
   9   7   8   89.51    5.46   0
  10   7   8   78.30    5.24   0
 -10  -7  -8   82.06    5.42   0
  11   7   8   30.64    5.11   0
 -11  -7  -8   43.16    5.09   0
 -12  -7  -8   16.63    3.82   0
  12   7   8    3.16    5.16   0
  13   7   8   54.96    3.86   0
 -13  -7  -8   50.79    5.57   0
 -14  -7  -8   42.15    5.54   0
  14   7   8   43.97    5.58   0
 -14  -8   8    6.46    5.31   0
 -13  -8   8    1.88    5.12   0
 -12  -8   8   17.93    3.65   0
 -11  -8   8   12.86    5.26   0
 -10  -8   8  101.56    5.33   0
 -10   8   8   85.10   11.58   0
  -9  -8   8   46.68    5.20   0
  -9   8   8   63.24    7.72   0
  -8   8   8  156.61    7.72   0
  -8  -8   8  162.13    5.90   0
   8  -8  -8  145.72    8.67   0
   7  -8  -8   38.32    7.25   0
  -7   8   8   40.86    6.50   0
  -7  -8   8   41.48    5.13   0
   6  -8  -8  392.24   10.01   0
  -6   8   8  419.51    9.03   0
  -6  -8   8  391.47    6.84   0
   5  -8  -8   10.41    7.00   0
  -5   8   8    8.09    6.46   0
  -5  -8   8    2.89    5.02   0
  -4   8   8  147.39    7.36   0
   4  -8  -8  141.57    6.37   0
  -4  -8   8  141.92    5.81   0
  -3   8   8   15.75    6.64   0
  -3  -8   8   14.02    4.93   0
   3  -8  -8   16.87    5.67   0
  -2   8   8   12.98    5.22   0
  -2  -8   8   12.71    4.98   0
   2  -8  -8   18.80    5.84   0
  -2  -8   8   12.60    5.52   0
  -1  -8   8  322.11    7.28   0
  -1   8   8  348.66    6.92   0
  -1  -8   8  354.41    7.22   0
   1  -8  -8  362.22    7.19   0
   0   8   8    5.02    5.38   0
   0  -8   8    9.81    4.91   0
   0  -8  -8    4.67    5.70   0
   0  -8   8    4.08    6.82   0
   1  -8   8  240.82    8.14   0
   1   8   8  285.35    7.44   0
   1  -8   8  252.32    6.59   0
  -1  -8  -8  277.48    6.68   0
   2  -8   8    1.37    5.03   0
   2  -8   8    2.03    5.59   0
   2   8   8    6.68    4.92   0
  -2  -8  -8   -0.13    5.39   0
   3  -8   8   72.88    7.57   0
   3   8   8   73.83    5.55   0
   3  -8   8   82.06    6.91   0
  -3  -8  -8   82.11    5.88   0
   4  -8   8   41.43    6.58   0
   4  -8   8   36.85    7.28   0
   4   8   8   33.88    5.21   0
  -4  -8  -8   35.89    5.30   0
   5  -8   8   30.94    7.24   0
   5   8   8   35.58    5.10   0
   5  -8   8   25.07    6.65   0
  -5  -8  -8   32.64    3.82   0
   6   8   8   49.57    5.17   0
   6  -8   8   52.95    7.87   0
   6  -8   8   54.61    8.35   0
  -6  -8  -8   49.54    5.15   0
   7  -8   8  117.38   10.76   0
   7  -8   8  116.86   11.00   0
   7   8   8  122.77    4.18   0
  -7  -8  -8  120.96    5.77   0
   8   8   8  102.88    5.54   0
  -8  -8  -8  115.67    5.73   0
  -9  -8  -8   84.58    5.63   0
   9   8   8   79.73    5.28   0
 -10  -8  -8   45.27    5.18   0
  10   8   8   34.01    3.83   0
  11   8   8   -0.74    5.18   0
 -11  -8  -8    6.11    3.61   0
  12   8   8   53.20    5.45   0
 -12  -8  -8   41.62    4.04   0
 -12  -9   8   11.22    5.42   0
 -11  -9   8   17.50    5.35   0
 -10  -9   8   18.68    5.30   0
  -9  -9   8   -2.60    4.97   0
   8  -9  -8    7.31    9.26   0
  -8  -9   8    7.67    3.66   0
  -8   9   8   12.34    8.26   0
   7  -9  -8    7.43    8.30   0
  -7   9   8    3.66    7.26   0
  -7  -9   8    5.65    5.19   0
   6  -9  -8   38.25    7.50   0
  -6  -9   8   42.86    5.37   0
  -6   9   8   39.69    6.42   0
   5  -9  -8   24.03    6.19   0
  -5  -9   8   21.95    5.27   0
  -5   9   8   16.14    6.41   0
   4  -9  -8   27.73    5.58   0
  -4  -9   8   23.93    5.21   0
  -4   9   8   37.87    6.67   0
   3  -9  -8   15.42    6.82   0
  -3  -9   8   21.13    5.16   0
  -3   9   8   20.14    5.14   0
   2  -9  -8   11.91    5.53   0
  -2  -9   8   12.46    6.46   0
  -2   9   8    3.20    5.10   0
  -2  -9   8    9.85    5.21   0
  -1   9   8    3.53    4.86   0
  -1  -9   8    1.75    5.97   0
   1  -9  -8    4.63    5.44   0
  -1  -9   8    3.26    5.42   0
   0  -9   8    2.46    5.20   0
   0   9   8   -1.25    5.14   0
   0  -9  -8    4.52    5.43   0
   0  -9   8    2.36    5.62   0
   1  -9   8   20.24    5.44   0
   1  -9   8   13.63    6.54   0
   1   9   8   20.85    5.12   0
  -1  -9  -8   13.54    5.55   0
   2  -9   8    9.51    7.11   0
   2  -9   8   18.26    6.43   0
   2   9   8   12.49    5.23   0
  -2  -9  -8   12.25    5.41   0
   3  -9   8    0.89    7.00   0
   3  -9   8    3.06    5.23   0
   3   9   8    3.38    4.80   0
  -3  -9  -8    2.90    5.11   0
   4  -9   8   23.77    6.58   0
   4  -9   8   26.18    7.24   0
   4   9   8   22.25    5.19   0
  -4  -9  -8   31.44    5.26   0
   5  -9   8    1.02    7.46   0
   5  -9   8   -1.12    8.14   0
   5   9   8    6.54    4.99   0
  -5  -9  -8    7.82    5.16   0
   6  -9   8    3.75    9.74   0
   6  -9   8    1.85    8.52   0
  -6  -9  -8    0.45    5.28   0
   6   9   8    7.55    5.05   0
  -7  -9  -8    7.39    5.17   0
   7   9   8   12.65    5.18   0
   8   9   8    5.49    5.10   0
  -8  -9  -8   -1.33    5.13   0
  -9  -9  -8   22.32    5.42   0
   9   9   8   20.92    5.36   0
  -7 -10   8    4.62    5.36   0
  -7  10   8    1.17    7.52   0
   7 -10  -8   -0.03    8.76   0
  -6 -10   8   29.47    5.71   0
   6 -10  -8   30.75    7.81   0
  -6  10   8   39.03    8.10   0
   5 -10  -8    2.07    7.31   0
  -5 -10   8   13.17    5.38   0
  -5  10   8    3.14    6.56   0
  -4 -10   8   24.69    5.49   0
   4 -10  -8   29.02    7.46   0
  -4  10   8   29.15    5.69   0
  -3 -10   8    6.22    5.07   0
  -3  10   8   -2.34    5.12   0
   3 -10  -8   15.11    7.15   0
  -2 -10   8   35.48    5.61   0
  -2  10   8   37.84    5.57   0
   2 -10  -8   40.03    5.83   0
  -2 -10   8   26.94    7.20   0
  -1 -10   8   18.79    5.24   0
  -1  10   8   21.69    5.38   0
   1 -10  -8   18.59    5.57   0
  -1 -10   8   15.32    5.61   0
   0 -10   8   36.45    6.19   0
   0 -10   8   35.39    6.75   0
   0 -10  -8   43.20    5.85   0
   0  10   8   44.92    5.45   0
   1 -10   8   19.58    7.30   0
   1  10   8   24.27    5.50   0
  -1 -10  -8   11.47    5.77   0
   1 -10   8   18.90    6.64   0
   2 -10   8    3.82    7.55   0
   2  10   8    1.73    5.37   0
  -2 -10  -8    1.04    5.73   0
   2 -10   8    2.49    6.66   0
   3  10   8   18.15    5.29   0
   3 -10   8   12.82    7.18   0
  -3 -10  -8   21.97    5.52   0
   3 -10   8   12.94    7.64   0
   4  10   8    5.64    5.46   0
   4 -10   8   16.04    8.51   0
   4 -10   8   10.67    7.63   0
  -4 -10  -8   23.91    5.62   0
   5  10   8    5.77    5.16   0
   5 -10   8    3.73    8.69   0
   5 -10   8    1.56    9.25   0
  -5 -10  -8    0.66    5.29   0
 -21   0   9    7.83    5.36   0
 -20   0   9    0.65    5.19   0
 -19   0   9    3.24    5.22   0
 -18   0   9    0.48    5.14   0
 -17   0   9   -2.04    5.26   0
 -16   0   9    1.57    5.05   0
 -15   0   9    2.30    5.12   0
 -14   0   9   -2.90    5.23   0
 -13   0   9    5.85    5.41   0
 -12   0   9   -1.13    5.82   0
 -11   0   9    3.53    5.86   0
 -10   0   9    4.86    5.68   0
  -9   0   9    1.93    5.93   0
  -8   0   9    6.84    5.83   0
  -7   0   9    1.55    6.02   0
  -6   0   9    6.23    6.02   0
  -5   0   9    2.71    6.42   0
  -4   0   9    2.76    6.62   0
   4   0  -9   -2.98    6.50   0
  -3   0   9    0.56    6.54   0
   3   0  -9    6.33    6.54   0
  -2   0   9    5.82    6.59   0
   2   0  -9   -0.06    4.66   0
   1   0  -9    2.41    6.57   0
  -1   0   9    1.35    4.67   0
   0   0  -9    2.82    6.75   0
   0   0   9    3.09    6.49   0
  -1   0  -9   -0.12    6.56   0
   1   0   9    0.49    6.42   0
   2   0   9    4.78    6.16   0
  -2   0  -9    1.96    6.37   0
  -3   0  -9    3.01    6.20   0
   3   0   9    0.26    5.94   0
  -4   0  -9   -0.46    6.01   0
   4   0   9    2.62    5.89   0
  -5   0  -9   -1.73    6.02   0
   5   0   9    4.76    4.10   0
   6   0   9    3.54    3.87   0
  -6   0  -9    0.02    5.74   0
   7   0   9   -0.74    5.51   0
  -7   0  -9    4.47    5.74   0
   8   0   9   -2.68    5.26   0
  -8   0  -9    1.73    5.80   0
   9   0   9    6.41    5.57   0
  -9   0  -9    7.94    5.20   0
 -10   0  -9    8.45    3.90   0
  10   0   9    2.66    5.26   0
 -11   0  -9   -0.19    5.35   0
  11   0   9   11.18    4.93   0
 -12   0  -9   10.18    5.42   0
  12   0   9    4.58    5.10   0
  13   0   9    0.60    5.03   0
 -13   0  -9    2.96    5.12   0
  14   0   9    6.44    4.91   0
 -14   0  -9   -2.46    5.41   0
 -15   0  -9    1.85    5.41   0
  15   0   9    2.57    5.41   0
  16   0   9    1.85    5.12   0
 -16   0  -9    4.44    6.44   0
  17   0   9    7.92    5.00   0
 -17   0  -9    8.73    5.26   0
 -18   0  -9   -3.35    5.44   0
  18   0   9   -3.30    5.31   0
 -21   1   9   28.44    5.73   0
 -21  -1   9   30.21    5.43   0
 -21   1   9   33.40    5.81   0
 -20   1   9   74.99    5.71   0
 -20  -1   9   70.73    5.68   0
 -20   1   9   57.99    6.16   0
 -19  -1   9   30.37    5.00   0
 -19   1   9   17.03    5.40   0
 -19   1   9   22.04    5.61   0
 -18   1   9  116.11    6.17   0
 -18  -1   9  103.27    5.66   0
 -18   1   9  114.61    5.89   0
 -17   1   9   16.79    4.93   0
 -17  -1   9   15.93    4.98   0
 -17   1   9    8.93    5.38   0
 -16  -1   9   83.78    5.32   0
 -16   1   9   73.01    6.70   0
 -16   1   9   80.50    5.47   0
 -15  -1   9  239.17    5.93   0
 -15   1   9  240.46    6.29   0
 -15   1   9  242.83    6.62   0
 -14  -1   9    7.57    4.90   0
 -14   1   9   14.00    5.43   0
 -14   1   9   12.52    5.07   0
 -13   1   9   58.56    5.79   0
 -13  -1   9   67.44    5.41   0
 -12   1   9    9.44    7.32   0
 -11   1   9   77.26    6.47   0
 -10   1   9  391.71    7.69   0
  -9   1   9    0.60    5.92   0
  -9  -1   9   -0.52    5.54   0
  -8   1   9  459.54    7.91   0
  -8  -1   9  439.68    7.26   0
  -7  -1   9    6.10    5.89   0
  -7   1   9    3.54    6.30   0
  -6   1   9 1803.81   12.13   0
  -6  -1   9 1683.24   11.04   0
  -5   1   9  586.03    8.77   0
  -5  -1   9  560.30    7.42   0
   5  -1  -9  576.72    8.70   0
   4  -1  -9  253.45    7.69   0
  -4  -1   9  234.11    5.85   0
  -4   1   9  253.42    7.66   0
  -3  -1   9  317.24    7.88   0
  -3   1   9  321.72    6.32   0
   3  -1  -9  320.04    7.87   0
   2  -1  -9 2865.45   14.66   0
  -2  -1   9 2881.01   14.57   0
   2   1  -9 2755.99   13.57   0
  -2   1   9 2806.57   13.60   0
   1   1  -9    7.14    6.63   0
   1  -1  -9    2.62    6.60   0
  -1  -1   9    9.34    6.54   0
  -1   1   9   12.51    6.68   0
   0   1  -9 1232.32   11.10   0
   0  -1  -9 1197.67   10.74   0
   0  -1   9 1241.25   10.88   0
   0   1   9 1252.10   10.57   0
  -1  -1  -9  203.74    7.36   0
   1  -1   9  214.44    7.54   0
  -1   1  -9  199.77    5.87   0
   1   1   9  218.27    7.18   0
  -2   1  -9   18.65    6.41   0
  -2  -1  -9   25.99    6.43   0
   2  -1   9   12.78    6.56   0
   2   1   9   21.41    6.08   0
  -3   1  -9   -0.32    6.33   0
  -3  -1  -9    4.54    5.99   0
   3  -1   9    5.74    5.70   0
   3   1   9   -0.55    5.67   0
  -4   1  -9  555.20    8.09   0
  -4  -1  -9  567.91    7.80   0
   4  -1   9  566.73    8.06   0
   4   1   9  578.53    6.52   0
  -5   1  -9   63.00    6.40   0
  -5  -1  -9   69.07    4.37   0
   5  -1   9   75.44    6.03   0
   5   1   9   72.50    5.89   0
   6   1   9  780.93    8.13   0
  -6   1  -9  693.07    8.59   0
  -6  -1  -9  743.64    8.33   0
   6  -1   9  712.57    8.29   0
   7  -1   9   24.39    5.50   0
   7   1   9   18.57    5.41   0
  -7   1  -9   20.67    6.07   0
  -7  -1  -9   24.87    5.53   0
   8  -1   9  704.49    8.35   0
   8   1   9  746.11    7.58   0
  -8   1  -9  661.73    8.61   0
  -8  -1  -9  708.67    7.66   0
   9  -1   9   63.69    5.58   0
  -9   1  -9   61.49    6.14   0
   9   1   9   58.36    5.29   0
  -9  -1  -9   52.97    4.06   0
  10  -1   9  124.42    5.91   0
 -10   1  -9  126.05    6.14   0
  10   1   9  143.25    5.78   0
 -10  -1  -9  146.65    5.90   0
 -11   1  -9   98.55    6.03   0
  11  -1   9  102.92    5.42   0
 -11  -1  -9   97.63    5.59   0
  11   1   9  112.56    5.40   0
 -12   1  -9   47.41    5.65   0
 -12  -1  -9   63.12    5.42   0
  12  -1   9   45.19    5.23   0
  12   1   9   58.27    5.15   0
  13   1   9    5.75    4.90   0
 -13   1  -9    3.10    5.33   0
 -13  -1  -9    6.18    5.03   0
  13  -1   9    5.30    5.21   0
  14  -1   9  373.19    6.72   0
  14   1   9  373.71    6.34   0
 -14   1  -9  356.56    6.87   0
 -14  -1  -9  382.64    6.65   0
  15   1   9   46.62    5.39   0
  15  -1   9   49.41    5.49   0
 -15   1  -9   42.01    5.73   0
 -15  -1  -9   44.72    5.58   0
  16   1   9  111.60    5.78   0
  16  -1   9  111.77    6.94   0
 -16   1  -9  100.67    6.06   0
 -16  -1  -9  113.93    5.96   0
 -17   1  -9   74.54    6.09   0
  17   1   9   57.56    5.48   0
  17  -1   9   69.92    6.02   0
 -17  -1  -9   68.74    5.53   0
 -18   1  -9    8.86    5.77   0
 -18  -1  -9   16.35    5.47   0
  18   1   9   10.95    5.36   0
  18  -1   9   13.17    5.55   0
 -21   2   9   31.81    7.30   0
 -21  -2   9   28.31    5.57   0
 -21   2   9   43.10    5.97   0
 -20   2   9   38.16    5.43   0
 -20  -2   9   36.26    5.30   0
 -20   2   9   34.17    5.68   0
 -19   2   9   73.88    5.94   0
 -19  -2   9   71.31    4.20   0
 -19   2   9   66.69    6.67   0
 -18   2   9  244.51    7.08   0
 -18   2   9  257.50    7.85   0
 -18  -2   9  249.04    6.22   0
 -17  -2   9  233.04    6.19   0
 -17   2   9  204.73    7.88   0
 -17   2   9  209.14    7.42   0
 -16   2   9   64.62    6.15   0
 -16  -2   9   65.46    5.22   0
 -16   2   9   59.67    5.39   0
 -15   2   9   79.27    5.84   0
 -15  -2   9   76.41    3.92   0
 -15   2   9   82.37    5.47   0
 -14   2   9  310.63    7.09   0
 -14  -2   9  311.43    6.09   0
 -14   2   9  316.90    7.32   0
 -13   2   9  345.86    7.76   0
 -13  -2   9  366.09    5.23   0
 -12   2   9  323.94    7.56   0
 -12  -2   9  336.64    5.11   0
 -11   2   9  133.89    6.51   0
 -10   2   9  927.52    9.65   0
  -9   2   9  176.63    7.00   0
  -8   2   9  102.29    6.75   0
  -7   2   9  939.55    9.76   0
  -7  -2   9  980.70    9.06   0
  -6   2   9   64.54    6.31   0
  -6  -2   9   57.97    4.48   0
   6  -2  -9   61.82    6.52   0
   5  -2  -9  663.01    9.03   0
  -5   2   9  675.39    8.99   0
  -5  -2   9  617.39    6.87   0
  -4  -2   9  362.42    7.33   0
  -4   2   9  374.97    7.64   0
   4  -2  -9  356.39    7.52   0
  -3  -2   9  755.64    8.87   0
   3  -2  -9  767.03    9.54   0
  -3   2   9  780.69    9.55   0
   2  -2  -9 2882.16   14.65   0
  -2  -2   9 2883.06   14.28   0
  -2   2   9 2880.92   14.38   0
  -1  -2   9 2034.59   12.91   0
   1  -2  -9 2099.05   12.81   0
  -1   2   9 2150.88   12.50   0
   1   2  -9 2107.51   12.87   0
   0  -2  -9 1781.53   11.59   0
   0  -2   9 1791.71   12.54   0
   0   2   9 1722.15   10.38   0
   0   2  -9 1665.83   11.24   0
  -1   2  -9  514.40    8.47   0
   1  -2   9  522.19    8.31   0
  -1  -2  -9  533.55    7.95   0
   1   2   9  548.17    7.86   0
  -2   2  -9   51.91    6.31   0
   2   2   9   58.13    5.84   0
   2  -2   9   53.35    6.46   0
  -2  -2  -9   44.36    6.34   0
   3   2   9  343.63    5.65   0
  -3   2  -9  341.57    7.86   0
   3  -2   9  344.08    7.58   0
  -3  -2  -9  338.05    7.22   0
   4   2   9   91.83    4.44   0
  -4   2  -9   94.77    6.35   0
  -4  -2  -9   89.23    6.30   0
   4  -2   9   84.85    6.40   0
  -5   2  -9 2468.32   14.37   0
  -5  -2  -9 2426.59   12.01   0
   5  -2   9 2558.29   13.67   0
   5   2   9 2586.88   12.15   0
  -6   2  -9  175.59    7.22   0
   6   2   9  180.34    6.04   0
  -6  -2  -9  187.29    6.19   0
   6  -2   9  185.53    6.72   0
   7  -2   9  660.83    8.32   0
  -7   2  -9  655.66    8.73   0
   7   2   9  672.30    7.58   0
  -7  -2  -9  655.43    7.67   0
   8  -2   9  124.75    6.05   0
  -8   2  -9  119.47    7.75   0
   8   2   9  124.93    5.79   0
  -8  -2  -9  117.46    5.77   0
  -9   2  -9  472.80    8.00   0
   9  -2   9  489.26    7.62   0
   9   2   9  515.36    6.86   0
  -9  -2  -9  480.70    6.99   0
 -10   2  -9   35.39    7.19   0
  10  -2   9   37.85    5.67   0
  10   2   9   37.05    3.88   0
 -10  -2  -9   40.10    5.33   0
 -11   2  -9  120.26    6.47   0
  11  -2   9  125.83    6.07   0
 -11  -2  -9  132.09    5.56   0
  11   2   9  134.53    4.11   0
 -12   2  -9   34.12    5.55   0
  12  -2   9   26.69    5.29   0
 -12  -2  -9   28.21    5.04   0
  12   2   9   28.72    3.62   0
  13   2   9  254.75    5.87   0
 -13   2  -9  236.56    6.92   0
 -13  -2  -9  244.89    5.91   0
  13  -2   9  264.19    6.55   0
  14  -2   9  168.93    7.22   0
  14   2   9  161.97    5.65   0
 -14   2  -9  159.67    6.40   0
 -14  -2  -9  166.13    5.66   0
  15  -2   9  787.32    9.23   0
  15   2   9  838.03    7.92   0
 -15   2  -9  764.05    9.17   0
 -15  -2  -9  806.38    7.84   0
 -16   2  -9   19.66    6.68   0
  16   2   9    7.29    4.99   0
  16  -2   9    6.38    5.18   0
 -16  -2  -9    0.38    3.58   0
 -17   2  -9  169.28    7.67   0
  17   2   9  193.20    6.07   0
 -17  -2  -9  187.40    6.03   0
  17  -2   9  164.21    7.38   0
  18  -2   9   18.22    5.40   0
 -18   2  -9   17.19    5.92   0
 -18  -2  -9   14.75    5.43   0
  18   2   9   14.78    5.38   0
 -20   3   9   30.91    6.23   0
 -20  -3   9   29.84    5.26   0
 -20   3   9   32.95    5.75   0
 -19   3   9   44.07    6.19   0
 -19   3   9   46.47    6.86   0
 -19  -3   9   45.23    5.32   0
 -18   3   9  150.55    8.14   0
 -18  -3   9  148.83    5.74   0
 -18   3   9  133.39    7.31   0
 -17   3   9   99.65    5.81   0
 -17   3   9   93.05    6.41   0
 -17  -3   9  103.12    5.48   0
 -16  -3   9  164.95    5.57   0
 -16   3   9  151.20    7.65   0
 -16   3   9  151.56    6.16   0
 -15   3   9    4.83    5.82   0
 -15  -3   9   15.18    5.02   0
 -15   3   9    5.29    4.75   0
 -14   3   9  212.15    7.05   0
 -14  -3   9  213.10    5.69   0
 -14   3   9  212.41    6.59   0
 -13  -3   9   14.10    5.09   0
 -13   3   9   13.73    5.84   0
 -12   3   9  803.67    9.82   0
 -12  -3   9  822.69    7.86   0
 -11   3   9  812.34   11.38   0
 -11  -3   9  857.75    8.19   0
 -10   3   9  162.65    6.91   0
  -9   3   9  520.64    8.47   0
  -8   3   9  560.32    9.92   0
   7  -3  -9  300.32    7.61   0
  -7   3   9  293.81    7.63   0
   6  -3  -9 1479.67   11.98   0
  -6   3   9 1493.81   11.67   0
   5  -3  -9   31.68    6.25   0
  -5   3   9   37.63    6.20   0
  -5  -3   9   44.16    5.84   0
   4  -3  -9  631.02    8.95   0
  -4  -3   9  588.99    6.82   0
  -4   3   9  616.35    8.50   0
   3  -3  -9   70.64    6.29   0
  -3   3   9   73.17    5.86   0
  -3  -3   9   71.86    6.32   0
   2  -3  -9 3893.36   16.21   0
  -2  -3   9 3896.55   16.20   0
  -2   3   9 3970.45   16.07   0
  -1  -3   9   67.08    4.96   0
   1  -3  -9   74.73    6.50   0
  -1   3   9   69.13    6.27   0
   0  -3   9 2317.45   13.39   0
   0  -3  -9 2275.53   12.59   0
   0   3   9 2389.56   12.57   0
   1   3   9  581.50    7.83   0
   1  -3   9  584.39    8.85   0
  -1  -3  -9  571.50    8.03   0
  -2  -3  -9 1135.90    9.42   0
   2   3   9 1208.34    9.37   0
  -2   3  -9 1185.75   10.71   0
   2  -3   9 1203.72   10.90   0
   3  -3   9   29.69    6.46   0
  -3  -3  -9   29.67    5.87   0
  -3   3  -9   23.62    6.70   0
   3   3   9   26.44    5.53   0
  -4   3  -9 1762.40   13.12   0
   4   3   9 1771.81    9.56   0
   4  -3   9 1806.30   12.55   0
  -4  -3  -9 1768.31   10.46   0
  -5   3  -9  412.11    8.40   0
   5   3   9  425.87    6.75   0
   5  -3   9  429.00    8.08   0
  -5  -3  -9  410.43    6.86   0
  -6   3  -9  484.65    8.51   0
   6   3   9  515.23    6.88   0
  -6  -3  -9  466.40    5.75   0
   6  -3   9  507.38    8.05   0
  -7   3  -9  101.86    6.83   0
   7  -3   9  106.54    6.00   0
  -7  -3  -9   98.12    5.85   0
   7   3   9  103.00    5.76   0
   8  -3   9   18.99    6.64   0
  -8   3  -9    7.77    6.46   0
   8   3   9   18.22    5.25   0
  -8  -3  -9   15.68    5.72   0
   9  -3   9   26.25    5.64   0
   9   3   9   34.32    5.16   0
  -9  -3  -9   35.07    5.28   0
  -9   3  -9   25.57    6.23   0
 -10   3  -9  219.54    7.30   0
  10  -3   9  224.11    6.58   0
  10   3   9  219.62    4.58   0
 -10  -3  -9  223.97    5.85   0
 -11   3  -9    5.03    5.73   0
  11  -3   9    1.82    6.14   0
 -11  -3  -9    8.52    5.07   0
  11   3   9    7.18    5.09   0
  12   3   9  187.47    5.70   0
 -12   3  -9  182.15    6.78   0
  12  -3   9  198.61    6.57   0
 -12  -3  -9  178.45    5.77   0
 -13   3  -9   11.42    7.08   0
  13  -3   9   20.09    5.34   0
  13   3   9   16.10    3.40   0
 -13  -3  -9   16.68    5.00   0
  14  -3   9  539.17    8.45   0
 -14   3  -9  484.65    9.83   0
  14   3   9  538.01    7.00   0
 -14  -3  -9  528.55    7.05   0
  15  -3   9   33.64    6.90   0
 -15   3  -9   31.74    6.09   0
  15   3   9   30.08    4.99   0
 -15  -3  -9   36.25    5.26   0
 -16   3  -9  300.56    8.14   0
  16   3   9  290.00    6.41   0
  16  -3   9  325.55    7.43   0
 -16  -3  -9  289.48    6.47   0
 -17   3  -9    5.38    5.85   0
  17  -3   9    7.48    6.55   0
  17   3   9    7.29    5.29   0
 -17  -3  -9    2.42    5.10   0
 -19   4   9   79.00    7.59   0
 -19  -4   9   69.12    4.15   0
 -19   4   9   83.13    7.04   0
 -18   4   9   14.52    7.10   0
 -18   4   9   10.58    5.27   0
 -18  -4   9    0.71    5.19   0
 -17   4   9  112.00    7.74   0
 -17  -4   9  118.90    5.48   0
 -17   4   9  102.09    7.27   0
 -16   4   9  149.08    7.35   0
 -16   4   9  142.36    7.99   0
 -16  -4   9  153.54    5.63   0
 -15  -4   9   -3.89    3.57   0
 -15   4   9    7.94    6.58   0
 -15   4   9    1.49    5.91   0
 -14  -4   9   49.80    5.05   0
 -14   4   9   44.67    5.80   0
 -14   4   9   50.40    6.58   0
 -13   4   9   54.34    5.84   0
 -13  -4   9   61.51    5.22   0
 -12   4   9  112.55    7.75   0
 -12  -4   9  116.20    5.37   0
 -11  -4   9  289.24    6.18   0
 -11   4   9  275.45    8.32   0
 -10   4   9   97.67    7.81   0
 -10  -4   9   84.96    4.19   0
  -9   4   9    1.78    7.59   0
  -9  -4   9    2.38    5.37   0
   8  -4  -9  137.55    6.96   0
  -8   4   9  140.35    6.79   0
  -7   4   9  946.02   10.16   0
   7  -4  -9  930.54   11.71   0
   6  -4  -9   22.21    6.34   0
  -6   4   9   22.76    7.20   0
   5  -4  -9  811.73    9.73   0
  -5   4   9  820.55    9.28   0
   4  -4  -9   11.17    6.07   0
  -4   4   9   17.96    5.80   0
  -4  -4   9   13.95    5.79   0
   3  -4  -9 1641.75   11.62   0
  -3   4   9 1711.84   11.43   0
  -3  -4   9 1584.98    9.75   0
  -2   4   9   92.80    6.06   0
   2  -4  -9   92.43    6.13   0
  -2  -4   9   80.65    6.23   0
  -1   4   9  588.29    7.71   0
   1  -4  -9  568.13    7.92   0
  -1  -4   9  597.60    8.35   0
   0   4   9  178.55    4.81   0
   0  -4   9  181.36    6.89   0
   0  -4  -9  178.95    6.40   0
   1   4   9  170.89    6.06   0
   1  -4   9  178.36    7.12   0
  -1  -4  -9  156.08    6.40   0
   2   4   9    6.83    3.63   0
   2  -4   9    8.80    6.66   0
  -2  -4  -9    9.04    3.91   0
   3   4   9  913.10    7.22   0
   3  -4   9  922.91   10.16   0
  -3  -4  -9  925.02    8.41   0
   4   4   9    6.54    5.44   0
   4  -4   9    7.62    6.02   0
  -4  -4  -9   12.32    5.53   0
   5   4   9  621.80    7.27   0
  -5   4  -9  550.81   10.03   0
   5  -4   9  577.23    9.01   0
  -5  -4  -9  575.21    7.36   0
  -6   4  -9    6.27    5.97   0
   6   4   9   -3.50    5.42   0
   6  -4   9    2.78    6.96   0
  -6  -4  -9   -1.66    5.60   0
   7   4   9    9.59    5.30   0
  -7  -4  -9   15.84    5.35   0
   7  -4   9   15.74    5.60   0
  -7   4  -9   15.13    5.83   0
  -8   4  -9  224.87    8.22   0
   8   4   9  258.23    6.01   0
  -8  -4  -9  244.42    6.10   0
   8  -4   9  231.52    7.80   0
  -9   4  -9   38.79    7.18   0
   9  -4   9   44.20    6.69   0
  -9  -4  -9   29.59    5.20   0
   9   4   9   53.27    5.08   0
  10   4   9  147.57    5.57   0
 -10   4  -9  122.06    7.78   0
  10  -4   9  128.40    7.17   0
 -10  -4  -9  141.32    5.63   0
 -11   4  -9  394.17    9.52   0
  11   4   9  421.73    6.45   0
  11  -4   9  438.44    9.06   0
 -11  -4  -9  395.75    6.42   0
  12   4   9   13.65    3.42   0
 -12   4  -9   13.17    6.79   0
  12  -4   9   10.36    6.22   0
 -12  -4  -9   12.40    5.04   0
  13  -4   9  152.97    7.32   0
 -13   4  -9  131.87    7.92   0
  13   4   9  151.43    5.40   0
 -13  -4  -9  135.25    5.23   0
 -14   4  -9   61.77    7.51   0
  14   4   9   67.82    5.11   0
  14  -4   9   68.53    6.85   0
 -14  -4  -9   70.57    5.32   0
 -15   4  -9  115.77    8.23   0
  15   4   9  119.35    5.53   0
  15  -4   9  127.08    7.70   0
 -15  -4  -9  123.84    5.58   0
  16  -4   9    5.24    6.63   0
 -16   4  -9    7.49    7.16   0
  16   4   9   -1.44    3.84   0
 -16  -4  -9   12.72    5.17   0
  17   4   9   46.10    5.48   0
  17  -4   9   48.03    7.31   0
 -17  -4  -9   45.37    4.21   0
 -17   4  -9   53.51    8.72   0
 -18  -5   9   49.15    5.56   0
 -18   5   9   61.33    8.15   0
 -18   5   9   46.74    8.66   0
 -17   5   9   51.41    7.92   0
 -17  -5   9   51.04    5.25   0
 -17   5   9   49.66    8.37   0
 -16   5   9    6.90    7.16   0
 -16   5   9    2.88    7.61   0
 -16  -5   9    3.78    5.07   0
 -15   5   9  275.19   10.01   0
 -15  -5   9  293.34    6.28   0
 -15   5   9  283.24    9.42   0
 -14  -5   9   21.95    5.00   0
 -14   5   9   13.69    6.88   0
 -14   5   9   12.55    6.62   0
 -13  -5   9   87.43    5.37   0
 -13   5   9   61.90    7.14   0
 -12  -5   9  140.57    5.55   0
 -12   5   9  129.28    7.58   0
 -11  -5   9    3.55    5.14   0
 -11   5   9    2.69    6.71   0
 -10   5   9   13.78    6.44   0
 -10  -5   9    7.57    5.00   0
  -9  -5   9    3.49    3.61   0
  -9   5   9    2.69    5.20   0
  -8  -5   9   10.92    5.20   0
   8  -5  -9    6.78    7.42   0
  -8   5   9   12.49    6.66   0
  -7  -5   9   15.06    5.31   0
  -7   5   9    6.14    5.59   0
   7  -5  -9   11.90    7.63   0
   6  -5  -9  206.40    7.44   0
  -6   5   9  207.05    6.80   0
  -5   5   9   53.43    7.00   0
   5  -5  -9   50.39    7.66   0
  -4   5   9  385.39    7.32   0
   4  -5  -9  380.10    7.79   0
  -3   5   9   54.74    5.86   0
   3  -5  -9   48.22    5.84   0
  -3  -5   9   49.73    6.07   0
  -2   5   9   19.93    5.94   0
   2  -5  -9   26.54    6.23   0
  -2  -5   9   30.25    6.05   0
  -1   5   9  324.99    6.75   0
  -1  -5   9  321.62    7.70   0
   1  -5  -9  317.37    7.33   0
   0   5   9    3.12    5.24   0
   0  -5  -9    0.33    5.75   0
   0  -5   9    4.72    6.18   0
   1  -5   9 1764.87   12.37   0
   1   5   9 1869.39   11.13   0
  -1  -5  -9 1791.05   11.20   0
   2   5   9  102.20    5.49   0
  -2  -5  -9   98.63    4.32   0
   2  -5   9  118.75    8.12   0
   3   5   9   22.36    3.62   0
   3  -5   9   18.89    6.19   0
  -3  -5  -9   13.23    5.64   0
   4  -5   9  354.06    9.56   0
   4   5   9  382.47    6.46   0
  -4  -5  -9  359.89    6.73   0
   5  -5   9   26.56    7.66   0
   5   5   9   19.30    5.35   0
  -5  -5  -9   10.93    5.50   0
   6  -5   9   -0.06    6.71   0
   6   5   9   -1.99    4.98   0
  -6  -5  -9   12.60    5.10   0
   7  -5   9    3.34    6.54   0
  -7  -5  -9    3.50    5.07   0
   7   5   9    3.57    4.86   0
   8  -5   9  137.24    7.46   0
   8   5   9  152.69    5.56   0
  -8  -5  -9  155.23    5.60   0
   9  -5   9   41.52    6.72   0
   9   5   9   49.57    5.20   0
  -9  -5  -9   29.91    5.12   0
  10   5   9  366.89    6.29   0
  10  -5   9  360.59    8.97   0
 -10  -5  -9  337.84    6.38   0
  11   5   9   12.43    4.91   0
  11  -5   9    8.60    6.28   0
 -11  -5  -9    9.88    3.57   0
  12  -5   9   47.77    6.58   0
  12   5   9   38.07    5.12   0
 -12  -5  -9   39.29    3.83   0
 -12   5  -9   39.68    7.05   0
  13  -5   9   28.75    6.63   0
  13   5   9   22.57    5.16   0
 -13  -5  -9   37.43    3.74   0
 -13   5  -9   29.67    7.08   0
  14   5   9   -2.39    5.09   0
 -14   5  -9    7.77    7.69   0
  14  -5   9    6.10    6.39   0
 -14  -5  -9    6.56    3.60   0
  15  -5   9    0.46    7.46   0
  15   5   9    7.52    5.09   0
 -15  -5  -9   -2.94    5.32   0
 -15   5  -9    5.02    7.97   0
 -16   5  -9   49.88    8.93   0
  16  -5   9   51.38    8.60   0
  16   5   9   34.06    4.16   0
 -16  -5  -9   49.93    5.59   0
 -17  -6   9   -3.40    5.11   0
 -16   6   9   22.97   10.29   0
 -16   6   9   23.48    9.38   0
 -16  -6   9   10.85    5.25   0
 -15   6   9   52.59    9.01   0
 -15  -6   9   49.43    5.30   0
 -15   6   9   51.68    9.57   0
 -14   6   9   61.55    8.64   0
 -14  -6   9   61.39    5.38   0
 -14   6   9   57.89    8.00   0
 -13   6   9   13.71    7.46   0
 -13  -6   9   13.82    3.64   0
 -12  -6   9    2.18    5.06   0
 -12   6   9    3.47    7.38   0
 -11   6   9    3.01    6.23   0
 -11  -6   9   -9.86    4.97   0
 -10  -6   9   38.40    4.90   0
 -10   6   9   32.11    6.61   0
  -9   6   9  198.92    7.89   0
  -9  -6   9  214.14    5.42   0
  -8   6   9  159.40    7.41   0
  -8  -6   9  167.48    5.65   0
   8  -6  -9  156.26    7.00   0
   7  -6  -9  126.34    6.90   0
  -7  -6   9  131.50    5.44   0
  -7   6   9  133.56    7.27   0
   6  -6  -9    3.83    7.34   0
  -6   6   9    1.70    5.32   0
  -6  -6   9   -5.28    4.95   0
   5  -6  -9  152.00    7.22   0
  -5   6   9  161.15    6.34   0
  -5  -6   9  166.99    5.64   0
  -4   6   9   37.21    6.77   0
  -4  -6   9   26.70    5.26   0
   4  -6  -9   23.24    6.01   0
  -3   6   9  133.49    5.95   0
   3  -6  -9  131.86    7.75   0
  -3  -6   9  129.09    6.25   0
  -2   6   9   15.02    5.30   0
   2  -6  -9   25.61    5.88   0
  -2  -6   9   18.89    5.71   0
  -1   6   9    7.39    5.20   0
   1  -6  -9    7.09    5.47   0
  -1  -6   9    8.38    5.74   0
   0  -6   9  446.94    8.02   0
   0   6   9  486.56    7.27   0
   0  -6  -9  453.99    7.42   0
   1  -6   9   54.67    6.10   0
   1   6   9   45.76    5.40   0
  -1  -6  -9   48.05    5.77   0
   2  -6   9  397.02    8.22   0
  -2  -6  -9  397.22    5.67   0
   2   6   9  450.03    6.84   0
   3  -6   9   75.55    7.78   0
   3   6   9   78.27    4.06   0
  -3  -6  -9   74.47    5.58   0
   4  -6   9    7.08    7.42   0
  -4  -6  -9    2.20    4.78   0
   4   6   9    3.51    5.05   0
   5  -6   9   12.02    6.95   0
  -5  -6  -9    7.66    4.91   0
   5   6   9   14.59    4.81   0
   6  -6   9   13.10    7.02   0
   6   6   9   14.86    4.55   0
  -6  -6  -9    7.10    3.36   0
   7   6   9   71.56    5.30   0
   7  -6   9   72.98    7.17   0
  -7  -6  -9   73.91    3.99   0
   8  -6   9    2.49    6.33   0
   8   6   9    3.70    5.01   0
  -8  -6  -9   -3.30    5.07   0
   9  -6   9   72.07    7.47   0
   9   6   9   56.33    5.26   0
  -9  -6  -9   70.17    5.28   0
  10   6   9    3.50    3.56   0
  10  -6   9    4.19    7.34   0
 -10  -6  -9    4.22    3.70   0
  11   6   9   20.50    5.14   0
  11  -6   9   15.86    8.35   0
 -11  -6  -9   16.53    5.19   0
  12   6   9    1.37    5.00   0
  12  -6   9    1.69    9.02   0
 -12  -6  -9    1.43    5.15   0
  13   6   9   27.36    5.26   0
  13  -6   9   28.14   11.54   0
 -13  -6  -9   34.42    5.33   0
  14   6   9   41.92    5.37   0
 -14  -6  -9   23.27    5.46   0
 -15  -6  -9   -0.91    3.79   0
  15   6   9   -0.49    5.24   0
 -16  -7   9    6.15    5.28   0
 -15  -7   9   25.35    5.37   0
 -14  -7   9   22.68    5.45   0
 -13   7   9   33.25   12.68   0
 -13   7   9   30.35   12.22   0
 -13  -7   9   35.39    5.25   0
 -12  -7   9   63.62    3.97   0
 -12   7   9   55.12    8.81   0
 -11   7   9   -2.37    7.09   0
 -11  -7   9   -2.76    5.13   0
 -10  -7   9   34.74    5.14   0
 -10   7   9   40.37    7.55   0
  -9   7   9   16.83    6.03   0
  -9  -7   9    8.10    4.96   0
  -8   7   9   29.50    6.29   0
  -8  -7   9   20.32    5.16   0
   8  -7  -9   22.39    7.08   0
  -7  -7   9  127.03    5.45   0
  -7   7   9  116.65    6.04   0
   7  -7  -9  116.55    7.72   0
   6  -7  -9  426.60    8.52   0
  -6  -7   9  403.60    5.50   0
  -6   7   9  446.58    8.67   0
   5  -7  -9   12.66    7.10   0
  -5   7   9    7.76    6.28   0
  -5  -7   9    9.53    5.01   0
   4  -7  -9  318.84    8.22   0
  -4   7   9  339.56    7.89   0
  -4  -7   9  306.90    6.32   0
  -3  -7   9   94.87    5.45   0
   3  -7  -9   87.73    7.43   0
  -3   7   9   84.26    5.53   0
  -3  -7   9   87.02    5.78   0
   2  -7  -9   26.74    5.84   0
  -2  -7   9   22.11    5.23   0
  -2   7   9   25.76    6.18   0
  -2  -7   9   20.51    5.47   0
  -1  -7   9  205.19    6.55   0
   1  -7  -9  225.90    6.61   0
  -1   7   9  225.85    6.25   0
  -1  -7   9  209.36    6.04   0
   0  -7   9   11.07    7.19   0
   0  -7   9    5.08    5.25   0
   0  -7  -9    3.38    5.17   0
   0   7   9   10.71    5.30   0
   1  -7   9    3.12    7.02   0
  -1  -7  -9    2.23    5.17   0
   1  -7   9    0.94    5.19   0
   1   7   9    3.91    5.09   0
   2  -7   9   30.74    5.95   0
   2  -7   9   30.06    5.33   0
  -2  -7  -9   32.27    5.53   0
   2   7   9   41.48    5.22   0
   3  -7   9   60.59    5.65   0
   3  -7   9   58.39    7.35   0
  -3  -7  -9   65.57    5.47   0
   3   7   9   61.92    5.18   0
   4   7   9  259.24    5.94   0
   4  -7   9  217.44    7.30   0
  -4  -7  -9  255.14    6.14   0
   5   7   9   34.80    5.07   0
   5  -7   9   33.52    7.21   0
  -5  -7  -9   47.93    5.24   0
   6   7   9   95.89    5.34   0
   6  -7   9   87.17    7.37   0
  -6  -7  -9  103.76    5.40   0
   7   7   9   36.98    4.88   0
   7  -7   9   34.92    7.78   0
  -7  -7  -9   37.50    5.11   0
   8  -7   9  182.34   10.19   0
   8   7   9  189.69    5.81   0
   8  -7   9  179.20    9.38   0
  -8  -7  -9  205.89    5.87   0
   9   7   9  140.15    4.36   0
   9  -7   9  132.48   10.72   0
   9  -7   9  127.49   10.77   0
  -9  -7  -9  124.23    5.73   0
  10   7   9  250.73    6.04   0
 -10  -7  -9  242.23    5.95   0
  11   7   9   -3.01    3.58   0
 -11  -7  -9    2.66    3.63   0
  12   7   9   14.53    5.23   0
 -12  -7  -9   11.85    3.72   0
  13   7   9   27.28    5.37   0
 -13  -7  -9   29.96    3.89   0
 -14  -8   9   32.46    5.36   0
 -13  -8   9  206.90    6.42   0
 -12  -8   9   26.05    5.30   0
 -11   8   9  137.64   12.65   0
 -11  -8   9  149.67    5.80   0
 -10   8   9   -1.19    7.32   0
 -10  -8   9   11.00    5.13   0
  -9   8   9   89.56    8.16   0
  -9  -8   9   95.48    5.34   0
  -8   8   9   20.06    7.32   0
  -8  -8   9   19.93    4.98   0
   8  -8  -9   19.01    7.25   0
   7  -8  -9   33.11    7.35   0
  -7   8   9   31.24    6.49   0
  -7  -8   9   38.17    5.21   0
  -6   8   9   48.83    6.46   0
   6  -8  -9   40.72    7.40   0
  -6  -8   9   45.09    5.39   0
  -5   8   9  180.73    7.05   0
  -5  -8   9  196.58    6.13   0
   5  -8  -9  178.69    6.78   0
  -4  -8   9   16.25    4.62   0
   4  -8  -9   14.49    6.08   0
  -4   8   9   10.18    6.38   0
  -3  -8   9    9.79    5.30   0
   3  -8  -9   16.90    5.60   0
  -3  -8   9   10.88    5.87   0
  -3   8   9   12.55    5.36   0
  -2   8   9   68.78    6.66   0
  -2  -8   9   52.29    5.12   0
   2  -8  -9   62.52    5.83   0
  -2  -8   9   62.24    6.66   0
  -1   8   9  220.33    6.00   0
  -1  -8   9  203.38    6.29   0
  -1  -8   9  200.44    6.45   0
   1  -8  -9  210.51    6.35   0
   0  -8   9   49.05    7.21   0
   0   8   9   49.98    5.56   0
   0  -8   9   54.60    5.23   0
   0  -8  -9   49.55    5.88   0
   1  -8   9  181.62    6.57   0
   1   8   9  196.12    6.17   0
   1  -8   9  177.76    6.18   0
  -1  -8  -9  189.88    6.35   0
   2  -8   9   25.60    7.04   0
   2   8   9   17.63    5.02   0
   2  -8   9   17.00    5.42   0
  -2  -8  -9   25.19    5.25   0
   3   8   9  581.76    7.48   0
   3  -8   9  523.95   10.33   0
   3  -8   9  548.45    9.79   0
  -3  -8  -9  580.49    7.52   0
   4   8   9   14.12    5.04   0
   4  -8   9   13.13    7.11   0
   4  -8   9    8.96    6.42   0
  -4  -8  -9   19.98    5.29   0
   5   8   9  243.35    5.99   0
   5  -8   9  234.08    8.43   0
   5  -8   9  214.23    8.89   0
  -5  -8  -9  222.25    4.67   0
   6  -8   9   16.60    7.43   0
   6   8   9   22.35    4.99   0
   6  -8   9   16.48    8.03   0
  -6  -8  -9   12.29    5.16   0
   7   8   9   96.95    5.48   0
  -7  -8  -9  103.40    5.53   0
   7  -8   9   83.35    9.40   0
   7  -8   9   99.13    9.60   0
   8  -8   9    6.64   10.68   0
   8  -8   9    5.70   10.24   0
   8   8   9    5.64    5.19   0
  -8  -8  -9    7.89    3.73   0
   9   8   9  164.21    5.87   0
  -9  -8  -9  179.04    5.97   0
  10   8   9    9.96    5.12   0
 -10  -8  -9    2.56    3.74   0
  11   8   9  110.89    5.85   0
 -11  -8  -9  100.89    5.81   0
 -11  -9   9   51.69    5.57   0
 -10  -9   9   31.50    5.50   0
  -9   9   9   82.21    8.53   0
  -9  -9   9   96.11    5.70   0
   8  -9  -9  157.00    9.84   0
  -8  -9   9  187.31    6.17   0
  -8   9   9  164.14    8.30   0
   7  -9  -9   78.78    8.07   0
  -7  -9   9   85.32    5.62   0
  -7   9   9   77.78    7.14   0
   6  -9  -9   71.53    7.58   0
  -6  -9   9   69.20    5.37   0
  -6   9   9   68.98    6.70   0
   5  -9  -9  123.70    8.02   0
  -5   9   9   71.05    6.03   0
  -5  -9   9  112.82    5.88   0
   4  -9  -9   80.75    7.66   0
  -4   9   9   84.26    6.95   0
  -4  -9   9   84.39    5.63   0
  -3   9   9    3.85    5.27   0
   3  -9  -9    8.95    5.74   0
  -3  -9   9    2.98    5.18   0
  -3  -9   9    2.32    5.61   0
  -2   9   9  141.74    5.83   0
   2  -9  -9  132.85    7.47   0
  -2  -9   9  136.75    6.91   0
  -2  -9   9  123.60    6.19   0
  -1   9   9   22.01    5.24   0
   1  -9  -9   23.56    5.57   0
  -1  -9   9   20.01    6.45   0
  -1  -9   9    9.98    5.42   0
   0   9   9   98.01    5.83   0
   0  -9  -9  106.55    6.12   0
   0  -9   9  105.80    6.39   0
   0  -9   9  108.53    7.14   0
   1  -9   9    2.86    5.73   0
   1   9   9    4.78    4.93   0
  -1  -9  -9    1.95    5.32   0
   1  -9   9    0.39    6.18   0
   2  -9   9  138.28    8.03   0
   2   9   9  137.88    6.20   0
  -2  -9  -9  148.72    6.30   0
   2  -9   9  147.09    7.39   0
   3  -9   9    5.32    7.12   0
   3   9   9    2.94    4.92   0
   3  -9   9    4.45    6.34   0
  -3  -9  -9    3.56    5.32   0
   4  -9   9  147.13    8.53   0
   4  -9   9  161.26    8.18   0
   4   9   9  197.64    6.02   0
  -4  -9  -9  172.66    6.32   0
   5  -9   9   29.80    7.82   0
   5  -9   9   27.94    7.26   0
   5   9   9   33.63    5.10   0
  -5  -9  -9   27.11    5.50   0
   6  -9   9  227.51   11.10   0
   6  -9   9  216.47   11.38   0
   6   9   9  242.17    6.47   0
  -6  -9  -9  234.21    5.23   0
   7  -9   9    1.75   13.12   0
   7  -9   9    3.58   12.24   0
  -7  -9  -9    4.77    3.83   0
   7   9   9   -6.20    4.83   0
  -8  -9  -9  172.66    6.38   0
   8   9   9  172.42    6.16   0
  -7  10   9  103.22    8.27   0
  -7 -10   9  113.19    6.49   0
   7 -10  -9  123.82   10.21   0
   6 -10  -9   24.26    7.57   0
  -6 -10   9   27.99    5.41   0
  -6  10   9   23.71    6.73   0
  -5  10   9   56.61    7.03   0
   5 -10  -9   60.59    6.45   0
  -5 -10   9   56.21    6.03   0
  -4  10   9    9.56    5.51   0
  -4 -10   9   16.03    5.49   0
   4 -10  -9   12.17    7.53   0
  -4 -10   9    9.16    5.86   0
  -3 -10   9   78.13    6.12   0
   3 -10  -9   79.14    7.70   0
  -3 -10   9   62.47    6.42   0
  -3  10   9   82.73    5.96   0
  -2 -10   9    2.41    6.50   0
   2 -10  -9    1.39    5.61   0
  -2 -10   9    4.74    5.63   0
  -2  10   9    6.30    6.48   0
  -1 -10   9   53.00    7.52   0
  -1 -10   9   59.37    5.79   0
   1 -10  -9   65.77    7.44   0
  -1  10   9   61.75    5.82   0
   0 -10   9   12.66    7.17   0
   0 -10   9   11.20    6.48   0
   0 -10  -9   12.49    5.80   0
   0  10   9   15.58    5.61   0
   1 -10   9   82.90    8.25   0
   1 -10   9   80.83    7.62   0
  -1 -10  -9  100.38    6.41   0
   1  10   9  106.33    6.12   0
   2 -10   9    4.66    6.56   0
   2 -10   9    3.61    6.06   0
  -2 -10  -9    2.34    5.63   0
   2  10   9    2.84    5.42   0
   3 -10   9  101.41    7.43   0
   3  10   9   85.85    6.06   0
   3 -10   9   72.80    8.18   0
  -3 -10  -9   99.74    6.24   0
   4 -10   9   -0.76    8.32   0
   4 -10   9    3.81    7.61   0
  -4 -10  -9    0.32    5.48   0
   4  10   9    6.13    5.29   0
 -21   0  10   93.56    6.56   0
 -21   0  10  112.50    6.41   0
 -20   0  10   34.63    5.52   0
 -20   0  10   33.22    5.59   0
 -19   0  10  223.35    6.56   0
 -19   0  10  224.59    6.67   0
 -18   0  10   48.67    5.27   0
 -18   0  10   43.97    5.59   0
 -17   0  10  302.91    6.64   0
 -17   0  10  296.61    6.62   0
 -16   0  10    3.19    5.19   0
 -16   0  10    1.55    5.05   0
 -15   0  10  373.37    6.73   0
 -15   0  10  366.58    6.93   0
 -14   0  10  722.93    7.79   0
 -14   0  10  681.63    7.85   0
 -13   0  10 1263.21    9.80   0
 -12   0  10  171.41    5.09   0
 -11   0  10 2289.42   12.19   0
 -10   0  10  588.63    7.93   0
  -9   0  10 1509.10   10.33   0
  -8   0  10  592.81    6.88   0
  -7   0  10  734.39    8.73   0
  -6   0  10  800.73    8.86   0
  -5   0  10  843.17    9.21   0
  -4   0  10  360.62    7.62   0
   4   0 -10  364.05    7.68   0
  -3   0  10  128.67    7.30   0
   3   0 -10  120.55    5.14   0
   2   0 -10   39.43    4.90   0
  -2   0  10   31.33    6.90   0
   1   0 -10 6549.31   20.64   0
  -1   0  10 6769.24   20.54   0
   0   0 -10    2.83    6.73   0
   0   0  10    5.44    6.88   0
  -1   0 -10  420.46    7.91   0
   1   0  10  444.30    7.96   0
  -2   0 -10 2343.99   13.01   0
   2   0  10 2315.25   11.69   0
  -3   0 -10 4004.81   15.67   0
   3   0  10 4103.56   15.61   0
  -4   0 -10 1231.79   10.00   0
   4   0  10 1228.09    8.75   0
  -5   0 -10 2663.24   13.04   0
   5   0  10 2724.43   12.86   0
   6   0  10 1287.03    9.50   0
  -6   0 -10 1142.42    8.55   0
   7   0  10  394.13    6.81   0
  -7   0 -10  367.49    7.31   0
   8   0  10  963.31    8.65   0
  -8   0 -10  855.36    7.49   0
   9   0  10  479.70    7.02   0
  -9   0 -10  445.98    7.30   0
  10   0  10  132.77    5.72   0
 -10   0 -10  123.24    5.95   0
 -11   0 -10   20.30    5.34   0
  11   0  10   19.23    5.26   0
 -12   0 -10  188.20    6.19   0
  12   0  10  217.18    5.88   0
 -13   0 -10  118.32    6.01   0
  13   0  10  122.51    6.23   0
  14   0  10  248.19    6.07   0
 -14   0 -10  228.42    6.43   0
  15   0  10   38.80    5.07   0
 -15   0 -10   27.28    5.26   0
  16   0  10   45.80    5.60   0
 -16   0 -10   43.81    5.75   0
  17   0  10   57.53    5.70   0
 -17   0 -10   65.58    5.99   0
 -18   0 -10   33.24    5.98   0
  18   0  10   31.73    5.70   0
 -21   1  10   -2.40    5.90   0
 -21   1  10    3.05    5.32   0
 -21  -1  10    1.25    5.38   0
 -20   1  10   61.03    6.06   0
 -20   1  10   46.01    5.89   0
 -20  -1  10   63.34    5.47   0
 -19   1  10    3.64    5.19   0
 -19  -1  10   -0.58    5.13   0
 -19   1  10    3.45    5.42   0
 -18  -1  10  321.84    6.72   0
 -18   1  10  310.68    7.32   0
 -18   1  10  295.10    7.08   0
 -17   1  10   -2.11    5.31   0
 -17  -1  10    3.23    4.99   0
 -17   1  10    8.95    5.18   0
 -16   1  10  288.16    6.66   0
 -16   1  10  309.17    6.48   0
 -16  -1  10  300.22    6.28   0
 -15   1  10    6.32    5.14   0
 -15  -1  10    5.49    3.53   0
 -15   1  10   15.99    6.84   0
 -14  -1  10  735.85    8.05   0
 -14   1  10  690.01    8.29   0
 -13   1  10   83.34    5.98   0
 -12   1  10  959.65    9.27   0
 -11  -1  10  298.62    6.29   0
 -11   1  10  342.85    7.33   0
 -10   1  10  491.90    8.18   0
 -10  -1  10  518.76    7.18   0
  -9  -1  10   87.31    5.87   0
  -9   1  10   83.72    6.31   0
  -8   1  10  310.76    7.29   0
  -8  -1  10  315.72    6.83   0
  -7  -1  10   36.81    5.95   0
  -7   1  10   25.84    6.27   0
  -6  -1  10  636.03    8.64   0
  -6   1  10  660.47    8.79   0
  -5  -1  10  280.73    7.15   0
  -5   1  10  282.17    7.51   0
   5  -1 -10  294.21    7.49   0
   4  -1 -10  131.92    6.94   0
  -4  -1  10  157.38    7.16   0
  -4   1  10  158.40    6.87   0
   3  -1 -10 1112.10   10.15   0
  -3  -1  10 1066.72    9.84   0
  -3   1  10 1115.09   10.16   0
   3   1 -10 1070.76   10.03   0
   2  -1 -10 1723.20   11.69   0
  -2   1  10 1714.66   11.61   0
  -2  -1  10 1773.47   11.97   0
   2   1 -10 1721.82   11.81   0
   1  -1 -10 1519.86   11.21   0
  -1  -1  10 1504.28   11.26   0
  -1   1  10 1497.47   11.00   0
   1   1 -10 1499.67   11.23   0
   0   1 -10 2938.20   13.81   0
   0  -1 -10 2922.80   14.26   0
   0  -1  10 3144.64   14.78   0
   0   1  10 3178.05   14.43   0
   1  -1  10  628.28    7.50   0
   1   1  10  653.42    8.30   0
  -1   1 -10  624.66    8.83   0
  -1  -1 -10  607.97    7.10   0
  -2   1 -10 1951.25   12.40   0
  -2  -1 -10 1826.47   11.59   0
   2  -1  10 1947.34   12.21   0
   2   1  10 1908.50   11.27   0
  -3   1 -10  294.06    7.57   0
  -3  -1 -10  294.43    7.03   0
   3  -1  10  283.66    5.79   0
   3   1  10  310.85    7.02   0
   4   1  10 2616.43   12.41   0
  -4   1 -10 2566.86   13.46   0
  -4  -1 -10 2490.89   12.54   0
   4  -1  10 2652.90   13.10   0
  -5   1 -10  353.44    7.63   0
  -5  -1 -10  367.58    6.99   0
   5  -1  10  370.09    7.26   0
   5   1  10  399.36    6.91   0
   6   1  10  884.39    8.28   0
  -6   1 -10  860.33    9.12   0
  -6  -1 -10  805.01    8.16   0
   6  -1  10  883.01    8.73   0
   7  -1  10   39.69    5.60   0
   7   1  10   47.03    5.30   0
  -7   1 -10   42.98    6.09   0
  -7  -1 -10   53.72    5.42   0
   8  -1  10  429.60    7.29   0
  -8   1 -10  411.59    7.73   0
  -8  -1 -10  393.82    6.69   0
   8   1  10  399.07    5.43   0
   9  -1  10    9.66    5.35   0
  -9   1 -10   -0.34    5.77   0
   9   1  10   15.97    5.24   0
  -9  -1 -10   -1.68    5.09   0
  10  -1  10  430.79    6.96   0
 -10   1 -10  414.57    7.23   0
  10   1  10  437.31    6.83   0
 -10  -1 -10  430.92    7.07   0
 -11   1 -10   91.23    5.76   0
  11  -1  10   96.84    5.36   0
 -11  -1 -10   86.86    5.76   0
  11   1  10   95.71    5.70   0
 -12   1 -10    2.55    5.50   0
 -12  -1 -10    0.90    5.17   0
  12  -1  10    8.27    4.95   0
  12   1  10    0.79    3.50   0
 -13   1 -10  214.89    6.62   0
 -13  -1 -10  223.17    4.67   0
  13   1  10  234.81    5.94   0
  13  -1  10  239.11    6.27   0
  14   1  10  276.07    6.37   0
 -14   1 -10  277.14    6.88   0
 -14  -1 -10  269.66    6.49   0
  14  -1  10  305.90    6.78   0
  15  -1  10  226.27    6.63   0
  15   1  10  229.23    6.29   0
 -15   1 -10  234.43    6.68   0
 -15  -1 -10  221.01    6.38   0
  16   1  10   14.30    4.97   0
  16  -1  10    9.06    6.41   0
 -16   1 -10   19.65    5.54   0
 -16  -1 -10   13.86    5.22   0
 -17   1 -10   82.58    6.03   0
  17   1  10   70.77    5.73   0
  17  -1  10   65.46    5.86   0
 -17  -1 -10   81.38    5.80   0
 -18   1 -10    7.02    5.76   0
 -18  -1 -10   -6.88    5.61   0
  18   1  10    1.69    5.51   0
  18  -1  10    4.93    5.54   0
 -20   2  10   13.65    6.16   0
 -20   2  10   11.87    5.39   0
 -20  -2  10    6.77    5.40   0
 -19   2  10   43.34    5.78   0
 -19  -2  10   52.37    5.38   0
 -19   2  10   45.49    5.43   0
 -18   2  10   10.42    5.58   0
 -18   2  10    6.16    5.44   0
 -18  -2  10    8.57    5.07   0
 -17  -2  10  104.94    4.28   0
 -17   2  10   96.67    7.56   0
 -17   2  10  105.73    5.95   0
 -16   2  10   12.84    5.54   0
 -16  -2  10   10.00    5.21   0
 -16   2  10   14.29    6.13   0
 -15  -2  10   35.01    4.84   0
 -15   2  10   22.40    5.78   0
 -15   2  10   33.29    5.38   0
 -14   2  10    5.84    5.78   0
 -14  -2  10    5.55    4.79   0
 -13   2  10    2.77    7.12   0
 -13  -2  10    7.38    4.92   0
 -12   2  10   16.26    6.14   0
 -11   2  10   34.53    6.10   0
 -10   2  10  186.36    7.11   0
  -9  -2  10   61.40    5.59   0
  -9   2  10   43.70    6.47   0
  -8   2  10   93.94    6.55   0
  -8  -2  10   96.50    4.38   0
  -7   2  10  677.78    8.76   0
  -7  -2  10  687.19    8.09   0
   6  -2 -10  178.08    6.90   0
  -6   2  10  177.69    6.94   0
  -6  -2  10  167.73    5.11   0
  -5   2  10    7.93    5.96   0
  -5  -2  10    4.88    6.60   0
   5  -2 -10    5.49    6.16   0
  -4  -2  10  280.63    7.19   0
   4  -2 -10  293.38    7.45   0
  -4   2  10  294.10    7.46   0
  -3  -2  10   47.42    6.25   0
   3  -2 -10   50.17    6.60   0
  -3   2  10   42.29    6.49   0
  -2  -2  10  155.37    6.89   0
   2  -2 -10  159.25    6.91   0
  -2   2  10  162.12    5.23   0
   1  -2 -10   15.34    6.23   0
  -1  -2  10   26.33    6.63   0
  -1   2  10   13.16    6.19   0
   1   2 -10   28.32    6.34   0
   0  -2  10    7.17    6.57   0
   0  -2 -10   -1.21    6.14   0
   0   2  10   12.36    5.88   0
   0   2 -10    2.32    6.39   0
  -1   2 -10  600.54    8.59   0
   1  -2  10  651.61    8.72   0
  -1  -2 -10  594.12    8.39   0
   1   2  10  644.14    8.01   0
  -2   2 -10  159.79    6.60   0
   2  -2  10  163.31    6.63   0
  -2  -2 -10  148.33    6.50   0
   2   2  10  154.63    6.45   0
  -3   2 -10  268.29    7.25   0
  -3  -2 -10  255.95    6.88   0
   3  -2  10  280.98    7.20   0
   3   2  10  260.71    6.63   0
  -4   2 -10   39.61    6.23   0
  -4  -2 -10   41.28    4.25   0
   4  -2  10   39.32    5.98   0
   4   2  10   49.73    5.66   0
   5   2  10  236.38    6.26   0
  -5   2 -10  266.15    7.40   0
  -5  -2 -10  232.08    6.48   0
   5  -2  10  249.21    7.10   0
  -6   2 -10   41.91    6.61   0
   6   2  10   46.24    3.97   0
  -6  -2 -10   45.89    5.61   0
   6  -2  10   48.41    5.89   0
  -7   2 -10  153.84    6.76   0
   7   2  10  156.21    5.66   0
  -7  -2 -10  154.98    6.14   0
   7  -2  10  163.41    6.28   0
  -8   2 -10  215.51    7.05   0
   8   2  10  247.74    5.95   0
   8  -2  10  231.73    6.35   0
  -8  -2 -10  209.14    6.36   0
   9  -2  10  456.21    7.63   0
  -9   2 -10  425.11    7.59   0
   9   2  10  425.73    5.42   0
  -9  -2 -10  402.69    6.61   0
  10  -2  10   29.38    5.40   0
 -10   2 -10   26.78    5.77   0
  10   2  10   33.00    4.92   0
 -10  -2 -10   32.28    5.22   0
 -11   2 -10   24.44    5.80   0
  11  -2  10   29.78    5.47   0
 -11  -2 -10   33.95    5.15   0
  11   2  10   32.71    4.85   0
 -12   2 -10   11.16    6.78   0
  12  -2  10   16.18    6.34   0
 -12  -2 -10   13.26    5.02   0
  12   2  10   16.74    4.98   0
  13   2  10    0.14    4.93   0
 -13   2 -10    5.71    5.58   0
 -13  -2 -10    2.66    5.38   0
  13  -2  10    1.48    5.01   0
  14   2  10   46.33    5.26   0
 -14   2 -10   46.78    5.90   0
 -14  -2 -10   47.42    5.24   0
  14  -2  10   47.27    5.47   0
  15  -2  10   18.13    5.40   0
  15   2  10   18.51    5.05   0
 -15   2 -10   10.38    5.70   0
 -15  -2 -10    7.87    5.18   0
  16  -2  10   72.65    5.53   0
 -16   2 -10   58.56    6.91   0
  16   2  10   49.71    5.52   0
 -16  -2 -10   64.94    5.60   0
 -17   2 -10    0.93    7.04   0
  17   2  10    5.54    5.16   0
  17  -2  10    8.53    5.27   0
 -17  -2 -10   -0.38    5.40   0
 -20   3  10    7.95    7.40   0
 -20   3  10    0.58    5.50   0
 -20  -3  10   12.79    5.16   0
 -19   3  10    1.40    7.12   0
 -19  -3  10    4.68    3.72   0
 -19   3  10   12.51    6.51   0
 -18   3  10   -3.20    5.64   0
 -18   3  10    4.31    5.35   0
 -18  -3  10    5.52    5.13   0
 -17  -3  10   10.45    3.54   0
 -17   3  10   16.46    6.94   0
 -17   3  10    6.51    6.17   0
 -16   3  10   17.54    5.79   0
 -16  -3  10   32.69    5.05   0
 -16   3  10   18.21    5.14   0
 -15   3  10   10.37    5.51   0
 -15   3  10    0.66    5.33   0
 -15  -3  10   10.33    4.89   0
 -14  -3  10   86.90    5.42   0
 -14   3  10   81.88    7.43   0
 -13   3  10    4.29    5.75   0
 -13  -3  10   18.82    5.12   0
 -12   3  10  288.97    7.48   0
 -12  -3  10  309.98    6.31   0
 -11   3  10   24.44    7.53   0
 -10   3  10   39.44    6.09   0
  -9   3  10   25.10    6.01   0
  -8   3  10    6.95    6.12   0
  -7   3  10  537.10    8.36   0
   7  -3 -10  513.63    8.40   0
  -7  -3  10  532.56    7.40   0
   6  -3 -10  699.58    9.18   0
  -6   3  10  738.10    9.00   0
  -6  -3  10  701.39    6.85   0
   5  -3 -10   90.09    6.60   0
  -5  -3  10   98.84    6.19   0
  -5   3  10   99.61    6.47   0
  -4  -3  10  374.36    7.25   0
   4  -3 -10  353.28    7.66   0
  -4   3  10  383.99    7.56   0
  -3  -3  10  131.29    6.51   0
   3  -3 -10  131.30    6.66   0
  -3   3  10  142.72    6.41   0
  -2  -3  10    3.43    4.36   0
   2  -3 -10    5.44    4.19   0
  -2   3  10    5.99    5.81   0
   1  -3 -10   95.81    6.35   0
  -1  -3  10   95.97    6.51   0
  -1   3  10  101.37    6.39   0
   0  -3  10  307.05    7.59   0
   0  -3 -10  260.24    6.98   0
   0   3  10  289.22    6.76   0
   1  -3  10    7.83    6.22   0
  -1  -3 -10    9.60    5.87   0
   1   3  10    7.96    3.99   0
   2   3  10    9.03    5.56   0
   2  -3  10    4.52    6.19   0
  -2  -3 -10    7.74    5.71   0
  -2   3 -10   11.21    6.02   0
   3   3  10   10.70    3.91   0
  -3   3 -10   13.13    6.21   0
   3  -3  10   10.26    6.25   0
  -3  -3 -10   10.15    5.65   0
  -4   3 -10    4.65    6.08   0
   4   3  10    6.62    5.36   0
   4  -3  10    3.98    5.90   0
  -4  -3 -10    4.20    5.43   0
   5   3  10   28.76    5.41   0
  -5   3 -10   18.07    6.13   0
  -5  -3 -10   16.28    5.60   0
   5  -3  10   21.97    5.79   0
  -6   3 -10  418.80    9.06   0
   6   3  10  469.06    6.89   0
  -6  -3 -10  450.25    7.03   0
   6  -3  10  438.45    7.59   0
  -7   3 -10   65.96    6.33   0
   7   3  10   78.13    5.64   0
  -7  -3 -10   75.23    4.20   0
   7  -3  10   65.38    5.75   0
  -8   3 -10   97.51    6.44   0
   8  -3  10   98.52    5.72   0
   8   3  10  103.50    5.52   0
  -8  -3 -10  104.78    5.68   0
  -9   3 -10   69.72    6.25   0
   9  -3  10   75.46    5.91   0
   9   3  10   77.26    5.44   0
  -9  -3 -10   72.61    4.11   0
 -10   3 -10   97.30    6.37   0
  10  -3  10  100.85    6.91   0
 -10  -3 -10  106.13    5.87   0
  10   3  10  107.04    5.27   0
 -11   3 -10  205.65    6.85   0
  11  -3  10  225.69    6.48   0
 -11  -3 -10  236.23    5.91   0
  11   3  10  231.04    4.53   0
 -12   3 -10    2.71    5.91   0
  12   3  10    6.46    4.94   0
  12  -3  10    8.65    6.47   0
 -12  -3 -10   -0.34    5.08   0
  13   3  10   18.27    4.81   0
 -13   3 -10   25.89    5.68   0
 -13  -3 -10   14.01    4.91   0
  13  -3  10   19.44    6.39   0
 -14   3 -10   71.71    6.12   0
  14  -3  10   72.80    5.60   0
  14   3  10   69.30    5.43   0
 -14  -3 -10   76.85    5.47   0
  15  -3  10   15.30    5.34   0
 -15   3 -10    7.73    7.20   0
  15   3  10   15.54    5.04   0
 -15  -3 -10   18.35    5.13   0
 -16   3 -10   20.47    7.20   0
  16   3  10   17.43    5.29   0
  16  -3  10   19.12    6.76   0
 -16  -3 -10   17.20    5.34   0
 -17   3 -10    8.37    6.85   0
  17   3  10   -1.26    5.00   0
 -17  -3 -10   10.93    5.28   0
  17  -3  10    9.64    6.55   0
 -19   4  10   17.21    7.44   0
 -19   4  10   11.68    5.64   0
 -19  -4  10   15.11    5.67   0
 -18   4  10    4.47    7.00   0
 -18  -4  10   10.99    5.09   0
 -18   4  10    1.07    5.21   0
 -17   4  10    1.90    5.71   0
 -17   4  10    7.23    6.24   0
 -17  -4  10    9.89    5.04   0
 -16  -4  10   30.62    5.27   0
 -16   4  10   25.22    6.39   0
 -16   4  10   26.14    6.95   0
 -15  -4  10   11.30    4.82   0
 -15   4  10   13.82    5.60   0
 -15   4  10    9.81    6.44   0
 -14   4  10   58.74    7.33   0
 -14  -4  10   68.43    5.15   0
 -13  -4  10  216.56    6.00   0
 -13   4  10  223.20    8.13   0
 -12  -4  10   79.28    5.48   0
 -12   4  10   81.50    7.67   0
 -11  -4  10 1104.14    8.44   0
 -11   4  10 1051.87   11.61   0
 -10   4  10   12.50    6.04   0
 -10  -4  10   15.86    5.25   0
  -9   4  10  120.37    6.72   0
  -8   4  10   29.75    5.79   0
   8  -4 -10   30.54    6.16   0
  -7   4  10  357.39    7.41   0
   7  -4 -10  318.42    7.55   0
   6  -4 -10    1.52    6.11   0
  -6  -4  10   11.41    5.43   0
  -6   4  10    5.95    5.64   0
   5  -4 -10  307.01    7.59   0
  -5   4  10  331.96    7.45   0
  -5  -4  10  321.86    6.60   0
   4  -4 -10   15.42    6.39   0
  -4   4  10   14.10    5.93   0
  -4  -4  10    7.86    5.60   0
  -3  -4  10  332.53    7.02   0
   3  -4 -10  342.40    7.61   0
  -3   4  10  334.19    7.19   0
  -2  -4  10   75.78    6.22   0
   2  -4 -10   74.95    6.48   0
  -2   4  10   73.53    6.13   0
  -1  -4  10  131.99    6.70   0
  -1   4  10  125.40    6.34   0
   1  -4 -10  122.29    6.28   0
   0  -4  10   37.38    6.50   0
   0   4  10   40.08    5.47   0
   0  -4 -10   35.21    5.87   0
   1  -4  10  264.77    7.66   0
   1   4  10  273.96    6.35   0
  -1  -4 -10  247.72    6.44   0
   2   4  10    4.43    5.15   0
   2  -4  10    0.14    6.31   0
  -2  -4 -10   10.34    5.51   0
   3   4  10  174.13    6.16   0
   3  -4  10  163.57    6.97   0
  -3  -4 -10  176.71    6.11   0
   4   4  10  177.90    4.70   0
   4  -4  10  157.73    6.84   0
  -4  -4 -10  179.51    6.18   0
   5   4  10  154.69    6.17   0
   5  -4  10  142.35    7.93   0
  -5   4 -10  146.10    7.99   0
  -5  -4 -10  156.28    6.21   0
   6   4  10    3.30    5.34   0
   6  -4  10    3.95    5.75   0
  -6  -4 -10    9.08    5.44   0
  -6   4 -10    8.49    7.14   0
  -7   4 -10   22.02    6.01   0
   7   4  10   23.93    3.67   0
  -7  -4 -10   20.61    3.83   0
   7  -4  10   21.09    5.44   0
  -8   4 -10   -2.47    6.86   0
   8  -4  10    2.84    5.48   0
   8   4  10   -2.73    4.92   0
  -8  -4 -10    1.86    5.12   0
  -9   4 -10   64.88    6.03   0
   9  -4  10   70.86    6.74   0
  -9  -4 -10   65.69    5.48   0
   9   4  10   72.89    4.08   0
 -10   4 -10  501.07    8.80   0
 -10  -4 -10  546.03    6.89   0
  10   4  10  551.53    6.95   0
  10  -4  10  527.96    8.30   0
 -11   4 -10   44.10    7.40   0
  11   4  10   46.95    5.08   0
  11  -4  10   45.49    6.97   0
 -11  -4 -10   47.45    5.09   0
 -12   4 -10  107.72    7.91   0
  12   4  10  109.68    5.35   0
  12  -4  10  109.53    7.08   0
 -12  -4 -10  100.57    5.53   0
 -13   4 -10   35.81    7.21   0
  13   4  10   37.48    5.15   0
  13  -4  10   34.04    6.61   0
 -13  -4 -10   35.23    5.36   0
 -14   4 -10   41.85    7.45   0
  14  -4  10   43.99    6.77   0
  14   4  10   39.56    4.04   0
 -14  -4 -10   50.16    5.54   0
 -15   4 -10   29.34    6.21   0
  15  -4  10   31.80    5.91   0
  15   4  10  -10.17    5.23   0
 -15  -4 -10   23.10    3.84   0
 -16   4 -10    4.80    7.54   0
  16   4  10   12.85    5.22   0
  16  -4  10    4.37    5.42   0
 -16  -4 -10    6.46    5.47   0
 -18   5  10   42.94    7.03   0
 -18   5  10   35.74    7.37   0
 -18  -5  10   30.25    5.46   0
 -17   5  10    1.84    7.35   0
 -17   5  10    2.81    7.81   0
 -17  -5  10    3.69    5.11   0
 -16   5  10   42.27    7.13   0
 -16   5  10   46.13    6.83   0
 -16  -5  10   39.70    5.30   0
 -15  -5  10  115.26    5.46   0
 -15   5  10  116.30    7.07   0
 -15   5  10  105.35    7.47   0
 -14  -5  10   22.70    5.25   0
 -14   5  10   23.60    6.76   0
 -13  -5  10  311.65    6.33   0
 -13   5  10  300.33    8.78   0
 -12   5  10  792.98   11.29   0
 -12  -5  10  786.77    6.84   0
 -11  -5  10   61.53    4.06   0
 -11   5  10   63.47    6.98   0
 -10  -5  10   70.03    5.36   0
 -10   5  10   69.53    6.79   0
  -9  -5  10   22.02    5.12   0
  -9   5  10   16.44    5.38   0
  -8  -5  10   91.27    5.62   0
  -8   5  10   91.20    6.26   0
   8  -5 -10   94.42    6.20   0
   7  -5 -10  140.40    6.97   0
  -7   5  10  142.46    7.56   0
   6  -5 -10   22.71    6.37   0
  -6   5  10   13.67    5.91   0
  -5   5  10  133.64    6.14   0
   5  -5 -10  112.50    6.62   0
  -5  -5  10  138.05    5.80   0
   4  -5 -10  132.87    6.48   0
  -4   5  10  136.66    6.14   0
  -4  -5  10  150.66    6.42   0
  -3   5  10    3.17    5.68   0
   3  -5 -10   -1.92    6.05   0
  -3  -5  10   -2.34    5.60   0
  -2  -5  10  489.34    7.81   0
  -2   5  10  491.75    7.59   0
   2  -5 -10  480.87    8.17   0
  -1  -5  10    6.49    6.12   0
  -1   5  10    7.50    5.45   0
   1  -5 -10    8.70    5.80   0
   0   5  10   39.80    5.55   0
   0  -5 -10   38.20    5.63   0
   0  -5  10   38.59    6.31   0
   1  -5  10  499.04    8.23   0
   1   5  10  507.26    6.86   0
  -1  -5 -10  454.50    6.07   0
   2  -5  10   42.45    7.62   0
   2   5  10   45.08    5.32   0
  -2  -5 -10   42.61    5.64   0
   3  -5  10  451.04    8.54   0
   3   5  10  488.86    6.82   0
  -3  -5 -10  417.56    5.56   0
   4  -5  10  698.71    9.56   0
   4   5  10  762.88    7.64   0
  -4  -5 -10  700.66    7.70   0
   5  -5  10  710.67   10.32   0
   5   5  10  768.47    7.59   0
  -5  -5 -10  699.37    7.67   0
   6  -5  10    5.27    6.91   0
   6   5  10    3.18    3.58   0
  -6  -5 -10    6.50    5.09   0
  -7  -5 -10   37.45    5.37   0
   7   5  10   33.37    5.33   0
   7  -5  10   39.79    5.44   0
  -8  -5 -10   37.93    5.43   0
   8   5  10   31.39    5.27   0
   8  -5  10   31.48    6.77   0
   9  -5  10  321.43    8.68   0
   9   5  10  340.98    6.16   0
  -9  -5 -10  286.39    4.92   0
  10   5  10   63.99    5.23   0
  10  -5  10   69.83    7.00   0
 -10  -5 -10   68.93    5.36   0
  11   5  10  239.31    4.73   0
  11  -5  10  243.58    8.35   0
 -11  -5 -10  249.63    6.15   0
 -11   5 -10  231.94    8.48   0
  12   5  10  135.63    5.43   0
 -12   5 -10  117.55    7.75   0
 -12  -5 -10  127.14    4.28   0
  12  -5  10  130.25    7.36   0
  13  -5  10   48.34    7.57   0
  13   5  10   55.85    5.32   0
 -13  -5 -10   51.23    5.33   0
 -13   5 -10   47.81    8.11   0
  14  -5  10  107.57    7.97   0
  14   5  10   90.16    5.78   0
 -14  -5 -10  101.61    4.22   0
 -14   5 -10  111.33    8.26   0
  15   5  10   63.81    5.53   0
 -15  -5 -10   71.54    5.47   0
  15  -5  10   69.59    8.38   0
 -15   5 -10   70.25    8.87   0
 -17   6  10  131.87   10.61   0
 -17  -6  10   85.16    6.06   0
 -17   6  10  111.84   11.61   0
 -16  -6  10   -0.38    5.24   0
 -16   6  10    1.68    8.24   0
 -16   6  10    2.11    8.48   0
 -15   6  10   72.73    8.21   0
 -15  -6  10   89.76    5.44   0
 -15   6  10   67.98    8.50   0
 -14   6  10   48.56    7.91   0
 -14   6  10   48.48    6.88   0
 -14  -6  10   54.49    5.36   0
 -13  -6  10  292.25    6.27   0
 -13   6  10  257.74    8.70   0
 -12  -6  10   49.64    3.83   0
 -12   6  10   42.10    6.55   0
 -11   6  10  430.47    9.25   0
 -11  -6  10  416.89    5.64   0
 -10   6  10    9.24    6.38   0
 -10  -6  10    3.52    4.91   0
  -9   6  10  524.74    9.34   0
  -9  -6  10  527.40    6.91   0
  -8  -6  10  219.51    5.89   0
  -8   6  10  215.25    6.79   0
   8  -6 -10  197.14    7.17   0
  -7   6  10 1261.39   11.68   0
   7  -6 -10 1123.05   11.32   0
  -7  -6  10 1308.65    9.15   0
   6  -6 -10 1197.45   11.33   0
  -6   6  10 1247.14   11.68   0
  -6  -6  10 1286.04    9.17   0
  -5   6  10  698.38    8.59   0
   5  -6 -10  700.17    9.36   0
  -5  -6  10  750.12    7.84   0
  -4   6  10  138.92    5.95   0
   4  -6 -10  140.00    6.83   0
  -4  -6  10  133.20    6.03   0
  -3   6  10  239.37    6.36   0
   3  -6 -10  213.87    7.05   0
  -3  -6  10  232.96    6.56   0
  -2   6  10   35.36    5.34   0
   2  -6 -10   28.14    5.95   0
  -2  -6  10   32.33    5.83   0
  -1  -6  10  323.28    7.20   0
  -1   6  10  329.22    6.54   0
   1  -6 -10  281.35    6.84   0
   0  -6  10    4.49    6.00   0
   0  -6 -10    3.15    5.40   0
   0   6  10   -6.97    5.22   0
   1  -6  10    6.21    7.69   0
   1   6  10    5.09    5.07   0
  -1  -6 -10    2.27    5.50   0
   2  -6  10  292.06    7.66   0
   2   6  10  280.56    5.01   0
  -2  -6 -10  282.30    6.48   0
   3  -6  10  145.14    6.78   0
   3   6  10  155.64    4.46   0
  -3  -6 -10  128.95    4.56   0
   4  -6  10  253.14    7.52   0
  -4  -6 -10  263.01    4.92   0
   4   6  10  279.97    5.88   0
   5  -6  10  657.17    9.53   0
  -5  -6 -10  721.06    7.60   0
   5   6  10  715.37    7.42   0
   6  -6  10  111.40    6.56   0
  -6  -6 -10  112.25    5.57   0
   6   6  10  126.61    5.37   0
   7   6  10  270.03    5.89   0
  -7  -6 -10  246.69    4.78   0
   7  -6  10  247.93    8.22   0
   8   6  10  267.64    6.06   0
  -8  -6 -10  247.60    6.16   0
   8  -6  10  238.98    8.43   0
   9   6  10  445.06    6.67   0
   9  -6  10  415.97    9.69   0
  -9  -6 -10  440.58    6.62   0
  10  -6  10  427.39   10.64   0
  10   6  10  444.92    6.69   0
 -10  -6 -10  401.50    5.59   0
  11   6  10   93.67    5.31   0
  11  -6  10   88.80    8.39   0
 -11  -6 -10   77.78    5.51   0
  12  -6  10  138.39    9.98   0
  12   6  10  130.28    4.37   0
 -12  -6 -10  159.85    5.77   0
  13   6  10   51.80    4.06   0
  13  -6  10   56.97    8.43   0
 -13  -6 -10   53.97    5.50   0
  14   6  10   37.84    5.45   0
  14  -6  10   41.16   10.08   0
 -14  -6 -10   48.12    5.49   0
 -15  -7  10   48.79    5.52   0
 -14   7  10  115.15   11.70   0
 -14  -7  10  125.39    4.56   0
 -14   7  10  125.21   11.96   0
 -13   7  10   26.26    8.62   0
 -13  -7  10   32.92    5.02   0
 -12   7  10  361.75   10.94   0
 -12  -7  10  386.69    6.66   0
 -11  -7  10   10.68    5.02   0
 -11   7  10   11.70    7.15   0
 -10   7  10  185.21    8.77   0
 -10  -7  10  179.67    5.95   0
  -9  -7  10   20.57    3.56   0
  -9   7  10   18.91    6.40   0
   9  -7 -10   17.82    7.02   0
  -8   7  10  248.85    7.81   0
  -8  -7  10  248.82    5.96   0
   8  -7 -10  230.13    8.43   0
   7  -7 -10    3.33    7.11   0
  -7   7  10    2.11    6.32   0
  -7  -7  10    0.92    4.96   0
   6  -7 -10  584.59    9.80   0
  -6   7  10  564.13    8.45   0
  -6  -7  10  586.99    7.53   0
   5  -7 -10   80.85    6.27   0
  -5  -7  10   85.07    5.44   0
  -5   7  10   86.10    5.76   0
   4  -7 -10  150.69    7.64   0
  -4   7  10  145.77    5.95   0
  -4  -7  10  153.87    5.96   0
  -4  -7  10  162.07    6.16   0
   3  -7 -10    2.16    5.49   0
  -3   7  10    4.84    5.14   0
  -3  -7  10   -5.34    5.25   0
  -3  -7  10   -2.39    4.81   0
   2  -7 -10  662.51    9.38   0
  -2   7  10  676.93    7.92   0
  -2  -7  10  665.52    7.84   0
  -2  -7  10  600.40    8.33   0
  -1  -7  10  195.63    6.71   0
  -1  -7  10  200.19    6.19   0
   1  -7 -10  197.22    6.47   0
  -1   7  10  199.79    6.12   0
   0  -7  10  347.08    7.55   0
   0  -7 -10  338.30    6.85   0
   0   7  10  385.20    6.85   0
   1  -7  10   71.17    6.22   0
  -1  -7 -10   79.12    5.67   0
   1   7  10   74.79    5.19   0
   2  -7  10   65.36    7.68   0
  -2  -7 -10   74.03    5.36   0
   2   7  10   73.22    5.08   0
   3  -7  10  213.85    8.34   0
  -3  -7 -10  247.79    6.07   0
   3   7  10  257.45    6.03   0
   4  -7  10  160.19    8.02   0
  -4  -7 -10  173.70    5.86   0
   4   7  10  182.12    5.67   0
   5  -7  10   19.63    5.77   0
  -5  -7 -10   20.33    5.01   0
   5   7  10   20.59    4.75   0
   6   7  10   14.76    5.19   0
   6  -7  10    7.40    6.94   0
  -6  -7 -10   15.28    4.98   0
   7   7  10   43.88    3.58   0
  -7  -7 -10   48.38    5.25   0
   7  -7  10   44.55    6.96   0
   8  -7  10  135.03    8.63   0
   8   7  10  140.68    5.44   0
  -8  -7 -10  129.75    5.60   0
   9  -7  10  129.01    8.96   0
   9   7  10  138.04    5.65   0
  -9  -7 -10  133.14    5.74   0
  10   7  10   13.91    5.01   0
  10  -7  10   22.05    9.63   0
 -10  -7 -10   10.34    5.10   0
  11  -7  10  104.47   13.89   0
  11   7  10  118.10    5.59   0
  11  -7  10  105.15   14.84   0
 -11  -7 -10  110.61    5.66   0
  12   7  10   47.43    5.62   0
 -12  -7 -10   64.08    5.55   0
 -13  -8  10   27.51    5.58   0
 -12   8  10    1.05    9.68   0
 -12  -8  10    3.24    5.16   0
 -11   8  10   93.17    9.38   0
 -11  -8  10   91.88    5.49   0
 -10   8  10    4.15    7.34   0
 -10  -8  10    6.61    3.63   0
  -9   8  10   32.76    7.33   0
  -9  -8  10   40.39    5.14   0
  -8  -8  10   78.63    5.21   0
   8  -8 -10   63.74    7.57   0
  -8   8  10   68.88    6.70   0
   7  -8 -10    3.47    5.93   0
  -7  -8  10    4.72    4.95   0
  -7   8  10    3.91    6.38   0
   6  -8 -10   12.99    7.07   0
  -6  -8  10   11.63    4.89   0
  -6   8  10   11.49    6.36   0
   5  -8 -10   48.58    7.28   0
  -5  -8  10   53.96    5.53   0
  -5   8  10   46.63    5.34   0
   4  -8 -10    7.13    5.62   0
  -4  -8  10   11.81    4.98   0
  -4   8  10    7.75    6.28   0
  -4  -8  10    2.16    5.38   0
   3  -8 -10   72.34    7.21   0
  -3  -8  10   72.31    5.36   0
  -3   8  10   71.32    5.47   0
  -3  -8  10   62.33    5.76   0
  -2   8  10   33.39    5.30   0
   2  -8 -10   32.81    5.74   0
  -2  -8  10   28.89    5.13   0
  -2  -8  10   31.70    5.64   0
  -1  -8  10  165.88    6.59   0
   1  -8 -10  171.59    6.43   0
  -1  -8  10  165.16    5.98   0
  -1   8  10  189.89    7.11   0
   0   8  10   64.19    5.52   0
   0  -8  10   63.79    6.05   0
   0  -8 -10   64.56    5.71   0
   0  -8  10   68.00    5.55   0
   1  -8  10   44.08    7.30   0
   1  -8  10   50.66    6.55   0
  -1  -8 -10   53.80    5.59   0
   1   8  10   36.30    5.24   0
   2   8  10   65.55    5.77   0
   2  -8  10   52.56    6.52   0
   2  -8  10   57.70    6.19   0
  -2  -8 -10   61.28    5.51   0
   3   8  10  100.58    5.75   0
   3  -8  10   90.27    6.99   0
   3  -8  10   95.62    6.52   0
  -3  -8 -10   89.46    5.89   0
   4  -8  10   94.07    7.01   0
   4   8  10  111.59    5.57   0
   4  -8  10   90.18    6.39   0
  -4  -8 -10  110.81    5.59   0
   5   8  10   -1.97    4.86   0
   5  -8  10    8.02    6.27   0
   5  -8  10    8.64    6.87   0
  -5  -8 -10    6.09    5.13   0
   6   8  10  138.58    4.45   0
   6  -8  10  142.18    9.02   0
  -6  -8 -10  155.81    5.80   0
   6  -8  10  134.06    7.77   0
   7   8  10   -3.64    4.98   0
   7  -8  10    5.14    7.28   0
  -7  -8 -10    4.98    5.15   0
   7  -8  10   -3.05    7.76   0
   8  -8  10   61.55    9.33   0
   8  -8  10   59.02    9.17   0
   8   8  10   67.06    5.45   0
  -8  -8 -10   63.28    5.51   0
   9   8  10    4.88    5.29   0
  -9  -8 -10   -2.25    5.33   0
  10   8  10    9.64    5.35   0
 -10  -8 -10   14.23    5.34   0
 -10   9  10    4.20    8.59   0
 -10  -9  10    3.78    5.32   0
  -9  -9  10    0.68    5.29   0
  -9   9  10    0.33    7.46   0
   8  -9 -10   16.74    7.35   0
  -8   9  10   14.16    6.51   0
  -8  -9  10   14.48    5.13   0
   7  -9 -10    8.83    7.36   0
  -7   9  10    6.94    5.26   0
  -7  -9  10    4.58    5.28   0
   6  -9 -10   16.78    7.42   0
  -6   9  10   11.27    5.23   0
  -6  -9  10   17.31    5.28   0
   5  -9 -10   71.73    6.46   0
  -5   9  10   77.19    7.04   0
  -5  -9  10   52.21    5.99   0
  -5  -9  10   65.75    5.73   0
  -4   9  10   41.20    5.34   0
   4  -9 -10   47.27    7.31   0
  -4  -9  10   44.48    5.38   0
  -4  -9  10   47.44    5.67   0
  -3   9  10    5.59    5.06   0
   3  -9 -10    5.57    5.61   0
  -3  -9  10   -2.71    5.19   0
  -3  -9  10    4.16    5.73   0
  -2   9  10    2.23    5.18   0
   2  -9 -10    7.82    5.70   0
  -2  -9  10    0.53    5.17   0
  -2  -9  10    7.23    5.68   0
  -1  -9  10   12.74    7.02   0
  -1   9  10    3.96    5.35   0
   1  -9 -10   14.74    6.90   0
  -1  -9  10   15.39    6.42   0
   0  -9  10   13.39    6.77   0
   0  -9  10    4.18    5.04   0
   0   9  10    5.38    5.36   0
   0  -9 -10    6.70    5.66   0
   1  -9  10   23.08    6.04   0
   1  -9  10   32.95    6.57   0
   1   9  10   34.77    5.21   0
  -1  -9 -10   25.76    5.55   0
   2   9  10    1.43    5.18   0
   2  -9  10   -0.67    7.03   0
  -2  -9 -10   -0.06    5.32   0
   2  -9  10   -1.63    5.08   0
   3  -9  10    0.32    7.22   0
   3   9  10    2.50    4.97   0
  -3  -9 -10   -7.08    5.17   0
   3  -9  10    1.78    6.60   0
   4  -9  10    0.10    7.24   0
   4   9  10   -1.40    5.10   0
  -4  -9 -10   11.90    5.23   0
   4  -9  10    3.21    6.44   0
   5  -9  10    6.11    7.27   0
   5   9  10    5.35    5.15   0
   5  -9  10    5.80    7.48   0
  -5  -9 -10   11.56    5.31   0
   6  -9  10   10.81    7.74   0
   6   9  10    8.74    5.27   0
   6  -9  10    7.57    9.19   0
  -6  -9 -10   13.92    5.21   0
   7  -9  10    7.39    9.71   0
   7   9  10    9.20    5.17   0
   7  -9  10    5.28   10.01   0
  -7  -9 -10   16.66    5.12   0
   5 -10 -10   28.60    7.67   0
  -5 -10  10   28.16    5.85   0
  -5  10  10   27.17    6.80   0
  -5 -10  10   33.25    6.06   0
   4 -10 -10    4.58    5.93   0
  -4 -10  10    8.15    5.45   0
  -4  10  10    8.17    6.39   0
  -4 -10  10   11.72    5.78   0
   3 -10 -10    6.72    7.27   0
  -3 -10  10    4.03    5.37   0
  -3  10  10    3.65    5.31   0
  -3 -10  10    4.60    5.98   0
  -2 -10  10   26.79    5.75   0
   2 -10 -10   27.99    7.36   0
  -2 -10  10   15.96    5.52   0
  -2  10  10   19.33    6.63   0
  -1 -10  10   29.12    6.07   0
  -1 -10  10   37.16    5.46   0
   1 -10 -10   43.82    5.97   0
  -1  10  10   39.38    6.59   0
   0 -10  10   24.49    6.33   0
   0 -10  10   25.37    6.69   0
   0 -10 -10   30.43    5.99   0
   0  10  10   23.87    5.66   0
   1 -10  10   15.71    7.40   0
   1 -10  10    8.79    5.37   0
  -1 -10 -10    8.38    5.74   0
   1  10  10   14.29    5.44   0
   2 -10  10   -0.07    6.14   0
  -2 -10 -10    9.46    5.66   0
   2  10  10    4.12    5.42   0
   2 -10  10    8.19    6.73   0
 -20   0  11    5.92    5.18   0
 -20   0  11    8.31    5.54   0
 -19   0  11   -2.73    5.10   0
 -19   0  11    3.29    5.35   0
 -18   0  11   -0.70    5.15   0
 -18   0  11    5.64    5.21   0
 -17   0  11    6.60    5.21   0
 -17   0  11   -0.89    5.45   0
 -16   0  11    2.49    4.97   0
 -16   0  11    6.75    5.31   0
 -15   0  11   -2.77    5.13   0
 -15   0  11    1.74    4.88   0
 -14   0  11    3.83    5.63   0
 -13   0  11    8.27    5.76   0
 -12   0  11   -0.31    5.57   0
 -11   0  11    1.66    5.50   0
 -10   0  11   -0.38    5.40   0
  -9   0  11    3.35    3.95   0
  -8   0  11    2.80    5.69   0
  -7   0  11    4.57    5.98   0
  -6   0  11   -3.80    6.15   0
  -5   0  11    1.30    6.25   0
  -4   0  11   -2.09    6.25   0
   4   0 -11   -1.25    6.28   0
   3   0 -11    0.29    6.19   0
  -3   0  11    7.41    6.24   0
   2   0 -11   -0.23    6.50   0
  -2   0  11   10.49    6.51   0
   1   0 -11   -5.10    6.62   0
  -1   0  11    0.07    6.39   0
   0   0 -11    6.92    6.53   0
   0   0  11    1.74    4.81   0
  -1   0 -11   -1.94    6.18   0
   1   0  11    0.00    6.02   0
  -2   0 -11    1.02    6.09   0
   2   0  11   -2.20    5.96   0
  -3   0 -11    6.52    5.95   0
   3   0  11    3.51    4.10   0
  -4   0 -11    6.51    5.93   0
   4   0  11   -0.59    5.66   0
  -5   0 -11    0.67    5.72   0
   5   0  11    4.64    5.40   0
   6   0  11   -1.29    5.25   0
  -6   0 -11   -2.11    5.47   0
   7   0  11   -4.03    3.60   0
  -7   0 -11   -1.24    5.37   0
  -8   0 -11   -1.29    5.52   0
   8   0  11   -6.32    5.23   0
   9   0  11    3.22    5.24   0
  -9   0 -11   -0.21    5.53   0
  10   0  11    0.78    5.22   0
 -10   0 -11    4.53    5.35   0
 -11   0 -11   -4.01    5.35   0
  11   0  11   -1.90    5.06   0
 -12   0 -11    0.97    5.14   0
  12   0  11    2.93    5.10   0
 -13   0 -11   -3.52    5.20   0
  13   0  11    1.34    4.91   0
 -14   0 -11    3.27    5.42   0
  14   0  11   -3.83    5.18   0
  15   0  11   -0.08    5.02   0
 -15   0 -11    6.11    5.22   0
  16   0  11    6.51    5.24   0
 -16   0 -11    1.28    5.49   0
  17   0  11   -0.53    5.27   0
 -17   0 -11   -0.32    5.58   0
 -20  -1  11   39.47    5.60   0
 -20   1  11   44.27    5.92   0
 -20   1  11   34.58    5.67   0
 -20  -1  11   30.47    5.40   0
 -19   1  11   11.49    5.81   0
 -19  -1  11   14.41    5.24   0
 -19   1  11   21.36    5.38   0
 -19  -1  11    0.89    5.37   0
 -18   1  11   46.28    5.97   0
 -18  -1  11   54.97    5.47   0
 -18   1  11   40.65    5.51   0
 -18  -1  11   53.45    5.68   0
 -17   1  11   64.57    5.41   0
 -17  -1  11   63.92    5.64   0
 -17   1  11   57.38    6.88   0
 -17  -1  11   58.57    5.34   0
 -16  -1  11   26.93    5.42   0
 -16   1  11   27.68    5.53   0
 -16  -1  11   31.08    5.10   0
 -16   1  11   25.38    5.18   0
 -15  -1  11   27.13    4.98   0
 -15   1  11   27.02    5.66   0
 -15  -1  11   26.29    3.66   0
 -14   1  11    7.17    5.56   0
 -14  -1  11   11.51    5.07   0
 -14  -1  11    6.32    5.32   0
 -13   1  11   21.22    5.44   0
 -13  -1  11   17.13    5.32   0
 -12   1  11   24.48    5.80   0
 -12  -1  11   29.46    5.53   0
 -11   1  11  296.14    7.41   0
 -11  -1  11  297.67    6.68   0
 -10   1  11   17.85    5.88   0
 -10  -1  11   12.86    5.51   0
  -9   1  11   24.02    4.14   0
  -9  -1  11   19.27    5.62   0
  -8   1  11  102.39    6.53   0
  -8  -1  11  102.47    6.01   0
  -7  -1  11   61.95    6.03   0
  -7   1  11   61.94    6.25   0
  -6  -1  11  469.26    6.46   0
  -6   1  11  498.16    8.02   0
   6  -1 -11  467.41    6.62   0
  -5  -1  11    3.97    6.21   0
   5  -1 -11   -0.26    4.29   0
  -5   1  11    9.43    6.10   0
   4  -1 -11  103.54    4.85   0
  -4  -1  11  104.19    6.65   0
  -4   1  11  114.35    6.68   0
   3  -1 -11   31.16    6.26   0
  -3  -1  11   40.56    6.29   0
  -3   1  11   39.66    6.37   0
   3   1 -11   34.11    4.52   0
  -2  -1  11   68.96    5.38   0
  -2   1  11   90.76    6.57   0
   2   1 -11   72.19    6.60   0
   2  -1 -11   82.64    6.60   0
   1   1 -11  379.57    7.59   0
   1  -1 -11  355.24    6.29   0
  -1  -1  11  365.60    7.66   0
  -1   1  11  387.64    7.79   0
   0   1 -11  985.74    9.70   0
   0  -1 -11  883.35    8.46   0
   0  -1  11  999.36    9.76   0
   0   1  11  918.83    8.26   0
  -1   1 -11 1307.56   10.56   0
  -1  -1 -11 1252.91   10.37   0
   1  -1  11 1312.23   10.47   0
   1   1  11 1319.19   10.21   0
  -2   1 -11   59.42    6.62   0
  -2  -1 -11   50.46    6.17   0
   2  -1  11   65.87    6.38   0
   2   1  11   51.13    6.25   0
  -3   1 -11  157.14    7.02   0
  -3  -1 -11  171.63    6.55   0
   3  -1  11  170.60    6.75   0
   3   1  11  172.95    6.36   0
  -4   1 -11  184.00    6.98   0
  -4  -1 -11  181.89    6.51   0
   4   1  11  171.41    4.75   0
   4  -1  11  200.06    6.81   0
   5   1  11  501.86    7.25   0
  -5   1 -11  480.15    7.93   0
  -5  -1 -11  488.73    7.44   0
   5  -1  11  483.68    7.67   0
   6   1  11  177.04    4.50   0
  -6   1 -11  150.76    6.74   0
   6  -1  11  164.48    6.67   0
  -6  -1 -11  171.17    6.02   0
   7  -1  11  367.97    6.98   0
   7   1  11  385.96    6.66   0
  -7   1 -11  376.24    7.36   0
  -7  -1 -11  360.01    6.79   0
   8  -1  11   12.20    5.38   0
   8   1  11   17.64    5.32   0
  -8   1 -11   10.08    5.95   0
  -8  -1 -11    8.34    4.09   0
   9  -1  11   36.14    5.48   0
  -9   1 -11   21.62    5.69   0
   9   1  11   40.20    5.33   0
  -9  -1 -11   32.17    5.44   0
  10  -1  11  172.15    5.87   0
 -10   1 -11  153.57    6.00   0
  10   1  11  166.08    5.55   0
 -10  -1 -11  159.24    5.90   0
 -11   1 -11   17.54    5.41   0
  11  -1  11   15.69    5.18   0
 -11  -1 -11   15.80    3.53   0
  11   1  11   18.91    4.91   0
 -12   1 -11    4.50    5.53   0
 -12  -1 -11    4.84    5.11   0
  12  -1  11    0.58    5.24   0
  12   1  11    8.12    4.80   0
 -13   1 -11   70.64    5.70   0
 -13  -1 -11   64.77    5.51   0
  13  -1  11   65.73    6.50   0
  13   1  11   74.68    5.38   0
  14   1  11    3.17    4.74   0
 -14   1 -11    1.59    5.60   0
 -14  -1 -11    5.13    3.71   0
  14  -1  11   -0.92    5.22   0
  15  -1  11   18.85    5.30   0
  15   1  11   14.97    5.15   0
 -15   1 -11   16.60    5.58   0
 -15  -1 -11   22.09    5.21   0
  16   1  11   52.13    5.48   0
  16  -1  11   42.53    5.76   0
 -16   1 -11   38.24    5.97   0
 -16  -1 -11   42.71    5.60   0
  17   1  11    0.64    5.30   0
  17  -1  11    5.75    5.52   0
 -17   1 -11   13.24    5.63   0
 -17  -1 -11   10.31    5.50   0
 -20   2  11   25.57    7.47   0
 -20  -2  11   45.30    5.39   0
 -20   2  11   36.28    6.92   0
 -19   2  11   61.37    7.45   0
 -19   2  11   61.63    6.89   0
 -19  -2  11   68.72    5.69   0
 -18   2  11  153.47    7.26   0
 -18   2  11  151.27    6.74   0
 -18  -2  11  181.39    6.09   0
 -17   2  11   23.92    5.96   0
 -17   2  11   20.59    6.52   0
 -17  -2  11   15.79    5.15   0
 -16   2  11  243.01    6.55   0
 -16  -2  11  238.97    6.19   0
 -16   2  11  222.98    6.91   0
 -15   2  11  101.90    6.37   0
 -15  -2  11   95.51    5.47   0
 -14   2  11  348.41    7.38   0
 -14  -2  11  351.08    6.39   0
 -13   2  11   56.84    7.43   0
 -12   2  11  687.16    8.83   0
 -11   2  11  307.53    7.30   0
 -11  -2  11  305.29    6.66   0
 -10   2  11  236.30    7.41   0
 -10  -2  11  235.87    6.51   0
  -9   2  11  415.72    7.98   0
  -9  -2  11  410.71    5.74   0
  -8   2  11 1197.01   10.48   0
  -8  -2  11 1105.08    7.91   0
  -7  -2  11  167.02    6.28   0
  -7   2  11  168.63    6.86   0
   7  -2 -11  162.51    6.75   0
  -6   2  11  798.12    9.09   0
  -6  -2  11  743.05    7.13   0
   6  -2 -11  775.59    9.23   0
  -5  -2  11  978.94    7.91   0
   5  -2 -11  962.05    9.69   0
  -5   2  11 1029.94    9.61   0
  -4  -2  11  508.68    7.75   0
   4  -2 -11  501.05    8.07   0
  -4   2  11  510.52    8.04   0
   3  -2 -11  485.96    8.19   0
  -3  -2  11  504.78    8.02   0
  -3   2  11  528.92    8.19   0
  -2  -2  11 2449.65   12.99   0
   2  -2 -11 2543.53   13.24   0
  -2   2  11 2573.35   13.17   0
  -1  -2  11 1529.15   11.05   0
   1  -2 -11 1501.97   10.94   0
  -1   2  11 1565.25   10.75   0
   1   2 -11 1492.92   10.90   0
   0  -2 -11 3991.52   15.47   0
   0  -2  11 4066.03   16.18   0
   0   2  11 4176.86   15.35   0
   0   2 -11 3985.51   16.19   0
  -1   2 -11   31.79    6.34   0
  -1  -2 -11   35.86    6.08   0
   1  -2  11   44.87    6.52   0
   1   2  11   41.72    6.20   0
  -2   2 -11 1427.66   10.98   0
  -2  -2 -11 1431.85   10.14   0
   2  -2  11 1439.64   10.97   0
   2   2  11 1417.96    8.87   0
  -3   2 -11   12.59    6.02   0
  -3  -2 -11   16.29    5.78   0
   3  -2  11   20.72    5.86   0
   3   2  11   19.59    5.53   0
  -4   2 -11 1402.77   11.23   0
  -4  -2 -11 1340.71    8.65   0
   4  -2  11 1465.07   10.84   0
   4   2  11 1492.40    9.65   0
  -5   2 -11  643.22    9.01   0
  -5  -2 -11  623.72    8.15   0
   5   2  11  650.40    7.75   0
   5  -2  11  622.95    8.55   0
  -6   2 -11  599.07    8.94   0
   6   2  11  660.24    7.82   0
  -6  -2 -11  604.62    6.45   0
   6  -2  11  653.38    8.42   0
  -7   2 -11  138.69    6.67   0
   7   2  11  137.30    4.57   0
  -7  -2 -11  139.43    6.17   0
   7  -2  11  145.69    6.30   0
   8  -2  11   52.67    6.84   0
  -8   2 -11   43.74    5.97   0
   8   2  11   46.08    5.46   0
  -8  -2 -11   47.36    4.04   0
  -9   2 -11   41.44    5.66   0
   9   2  11   38.24    5.13   0
  -9  -2 -11   26.51    3.84   0
   9  -2  11   29.78    6.59   0
  10  -2  11  179.01    6.13   0
 -10   2 -11  154.61    6.59   0
  10   2  11  187.16    5.75   0
 -10  -2 -11  174.91    5.69   0
 -11   2 -11   27.25    5.69   0
  11  -2  11   32.03    5.24   0
 -11  -2 -11   18.24    5.05   0
  11   2  11   25.89    4.86   0
 -12   2 -11   95.43    6.09   0
  12  -2  11  114.25    6.85   0
 -12  -2 -11  114.33    5.58   0
  12   2  11  116.56    5.48   0
  13   2  11  142.92    5.57   0
 -13   2 -11  128.45    7.54   0
 -13  -2 -11  129.57    5.63   0
  13  -2  11  132.20    5.86   0
  14   2  11  538.48    6.86   0
 -14   2 -11  505.75    8.05   0
 -14  -2 -11  502.78    6.94   0
  14  -2  11  567.86    8.03   0
  15  -2  11   76.68    5.71   0
  15   2  11   71.37    5.38   0
 -15   2 -11   62.14    7.17   0
 -15  -2 -11   67.91    5.51   0
  16  -2  11  270.36    6.98   0
  16   2  11  230.42    5.21   0
 -16   2 -11  203.10    7.36   0
 -16  -2 -11  227.22    5.29   0
 -17   2 -11    8.30    5.74   0
  17   2  11    3.33    5.01   0
  17  -2  11    8.76    5.39   0
 -17  -2 -11   11.38    5.16   0
 -20   3  11    7.96    6.03   0
 -20  -3  11   16.72    5.58   0
 -20   3  11   11.60    5.52   0
 -19   3  11   68.18    5.94   0
 -19   3  11   63.31    6.57   0
 -19  -3  11   58.21    5.34   0
 -18  -3  11   32.32    5.45   0
 -18   3  11   26.80    5.99   0
 -18   3  11   25.98    6.66   0
 -17  -3  11  173.37    6.01   0
 -17   3  11  163.72    7.08   0
 -17   3  11  180.22    6.55   0
 -16   3  11  109.36    5.93   0
 -16   3  11  107.23    7.68   0
 -16  -3  11  114.14    5.53   0
 -15  -3  11  229.53    5.81   0
 -15   3  11  227.45    7.13   0
 -14   3  11   16.30    6.07   0
 -14  -3  11   15.52    5.14   0
 -13   3  11  660.03    9.90   0
 -13  -3  11  654.59    7.49   0
 -12   3  11  151.83    8.03   0
 -12  -3  11  157.60    5.58   0
 -11   3  11  297.92    8.65   0
 -10   3  11  190.77    6.96   0
  -9   3  11   40.45    7.63   0
  -9  -3  11   39.72    5.86   0
  -8   3  11  147.90    6.75   0
  -8  -3  11  146.90    6.21   0
  -7   3  11 1586.05   11.80   0
  -7  -3  11 1652.11   10.37   0
   7  -3 -11 1614.74   11.99   0
   6  -3 -11    3.91    6.38   0
  -6   3  11    2.29    6.60   0
  -6  -3  11    4.62    4.02   0
  -5  -3  11  771.95    8.21   0
  -5   3  11  804.41    8.97   0
   5  -3 -11  744.75    9.14   0
   4  -3 -11  115.06    6.64   0
  -4  -3  11  114.58    4.70   0
  -4   3  11  121.66    6.48   0
   3  -3 -11 1046.21   10.13   0
  -3  -3  11 1114.56    9.43   0
  -3   3  11 1115.11    9.74   0
  -2  -3  11  177.94    6.75   0
   2  -3 -11  163.58    6.77   0
  -2   3  11  168.86    6.57   0
   1  -3 -11 1861.88   11.30   0
  -1  -3  11 1905.66   11.84   0
  -1   3  11 1954.47   11.28   0
   0  -3  11    8.82    6.30   0
   0  -3 -11   -1.26    5.81   0
   0   3  11    6.73    5.95   0
   1  -3  11 2194.63   12.97   0
  -1  -3 -11 2175.69   11.69   0
  -1   3 -11 2154.01   12.96   0
   1   3  11 2262.51   11.51   0
   2   3  11  348.33    6.76   0
   2  -3  11  311.84    7.75   0
  -2  -3 -11  338.21    6.93   0
  -2   3 -11  310.06    7.70   0
   3   3  11  861.39    8.12   0
   3  -3  11  832.52    9.45   0
  -3  -3 -11  846.99    8.18   0
  -3   3 -11  829.08    9.52   0
  -4   3 -11    7.99    6.13   0
   4   3  11    3.73    3.90   0
  -4  -3 -11   -0.28    5.68   0
   4  -3  11    4.95    6.06   0
  -5   3 -11 1389.42   11.14   0
   5   3  11 1500.28    9.73   0
  -5  -3 -11 1428.59    9.69   0
   5  -3  11 1409.17   10.93   0
  -6   3 -11   27.75    6.07   0
   6   3  11   31.99    5.52   0
  -6  -3 -11   30.41    5.67   0
   6  -3  11   28.90    7.29   0
  -7   3 -11  209.25    7.01   0
   7   3  11  229.62    6.03   0
  -7  -3 -11  211.09    6.13   0
   7  -3  11  213.51    6.67   0
   8  -3  11  125.26    6.02   0
  -8   3 -11  117.28    8.21   0
   8   3  11  137.15    4.28   0
  -8  -3 -11  130.86    5.74   0
   9  -3  11  884.40   10.03   0
  -9   3 -11  829.20   10.76   0
   9   3  11  897.11    6.96   0
  -9  -3 -11  859.88    7.96   0
 -10   3 -11   49.83    6.13   0
  10  -3  11   56.09    5.56   0
 -10  -3 -11   56.87    5.22   0
  10   3  11   53.39    5.25   0
  11  -3  11  455.85    7.60   0
 -11   3 -11  391.88    8.23   0
 -11  -3 -11  398.16    5.20   0
  11   3  11  420.63    6.21   0
 -12   3 -11   13.26    5.75   0
  12  -3  11   13.65    5.19   0
 -12  -3 -11   17.59    5.01   0
  12   3  11    8.96    4.81   0
  13   3  11  264.46    5.89   0
 -13   3 -11  242.70    7.29   0
 -13  -3 -11  258.09    6.04   0
  13  -3  11  264.87    6.69   0
  14   3  11    6.34    5.20   0
 -14   3 -11    6.73    6.79   0
 -14  -3 -11    4.63    5.09   0
  14  -3  11    2.92    5.11   0
  15  -3  11  252.85    8.24   0
 -15   3 -11  252.00    7.58   0
  15   3  11  262.74    6.10   0
 -15  -3 -11  267.86    6.23   0
 -16   3 -11    4.40    7.09   0
  16  -3  11    0.07    5.41   0
  16   3  11    5.24    5.43   0
 -16  -3 -11   -4.38    5.47   0
 -19   4  11    3.04    7.15   0
 -19  -4  11    9.73    5.26   0
 -19   4  11   10.63    6.62   0
 -18   4  11   85.29    7.34   0
 -18   4  11   86.83    6.62   0
 -18  -4  11   89.48    5.66   0
 -17  -4  11   99.44    4.32   0
 -17   4  11  100.75    7.17   0
 -17   4  11   89.57    7.72   0
 -16  -4  11  169.71    5.95   0
 -16   4  11  167.72    8.36   0
 -16   4  11  167.61    6.60   0
 -15   4  11   61.48    7.29   0
 -15  -4  11   55.05    5.31   0
 -14   4  11  259.80    7.39   0
 -14  -4  11  271.21    5.08   0
 -13  -4  11   57.58    5.33   0
 -13   4  11   49.52    7.19   0
 -12  -4  11  579.72    6.19   0
 -12   4  11  575.57    9.58   0
 -11   4  11   96.22    7.53   0
 -11  -4  11   99.94    5.56   0
 -10   4  11   89.11    6.34   0
  -9   4  11   88.17    7.58   0
  -8   4  11    4.64    5.71   0
   8  -4 -11   11.34    5.88   0
  -7   4  11   39.13    5.93   0
   7  -4 -11   37.41    5.77   0
  -7  -4  11   46.23    5.80   0
   6  -4 -11  518.81    8.39   0
  -6   4  11  548.89    8.00   0
  -6  -4  11  508.48    6.15   0
   5  -4 -11    3.69    6.20   0
  -5   4  11   -2.17    5.85   0
  -5  -4  11    5.38    5.19   0
   4  -4 -11  319.31    7.50   0
  -4  -4  11  340.86    6.85   0
  -4   4  11  345.32    7.26   0
   3  -4 -11  142.58    6.99   0
  -3  -4  11  148.02    4.73   0
  -3   4  11  158.78    6.58   0
  -2  -4  11 1101.04    9.91   0
   2  -4 -11 1003.48    8.56   0
  -2   4  11 1131.63    9.73   0
  -1  -4  11    6.37    6.18   0
   1  -4 -11    6.46    4.16   0
  -1   4  11    3.99    5.44   0
   0   4  11  696.42    6.57   0
   0  -4  11  717.20    9.23   0
   0  -4 -11  689.62    7.89   0
   1   4  11  144.75    4.30   0
   1  -4  11  146.93    7.12   0
  -1  -4 -11  142.65    6.03   0
   2   4  11 1029.64    8.69   0
   2  -4  11  953.00    9.95   0
  -2  -4 -11  989.27    8.73   0
   3   4  11  141.70    5.99   0
   3  -4  11  118.98    6.50   0
  -3  -4 -11  112.32    6.14   0
   4   4  11 1232.11    9.06   0
   4  -4  11 1172.54   10.72   0
  -4  -4 -11 1195.77    9.21   0
   5   4  11  138.43    5.68   0
   5  -4  11  122.53    6.29   0
  -5  -4 -11  110.49    4.35   0
  -5   4 -11  114.97    6.48   0
   6   4  11  155.94    5.72   0
  -6  -4 -11  146.72    5.74   0
   6  -4  11  153.02    7.67   0
  -6   4 -11  144.67    6.78   0
  -7   4 -11  167.85    6.98   0
   7   4  11  184.53    5.60   0
  -7  -4 -11  151.79    5.75   0
   7  -4  11  164.44    6.53   0
  -8   4 -11  174.31    7.65   0
   8   4  11  177.53    4.59   0
  -8  -4 -11  158.94    4.64   0
   8  -4  11  179.48    6.26   0
  -9   4 -11   35.21    6.95   0
   9  -4  11   40.97    5.45   0
  -9  -4 -11   33.26    5.44   0
   9   4  11   45.90    5.29   0
 -10   4 -11  563.66    8.90   0
  10  -4  11  634.54    9.02   0
 -10  -4 -11  603.70    7.27   0
  10   4  11  617.10    6.08   0
 -11   4 -11   25.55    7.00   0
  11  -4  11   31.14    5.41   0
 -11  -4 -11   34.56    5.32   0
  11   4  11   34.79    5.18   0
  12   4  11  269.06    6.11   0
 -12   4 -11  263.67    7.52   0
  12  -4  11  277.82    7.10   0
 -12  -4 -11  271.19    6.16   0
 -13   4 -11   59.06    6.08   0
  13   4  11   59.29    5.25   0
 -13  -4 -11   59.33    5.27   0
  13  -4  11   56.28    6.81   0
 -14   4 -11   55.46    7.55   0
  14  -4  11   56.43    7.06   0
  14   4  11   53.38    5.23   0
 -14  -4 -11   48.19    5.17   0
 -15   4 -11   21.83    7.35   0
  15   4  11   35.36    5.38   0
  15  -4  11   24.10    5.70   0
 -15  -4 -11   18.28    3.91   0
 -18   5  11    1.53    8.19   0
 -18  -5  11    5.72    5.12   0
 -18   5  11    4.41    6.67   0
 -17   5  11   37.92    7.25   0
 -17   5  11   36.26    6.81   0
 -17  -5  11   39.28    5.50   0
 -16   5  11   29.16    7.18   0
 -16   5  11   29.48    6.85   0
 -16  -5  11   31.50    5.22   0
 -15  -5  11    3.93    5.09   0
 -15   5  11   -5.45    6.81   0
 -14  -5  11   24.55    5.16   0
 -14   5  11   21.26    5.69   0
 -13   5  11  230.60    8.48   0
 -13  -5  11  221.19    4.83   0
 -12  -5  11    6.15    4.95   0
 -12   5  11   -4.56    5.47   0
 -11  -5  11  299.21    6.19   0
 -11   5  11  265.24    7.33   0
 -10  -5  11  148.62    5.83   0
 -10   5  11  144.21    6.24   0
  -9  -5  11  522.54    6.94   0
  -9   5  11  537.56    8.39   0
  -8   5  11  123.40    6.33   0
   8  -5 -11  112.65    6.75   0
   7  -5 -11  254.51    7.43   0
  -7   5  11  270.20    8.00   0
  -7  -5  11  243.29    5.03   0
   6  -5 -11  693.09    9.10   0
  -6   5  11  720.95    8.73   0
  -6  -5  11  700.04    7.84   0
   5  -5 -11  336.77    7.62   0
  -5  -5  11  378.79    7.00   0
  -5   5  11  358.27    7.26   0
   4  -5 -11  164.98    6.69   0
  -4  -5  11  193.48    6.44   0
  -4   5  11  184.58    6.38   0
  -3   5  11   37.96    5.74   0
  -3  -5  11   37.94    5.77   0
   3  -5 -11   39.58    6.02   0
  -2   5  11  232.61    6.39   0
  -2  -5  11  199.73    6.62   0
   2  -5 -11  204.05    6.74   0
  -1   5  11  143.26    6.09   0
  -1  -5  11  140.17    6.54   0
   1  -5 -11  136.09    6.20   0
   0  -5  11  153.19    6.74   0
   0   5  11  159.45    5.96   0
   0  -5 -11  131.44    6.26   0
   1  -5  11  242.75    7.26   0
  -1  -5 -11  216.42    4.93   0
   1   5  11  256.89    6.15   0
   2  -5  11    3.78    6.09   0
   2   5  11    8.25    5.23   0
  -2  -5 -11   10.67    5.40   0
   3  -5  11  786.35   10.06   0
   3   5  11  885.38    8.16   0
  -3  -5 -11  775.64    6.98   0
   4  -5  11   31.88    6.25   0
   4   5  11   33.01    5.20   0
  -4  -5 -11   29.92    3.73   0
   5  -5  11  241.43    8.04   0
   5   5  11  244.91    6.01   0
  -5  -5 -11  234.09    6.13   0
   6   5  11  245.41    6.14   0
   6  -5  11  231.23    6.90   0
  -6  -5 -11  222.62    4.69   0
   7   5  11  101.55    5.51   0
  -7  -5 -11  101.83    5.53   0
   7  -5  11   97.90    6.11   0
  -8  -5 -11  578.11    7.14   0
   8   5  11  553.07    6.94   0
   8  -5  11  544.47    8.59   0
   9  -5  11  176.85    7.65   0
  -9  -5 -11  171.43    4.49   0
   9   5  11  169.46    5.79   0
  10  -5  11  240.97    8.17   0
 -10  -5 -11  258.18    6.07   0
 -10   5 -11  224.32    7.26   0
  10   5  11  249.35    6.16   0
  11   5  11  234.89    6.02   0
 -11   5 -11  215.78    8.39   0
  11  -5  11  228.72    8.05   0
 -11  -5 -11  206.18    4.78   0
  12   5  11   18.53    5.20   0
 -12   5 -11    4.06    6.88   0
  12  -5  11    7.81    6.51   0
 -12  -5 -11    6.48    5.22   0
 -13   5 -11   -0.19    6.88   0
  13   5  11    2.95    5.12   0
  13  -5  11    3.38    6.52   0
 -13  -5 -11    0.51    5.19   0
  14  -5  11   34.89    6.71   0
  14   5  11   31.11    3.76   0
 -14  -5 -11   41.70    5.28   0
 -14   5 -11   28.48    7.25   0
 -17  -6  11   -3.25    5.19   0
 -17   6  11    2.90    8.69   0
 -17   6  11    0.26    8.80   0
 -16  -6  11    5.31    5.30   0
 -16   6  11    5.04    7.47   0
 -16   6  11    4.54    7.80   0
 -15   6  11   89.59    8.50   0
 -15  -6  11   93.07    5.51   0
 -15   6  11   80.70    7.58   0
 -14  -6  11   34.98    5.29   0
 -14   6  11   33.46    6.72   0
 -13  -6  11   43.50    5.23   0
 -13   6  11   39.58    6.90   0
 -12  -6  11    2.96    5.10   0
 -12   6  11    6.42    6.23   0
 -11  -6  11    8.92    4.99   0
 -11   6  11    0.36    6.19   0
 -10  -6  11   24.59    3.56   0
 -10   6  11   28.00    6.99   0
  -9   6  11   15.59    6.57   0
  -9  -6  11   13.12    3.68   0
   9  -6 -11   18.81    5.45   0
  -8   6  11  107.56    5.83   0
  -8  -6  11   98.21    4.22   0
   8  -6 -11   91.70    6.38   0
   7  -6 -11    9.95    5.76   0
  -7   6  11    6.87    6.60   0
  -7  -6  11    8.72    4.97   0
  -6   6  11    3.08    6.72   0
   6  -6 -11    2.52    5.94   0
  -6  -6  11    4.64    3.86   0
  -6  -6  11    2.75    4.93   0
  -5   6  11    3.22    5.43   0
   5  -6 -11    7.96    6.01   0
  -5  -6  11   13.51    5.49   0
  -4   6  11   60.96    5.88   0
   4  -6 -11   48.92    7.56   0
  -4  -6  11   50.85    5.90   0
  -3   6  11  291.35    6.48   0
   3  -6 -11  259.54    7.14   0
  -3  -6  11  246.28    6.64   0
  -2  -6  11   71.14    6.01   0
  -2   6  11   76.02    5.66   0
   2  -6 -11   72.18    6.02   0
  -1  -6  11    4.71    5.61   0
  -1   6  11   -0.16    5.18   0
   1  -6 -11   -6.26    5.67   0
   0  -6  11   32.67    6.07   0
   0   6  11   44.13    5.20   0
   0  -6 -11   37.29    5.67   0
   1  -6  11  108.25    6.60   0
   1   6  11  118.01    5.52   0
  -1  -6 -11  124.27    5.81   0
   2  -6  11   36.00    6.04   0
   2   6  11   38.01    5.28   0
  -2  -6 -11   38.19    5.60   0
   3  -6  11    5.19    7.12   0
  -3  -6 -11   -2.18    3.61   0
   3   6  11    4.02    4.82   0
   4  -6  11    7.26    5.76   0
  -4  -6 -11   -5.17    4.93   0
   4   6  11   10.97    4.94   0
   5  -6  11    1.33    6.77   0
  -5  -6 -11   -0.64    4.91   0
   5   6  11   -1.07    3.33   0
   6  -6  11   19.83    6.71   0
  -6  -6 -11   26.13    4.84   0
   6   6  11   26.08    3.63   0
  -7  -6 -11   63.25    4.00   0
   7  -6  11   66.31    6.00   0
   7   6  11   66.91    3.76   0
  -8  -6 -11   73.82    5.50   0
   8  -6  11   72.46    7.21   0
   8   6  11   65.45    3.97   0
   9   6  11   39.38    5.21   0
   9  -6  11   38.29    6.71   0
  -9  -6 -11   53.96    5.29   0
  10  -6  11    4.47    6.67   0
  10   6  11    3.10    5.13   0
 -10  -6 -11    2.48    3.56   0
  11   6  11   22.29    5.04   0
  11  -6  11   17.68    6.75   0
 -11  -6 -11   13.21    5.32   0
  12   6  11   16.24    5.16   0
 -12  -6 -11    1.98    5.31   0
  12  -6  11    0.87    7.72   0
  13  -6  11    5.30    7.60   0
  13   6  11   11.36    5.07   0
 -13  -6 -11    3.02    5.23   0
 -15   7  11   -0.66    8.59   0
 -15  -7  11    0.99    5.34   0
 -15   7  11    2.14    9.38   0
 -14   7  11    6.39    7.50   0
 -14  -7  11    8.53    5.03   0
 -13   7  11   15.55    7.49   0
 -13  -7  11   12.12    5.14   0
 -12  -7  11   13.32    5.01   0
 -12   7  11   -0.72    6.21   0
 -11  -7  11    3.30    3.59   0
 -11   7  11    2.49    6.33   0
 -10   7  11    6.79    6.27   0
 -10  -7  11   12.85    5.00   0
  -9   7  11   34.22    5.36   0
  -9  -7  11   38.09    5.21   0
   9  -7 -11   38.48    7.29   0
   8  -7 -11   12.11    5.60   0
  -8   7  11   16.82    6.25   0
  -8  -7  11   14.76    5.17   0
   7  -7 -11  211.57    8.39   0
  -7  -7  11  251.82    6.07   0
  -7   7  11  244.88    7.58   0
   6  -7 -11    5.20    7.08   0
  -6  -7  11   -0.53    5.16   0
  -6   7  11    4.65    6.46   0
  -6  -7  11   -5.76    5.44   0
   5  -7 -11  328.32    7.95   0
  -5   7  11  353.49    7.23   0
  -5  -7  11  328.29    6.75   0
  -5  -7  11  329.91    6.52   0
   4  -7 -11    0.81    5.94   0
  -4  -7  11    1.81    3.82   0
  -4   7  11    3.00    5.10   0
  -4  -7  11    3.50    5.24   0
   3  -7 -11    7.13    5.78   0
  -3   7  11   13.70    5.21   0
  -3  -7  11   17.13    5.21   0
  -3  -7  11   10.22    5.79   0
  -2  -7  11   14.15    5.85   0
   2  -7 -11   20.52    5.61   0
  -2  -7  11   11.58    5.42   0
  -2   7  11   16.60    5.22   0
  -1  -7  11   43.85    6.10   0
   1  -7 -11   40.50    6.08   0
  -1   7  11   43.95    5.15   0
   0  -7  11    3.51    5.95   0
   0  -7 -11    5.87    5.30   0
   0   7  11    8.40    5.20   0
   1  -7  11   11.17    6.02   0
  -1  -7 -11    9.84    3.66   0
   1   7  11    8.60    4.89   0
   2  -7  11   85.05    7.32   0
  -2  -7 -11   90.20    5.53   0
   2   7  11   94.77    5.34   0
   3  -7  11  153.16    7.98   0
  -3  -7 -11  149.04    5.91   0
   3   7  11  171.53    5.64   0
   4  -7  11    3.63    7.00   0
  -4  -7 -11    0.65    5.37   0
   4   7  11    6.32    4.97   0
   5  -7  11   60.21    7.42   0
  -5  -7 -11   52.81    5.34   0
   5   7  11   59.68    3.94   0
   6   7  11   24.45    4.96   0
   6  -7  11   26.73    5.77   0
  -6  -7 -11   22.32    3.68   0
   7   7  11    1.43    4.93   0
  -7  -7 -11    4.11    3.56   0
   7  -7  11    3.21    6.43   0
   8   7  11    8.88    3.55   0
  -8  -7 -11   11.82    5.22   0
   8  -7  11    8.03    6.43   0
   9  -7  11   86.75    8.49   0
   9   7  11   88.06    5.49   0
  -9  -7 -11   98.52    5.70   0
  10   7  11   25.82    5.17   0
  10  -7  11   21.39    7.85   0
 -10  -7 -11   18.64    3.94   0
  11   7  11   23.91    5.26   0
 -11  -7 -11    8.53    5.45   0
  11  -7  11   16.02    9.71   0
  12  -7  11   -0.10    3.83   0
  12   7  11   13.42    5.32   0
 -12  -7 -11   10.96    5.43   0
  12  -7  11   15.85   12.48   0
 -13   8  11    2.44   10.20   0
 -13  -8  11    5.49    5.17   0
 -12  -8  11   65.26    5.67   0
 -12   8  11   57.50    8.33   0
 -11  -8  11    5.95    5.08   0
 -11   8  11    1.03    7.32   0
 -10  -8  11    6.25    3.69   0
 -10   8  11    4.10    6.41   0
  -9  -8  11   -0.99    5.15   0
  -9   8  11    0.98    6.28   0
   9  -8 -11    1.39    7.04   0
   8  -8 -11   10.98    5.85   0
  -8  -8  11   13.84    5.03   0
  -8   8  11   14.59    6.33   0
   7  -8 -11    6.45    6.78   0
  -7  -8  11    8.96    3.75   0
  -7   8  11    8.18    6.29   0
   6  -8 -11  105.87    6.76   0
  -6  -8  11  102.28    6.09   0
  -6  -8  11  113.39    5.46   0
  -6   8  11  116.69    6.97   0
   5  -8 -11    9.25    5.95   0
  -5  -8  11    9.24    5.11   0
  -5   8  11    7.91    5.27   0
  -5  -8  11    0.97    5.42   0
   4  -8 -11   58.45    6.10   0
  -4   8  11   64.35    5.48   0
  -4  -8  11   69.94    5.35   0
  -4  -8  11   67.28    5.67   0
   3  -8 -11    5.90    7.07   0
  -3   8  11    5.54    5.43   0
  -3  -8  11    4.43    5.14   0
  -3  -8  11    9.68    5.63   0
  -2  -8  11   61.04    6.18   0
  -2  -8  11   65.55    5.50   0
   2  -8 -11   64.94    6.17   0
  -2   8  11   64.24    5.76   0
  -1  -8  11    5.88    5.70   0
  -1  -8  11    2.54    5.23   0
   1  -8 -11    1.32    5.43   0
  -1   8  11   -0.56    5.26   0
   0  -8  11   11.06    7.27   0
   0  -8 -11   11.11    5.70   0
   0  -8  11    4.17    5.32   0
   0   8  11   11.48    5.05   0
   1  -8  11    5.90    5.75   0
  -1  -8 -11    3.30    5.42   0
   1   8  11    5.90    5.17   0
   1  -8  11    3.36    6.22   0
   2  -8  11   50.49    6.32   0
  -2  -8 -11   58.53    5.60   0
   2  -8  11   60.25    5.70   0
   2   8  11   66.97    5.34   0
   3   8  11   -2.90    4.70   0
   3  -8  11   -0.17    5.73   0
  -3  -8 -11   14.62    5.39   0
   3  -8  11   -0.40    5.29   0
   4   8  11  145.00    5.67   0
   4  -8  11  150.51    7.35   0
   4  -8  11  132.07    7.95   0
  -4  -8 -11  139.50    5.73   0
   5   8  11    4.92    3.82   0
   5  -8  11    6.76    7.06   0
  -5  -8 -11   10.99    5.09   0
   5  -8  11    6.92    5.14   0
   6   8  11   -3.47    5.02   0
   6  -8  11   -0.19    6.77   0
  -6  -8 -11    5.25    5.14   0
   6  -8  11    2.33    6.56   0
   7   8  11    3.48    5.12   0
   7  -8  11    4.94    7.46   0
  -7  -8 -11    9.42    5.17   0
   7  -8  11    6.36    6.78   0
   8  -8  11   21.17    7.85   0
   8  -8  11   20.09    7.71   0
   8   8  11   32.39    5.26   0
  -8  -8 -11   26.16    5.19   0
   9  -8  11    1.28    9.69   0
   9   8  11   -1.48    5.15   0
   9  -8  11    3.46    8.54   0
  -9  -8 -11    5.89    5.29   0
 -10   9  11    7.32    7.78   0
 -10  -9  11   -0.62    5.22   0
  -9   9  11   63.65    7.66   0
  -9  -9  11   87.54    5.73   0
  -8   9  11    3.32    7.43   0
  -8  -9  11   -1.94    5.40   0
   8  -9 -11    7.81    7.33   0
   7  -9 -11   67.00    6.60   0
  -7   9  11   54.59    7.18   0
  -7  -9  11   67.88    5.66   0
  -6   9  11   20.40    6.77   0
   6  -9 -11    9.58    7.47   0
  -6  -9  11   31.94    5.07   0
  -6  -9  11   18.67    5.68   0
  -5   9  11  122.71    6.30   0
   5  -9 -11  127.62    7.07   0
  -5  -9  11  138.42    6.26   0
  -5  -9  11  134.92    6.08   0
  -4  -9  11   11.80    5.09   0
  -4   9  11    7.66    5.13   0
   4  -9 -11    0.90    7.00   0
  -4  -9  11    9.03    6.74   0
  -3   9  11  171.02    6.39   0
   3  -9 -11  186.16    6.80   0
  -3  -9  11  158.05    6.19   0
  -3  -9  11  161.44    6.43   0
  -2   9  11   14.00    5.69   0
  -2  -9  11   19.92    5.36   0
  -2  -9  11   10.01    5.70   0
   2  -9 -11   15.91    6.08   0
  -1  -9  11   90.25    6.46   0
  -1   9  11  108.58    5.92   0
  -1  -9  11  100.61    5.81   0
   1  -9 -11  114.28    6.32   0
   0  -9  11   31.76    6.19   0
   0   9  11   40.12    5.57   0
   0  -9  11   36.00    6.47   0
   0  -9 -11   54.85    5.93   0
   1  -9  11   18.17    7.30   0
   1   9  11   19.25    5.33   0
   1  -9  11   13.00    6.51   0
  -1  -9 -11   21.25    5.70   0
   2   9  11   21.11    5.32   0
   2  -9  11   17.98    7.44   0
   2  -9  11   21.19    6.49   0
  -2  -9 -11   28.31    5.80   0
   3  -9  11   69.59    6.13   0
   3   9  11   83.25    5.55   0
   3  -9  11   55.96    7.99   0
  -3  -9 -11   83.15    5.89   0
   4  -9  11   18.59    6.61   0
   4   9  11   13.93    5.06   0
   4  -9  11   17.25    7.41   0
  -4  -9 -11   19.57    5.45   0
   5   9  11   57.59    5.43   0
   5  -9  11   65.96    8.73   0
  -5  -9 -11   65.32    5.95   0
   5  -9  11   50.82    7.20   0
   6   9  11    2.67    5.22   0
  -6  -9 -11   -3.89    5.40   0
   6  -9  11    4.52    7.97   0
   6  -9  11    1.26    7.54   0
 -20   0  12   41.55    5.96   0
 -20   0  12   38.53    5.90   0
 -19   0  12    9.44    5.68   0
 -19   0  12    8.87    5.90   0
 -18   0  12  124.02    5.95   0
 -18   0  12  127.60    5.94   0
 -17   0  12   18.91    5.19   0
 -17   0  12   32.51    5.42   0
 -16   0  12   69.17    5.30   0
 -16   0  12   59.87    5.48   0
 -15   0  12  117.14    6.04   0
 -14   0  12  440.90    7.16   0
 -13   0  12  366.71    7.00   0
 -12   0  12 1953.12   11.43   0
 -11   0  12    2.34    5.74   0
 -10   0  12   72.59    5.81   0
  -9   0  12  859.29    8.49   0
  -8   0  12  541.26    7.70   0
  -7   0  12 1175.80    9.69   0
  -6   0  12 3578.62   14.50   0
  -5   0  12  566.57    8.13   0
   5   0 -12  569.46    8.03   0
  -4   0  12  507.22    6.57   0
   4   0 -12  503.60    6.75   0
   3   0 -12  492.27    8.13   0
  -3   0  12  487.59    7.93   0
   2   0 -12 1521.84   11.00   0
  -2   0  12 1493.40   10.94   0
   1   0 -12  201.33    6.93   0
  -1   0  12  185.63    7.16   0
   0   0 -12  536.00    8.34   0
   0   0  12  524.98    6.57   0
  -1   0 -12   26.28    6.25   0
   1   0  12   26.75    6.04   0
  -2   0 -12  509.65    6.61   0
   2   0  12  575.56    7.72   0
  -3   0 -12  125.38    4.93   0
   3   0  12  137.72    6.23   0
  -4   0 -12 2568.69   12.72   0
   4   0  12 2738.94   12.43   0
  -5   0 -12  684.01    7.92   0
   5   0  12  713.33    7.75   0
  -6   0 -12 1105.99    9.29   0
   6   0  12 1136.28    8.03   0
   7   0  12  881.73    8.27   0
  -7   0 -12  874.60    8.56   0
   8   0  12 1155.24    9.03   0
  -8   0 -12 1109.54    9.34   0
   9   0  12  842.97    7.23   0
  -9   0 -12  844.82    8.63   0
  10   0  12  773.81    7.89   0
 -10   0 -12  723.87    8.02   0
 -11   0 -12  592.24    7.62   0
  11   0  12  625.71    7.45   0
 -12   0 -12  274.95    6.52   0
  12   0  12  300.76    6.44   0
 -13   0 -12  215.53    6.59   0
  13   0  12  240.79    6.24   0
 -14   0 -12   85.74    6.01   0
  14   0  12   94.86    5.82   0
  15   0  12   79.27    5.87   0
 -15   0 -12   80.06    6.36   0
  16   0  12   65.32    5.66   0
 -16   0 -12   49.06    5.94   0
 -20  -1  12   13.53    5.49   0
 -20   1  12    8.69    6.10   0
 -20   1  12    7.81    5.46   0
 -20  -1  12    8.28    5.48   0
 -19   1  12   92.64    6.27   0
 -19  -1  12  111.60    5.75   0
 -19   1  12   81.38    7.13   0
 -19  -1  12   91.05    5.74   0
 -18   1  12    1.26    5.73   0
 -18   1  12   14.49    5.27   0
 -18  -1  12    6.90    5.33   0
 -18  -1  12    7.68    5.30   0
 -17   1  12  200.55    6.79   0
 -17   1  12  196.76    6.47   0
 -17  -1  12  217.66    6.28   0
 -17  -1  12  198.22    6.20   0
 -16   1  12  123.35    6.08   0
 -16  -1  12  128.21    5.67   0
 -16  -1  12  124.20    5.88   0
 -16   1  12  118.47    5.99   0
 -15   1  12  226.25    6.83   0
 -15  -1  12  227.51    6.20   0
 -15  -1  12  230.79    6.07   0
 -14   1  12  128.00    6.28   0
 -14  -1  12  129.25    5.98   0
 -13   1  12 1028.95    9.27   0
 -13  -1  12 1011.67    8.98   0
 -12   1  12   26.00    5.92   0
 -12  -1  12   22.03    5.40   0
 -11   1  12  470.32    7.72   0
 -11  -1  12  505.47    7.43   0
 -10  -1  12   39.37    4.37   0
 -10   1  12   49.40    5.85   0
  -9   1  12    5.60    5.71   0
  -9  -1  12    6.85    5.78   0
  -8  -1  12  157.22    5.27   0
  -8   1  12  174.81    6.41   0
  -7  -1  12 2003.21   11.29   0
  -7   1  12 2008.43   11.70   0
   6  -1 -12   53.03    6.05   0
  -6  -1  12   47.13    6.20   0
  -6   1  12   48.15    6.18   0
  -5  -1  12 1177.28    9.67   0
  -5   1  12 1151.18    9.75   0
   5  -1 -12 1135.79    9.69   0
   4  -1 -12  138.12    6.65   0
  -4  -1  12  133.25    6.66   0
  -4   1  12  137.69    5.09   0
   3  -1 -12  787.91    8.77   0
  -3  -1  12  825.74    9.02   0
  -3   1  12  815.08    8.76   0
   3   1 -12  826.21    9.03   0
   2  -1 -12  413.34    7.73   0
  -2  -1  12  433.98    7.56   0
  -2   1  12  432.72    7.64   0
   2   1 -12  437.53    7.78   0
   1   1 -12  363.62    7.48   0
   1  -1 -12  332.88    7.66   0
  -1  -1  12  367.54    7.44   0
  -1   1  12  355.08    7.41   0
   0   1 -12 2017.72   11.32   0
   0  -1 -12 2198.13   12.20   0
   0  -1  12 2162.78   11.31   0
   0   1  12 2284.56   12.17   0
  -1   1 -12   29.74    6.26   0
  -1  -1 -12   26.40    6.24   0
   1  -1  12   19.74    6.43   0
   1   1  12   28.29    6.16   0
  -2   1 -12  756.83    7.59   0
  -2  -1 -12  755.90    7.41   0
   2  -1  12  832.51    8.82   0
   2   1  12  835.41    8.41   0
  -3   1 -12 1386.61   10.66   0
  -3  -1 -12 1288.21    8.87   0
   3  -1  12 1425.31   10.17   0
   3   1  12 1472.27    9.93   0
  -4   1 -12  211.47    5.27   0
  -4  -1 -12  224.52    6.99   0
   4  -1  12  237.70    6.54   0
   4   1  12  228.72    6.60   0
   5   1  12  598.88    7.54   0
  -5   1 -12  581.63    8.44   0
  -5  -1 -12  537.75    7.72   0
   5  -1  12  595.53    8.00   0
   6   1  12   24.05    5.53   0
  -6   1 -12   29.60    6.30   0
  -6  -1 -12   31.75    5.62   0
   6  -1  12   34.90    5.48   0
   7  -1  12  206.10    6.20   0
   7   1  12  188.54    5.67   0
  -7   1 -12  168.36    6.46   0
  -7  -1 -12  168.47    6.21   0
   8  -1  12  130.86    5.87   0
   8   1  12  143.09    5.75   0
  -8   1 -12  125.00    6.19   0
  -8  -1 -12  124.95    4.45   0
   9  -1  12  810.25    8.07   0
   9   1  12  798.50    6.86   0
  -9   1 -12  783.33    8.26   0
  -9  -1 -12  748.89    8.07   0
  10  -1  12  433.85    6.95   0
 -10   1 -12  392.87    7.17   0
  10   1  12  450.20    6.86   0
 -10  -1 -12  406.82    6.90   0
 -11   1 -12  209.19    6.79   0
  11  -1  12  238.43    6.56   0
 -11  -1 -12  212.75    4.80   0
  11   1  12  239.55    5.90   0
 -12   1 -12  195.08    6.52   0
 -12  -1 -12  194.10    5.78   0
  12  -1  12  204.73    6.10   0
  12   1  12  190.96    4.67   0
 -13   1 -12  198.11    6.63   0
 -13  -1 -12  170.53    6.02   0
  13  -1  12  204.16    6.37   0
  13   1  12  190.69    6.05   0
 -14   1 -12  113.31    6.16   0
 -14  -1 -12   92.81    5.57   0
  14   1  12  111.43    5.73   0
  14  -1  12  105.07    5.72   0
  15   1  12   38.32    5.32   0
 -15   1 -12   36.47    7.13   0
 -15  -1 -12   21.57    5.40   0
  15  -1  12   28.14    5.35   0
  16  -1  12   70.40    6.07   0
  16   1  12   73.21    5.70   0
 -16   1 -12   66.23    7.44   0
 -16  -1 -12   57.14    5.90   0
 -20   2  12   11.27    6.09   0
 -20   2  12   11.94    6.69   0
 -20  -2  12    4.22    5.31   0
 -20  -2  12    4.67    5.61   0
 -19  -2  12   -3.56    3.53   0
 -19   2  12    5.92    5.79   0
 -19   2  12    3.88    6.52   0
 -19  -2  12    3.74    3.76   0
 -18   2  12   51.51    7.35   0
 -18   2  12   53.84    6.79   0
 -18  -2  12   66.01    5.64   0
 -18  -2  12   58.22    4.17   0
 -17   2  12   -6.55    5.78   0
 -17   2  12   -5.21    6.61   0
 -17  -2  12    2.24    3.71   0
 -17  -2  12    0.52    5.25   0
 -16   2  12  213.33    7.01   0
 -16  -2  12  241.95    6.24   0
 -16  -2  12  232.91    6.24   0
 -15   2  12  270.12    6.89   0
 -15  -2  12  265.22    6.41   0
 -15  -2  12  230.44    6.40   0
 -14   2  12  267.83    7.18   0
 -14  -2  12  297.93    6.32   0
 -14  -2  12  283.79    6.21   0
 -13   2  12   97.92    6.22   0
 -13  -2  12   91.38    5.78   0
 -12   2  12  517.82    7.78   0
 -12  -2  12  463.99    5.73   0
 -11   2  12    2.83    5.72   0
 -11  -2  12   -2.07    5.47   0
 -10   2  12   58.90    6.18   0
 -10  -2  12   56.62    5.91   0
  -9   2  12  554.13    8.21   0
  -9  -2  12  570.35    7.65   0
  -8  -2  12   94.01    6.08   0
  -8   2  12   90.00    6.82   0
  -7  -2  12  464.26    7.60   0
  -7   2  12  477.47    7.66   0
   7  -2 -12  427.84    7.96   0
  -6  -2  12  156.15    6.40   0
  -6   2  12  160.29    6.56   0
   6  -2 -12  166.00    6.81   0
   5  -2 -12  141.39    6.47   0
  -5  -2  12  144.28    6.48   0
  -5   2  12  152.15    6.53   0
   4  -2 -12  110.14    6.47   0
  -4  -2  12  118.94    6.54   0
  -4   2  12  111.90    6.27   0
   3  -2 -12   -1.89    5.95   0
  -3  -2  12    6.99    6.02   0
  -3   2  12    3.68    6.11   0
   2  -2 -12  218.88    5.34   0
  -2  -2  12  258.92    6.97   0
  -2   2  12  222.52    5.24   0
   1  -2 -12  300.94    7.22   0
  -1  -2  12  304.68    7.18   0
  -1   2  12  323.43    7.08   0
   1   2 -12  307.17    7.19   0
   0  -2 -12  387.37    7.37   0
   0  -2  12  412.18    7.54   0
   0   2  12  406.85    7.28   0
   0   2 -12  405.23    7.52   0
  -1   2 -12 1081.80    9.85   0
  -1  -2 -12 1063.61    8.15   0
   1  -2  12 1160.38    9.91   0
   1   2  12 1127.97    8.11   0
  -2   2 -12  651.15    7.55   0
  -2  -2 -12  653.34    6.77   0
   2  -2  12  717.88    8.72   0
   2   2  12  737.80    7.87   0
  -3   2 -12  255.58    7.60   0
  -3  -2 -12  247.18    6.55   0
   3  -2  12  258.15    7.17   0
   3   2  12  265.73    6.59   0
   4   2  12  236.96    6.36   0
  -4   2 -12  236.73    7.31   0
  -4  -2 -12  226.26    6.53   0
   4  -2  12  241.14    7.19   0
   5   2  12  181.61    6.21   0
  -5   2 -12  159.08    6.91   0
  -5  -2 -12  173.77    6.40   0
   5  -2  12  170.45    6.49   0
  -6   2 -12   78.15    6.46   0
   6   2  12   98.47    5.80   0
  -6  -2 -12   82.28    4.40   0
   6  -2  12   79.88    5.92   0
  -7   2 -12  173.51    6.60   0
   7   2  12  168.97    5.89   0
  -7  -2 -12  163.90    6.00   0
   7  -2  12  168.54    6.10   0
   8  -2  12  133.73    5.95   0
  -8   2 -12  141.89    6.38   0
   8   2  12  140.28    4.34   0
  -8  -2 -12  128.34    5.80   0
  -9   2 -12  532.26    8.14   0
   9   2  12  574.64    6.83   0
  -9  -2 -12  532.21    5.91   0
   9  -2  12  582.11    7.81   0
  10  -2  12  318.54    6.67   0
 -10   2 -12  273.20    6.98   0
  10   2  12  293.84    6.08   0
 -10  -2 -12  282.91    6.37   0
 -11   2 -12   41.73    5.75   0
  11  -2  12   45.91    5.48   0
 -11  -2 -12   51.16    5.47   0
  11   2  12   60.25    5.26   0
 -12   2 -12   50.41    5.82   0
  12  -2  12   55.32    5.45   0
 -12  -2 -12   51.46    5.49   0
  12   2  12   54.70    5.27   0
 -13   2 -12    4.82    5.45   0
 -13  -2 -12    7.16    5.14   0
  13  -2  12    1.18    5.27   0
  13   2  12    5.96    4.93   0
  14   2  12   43.66    5.51   0
 -14   2 -12   43.84    5.88   0
 -14  -2 -12   46.27    5.36   0
  14  -2  12   49.13    6.70   0
  15   2  12    7.27    5.27   0
 -15   2 -12   11.74    5.63   0
  15  -2  12   -2.12    6.36   0
 -15  -2 -12    4.73    5.26   0
  16  -2  12   24.12    5.62   0
  16   2  12   23.97    5.39   0
 -16   2 -12   32.81    5.91   0
 -16  -2 -12   -0.33    5.63   0
 -19  -3  12   10.17    5.42   0
 -19   3  12    9.19    6.05   0
 -19   3  12   20.08    6.67   0
 -18  -3  12    1.85    5.01   0
 -18   3  12    7.22    6.95   0
 -18   3  12    4.46    5.15   0
 -17   3  12   26.80    5.94   0
 -17   3  12   23.21    6.50   0
 -17  -3  12   14.50    5.16   0
 -16   3  12    3.94    5.72   0
 -16  -3  12   -0.23    3.40   0
 -15   3  12   -5.16    5.76   0
 -15  -3  12    2.70    5.03   0
 -14   3  12   76.50    6.07   0
 -14  -3  12   95.11    5.36   0
 -13   3  12   18.75    5.94   0
 -13  -3  12   13.13    3.86   0
 -12   3  12   80.90    7.35   0
 -12  -3  12   71.52    5.40   0
 -11   3  12  124.66    7.60   0
 -11  -3  12  135.89    5.66   0
 -10   3  12    9.83    6.01   0
 -10  -3  12    3.87    5.35   0
  -9   3  12   23.19    5.90   0
  -9  -3  12   23.43    5.69   0
   8  -3 -12  240.56    7.04   0
  -8   3  12  259.30    7.16   0
  -8  -3  12  247.61    5.32   0
  -7   3  12   84.67    6.72   0
   7  -3 -12   78.87    6.60   0
  -7  -3  12  101.00    6.16   0
  -6  -3  12  233.98    6.65   0
   6  -3 -12  228.89    6.89   0
  -6   3  12  232.61    7.33   0
  -5  -3  12    5.59    5.77   0
   5  -3 -12    4.40    6.22   0
  -5   3  12    1.59    4.48   0
  -4  -3  12   31.89    5.64   0
   4  -3 -12   18.26    6.21   0
  -4   3  12   23.38    5.66   0
  -3  -3  12   62.22    6.06   0
   3  -3 -12   69.76    6.65   0
  -3   3  12   78.28    5.93   0
  -2  -3  12   19.47    5.92   0
   2  -3 -12   22.27    6.05   0
  -2   3  12   25.16    5.68   0
  -1  -3  12  312.43    7.19   0
   1  -3 -12  329.97    6.98   0
  -1   3  12  332.77    6.82   0
   0  -3  12  185.64    7.02   0
   0  -3 -12  185.04    6.40   0
   0   3  12  196.79    6.36   0
   1   3  12    8.73    6.10   0
   1  -3  12    7.62    6.51   0
  -1  -3 -12    8.51    3.98   0
  -1   3 -12   10.99    6.15   0
   2  -3  12  534.62    8.63   0
   2   3  12  528.69    7.31   0
  -2  -3 -12  466.40    7.47   0
  -2   3 -12  513.98    8.13   0
   3   3  12   27.19    5.67   0
  -3  -3 -12   28.77    5.78   0
   3  -3  12   29.60    6.43   0
  -3   3 -12   31.77    6.19   0
  -4   3 -12    5.41    6.02   0
   4   3  12    3.68    3.81   0
  -4  -3 -12    3.45    5.64   0
   4  -3  12   -0.44    6.20   0
  -5   3 -12   14.66    6.05   0
   5   3  12   20.89    3.89   0
  -5  -3 -12   19.79    5.74   0
   5  -3  12   17.60    5.80   0
  -6   3 -12  126.76    6.75   0
   6   3  12  127.88    4.28   0
  -6  -3 -12  122.48    5.89   0
   6  -3  12  131.08    7.41   0
  -7   3 -12   48.38    6.18   0
   7   3  12   42.46    5.35   0
  -7  -3 -12   35.80    5.48   0
   7  -3  12   56.41    5.79   0
  -8   3 -12  155.30    6.92   0
   8  -3  12  161.39    6.37   0
   8   3  12  170.54    5.94   0
  -8  -3 -12  162.62    5.87   0
  -9   3 -12  133.08    6.53   0
   9  -3  12  137.28    7.13   0
   9   3  12  131.83    5.81   0
  -9  -3 -12  117.30    5.90   0
 -10   3 -12   19.80    7.25   0
  10  -3  12   16.82    6.68   0
 -10  -3 -12    8.20    5.26   0
  10   3  12   10.91    5.26   0
 -11   3 -12    3.66    5.78   0
  11  -3  12    1.36    6.34   0
 -11  -3 -12    2.70    3.46   0
  11   3  12    4.31    5.02   0
 -12   3 -12   33.78    5.85   0
  12  -3  12   41.90    6.75   0
 -12  -3 -12   29.78    5.14   0
  12   3  12   27.07    4.92   0
 -13   3 -12   35.09    6.12   0
 -13  -3 -12   32.68    5.37   0
  13  -3  12   36.65    5.43   0
  13   3  12   33.98    5.25   0
  14   3  12    2.81    3.64   0
 -14   3 -12   10.00    7.02   0
 -14  -3 -12    2.33    5.09   0
  14  -3  12    9.15    5.16   0
  15  -3  12   18.47    6.65   0
  15   3  12   22.38    5.42   0
 -15   3 -12   23.50    6.15   0
 -15  -3 -12   14.76    5.62   0
 -18  -4  12   37.91    5.50   0
 -18   4  12   25.60    7.41   0
 -18   4  12   30.06    7.07   0
 -17   4  12   -0.11    6.38   0
 -17  -4  12    0.72    3.61   0
 -17   4  12    4.02    5.66   0
 -16   4  12   -1.54    5.62   0
 -16  -4  12   -4.65    5.10   0
 -15   4  12    5.51    5.49   0
 -15  -4  12    4.32    5.04   0
 -14  -4  12    3.97    4.97   0
 -14   4  12    3.11    6.83   0
 -13  -4  12    8.86    5.07   0
 -13   4  12   15.73    5.91   0
 -12   4  12  331.51    8.72   0
 -12  -4  12  311.52    5.20   0
 -11   4  12  284.80    8.37   0
 -10   4  12  118.02    6.40   0
 -10  -4  12  120.24    5.72   0
  -9   4  12   86.18    6.29   0
  -9  -4  12   79.58    5.57   0
   8  -4 -12   16.35    6.97   0
  -8  -4  12    8.25    5.47   0
  -8   4  12   11.49    6.83   0
   7  -4 -12  148.29    6.77   0
  -7   4  12  160.50    6.47   0
  -7  -4  12  165.50    6.14   0
   6  -4 -12    8.53    6.20   0
  -6   4  12    9.39    5.96   0
  -6  -4  12    1.11    5.61   0
  -5  -4  12  355.05    6.92   0
   5  -4 -12  325.08    7.48   0
  -5   4  12  341.04    7.20   0
  -4  -4  12  171.65    6.03   0
   4  -4 -12  168.35    6.94   0
  -4   4  12  178.93    6.77   0
  -3  -4  12   64.98    5.83   0
   3  -4 -12   53.09    6.23   0
  -3   4  12   54.15    5.81   0
  -2  -4  12  126.85    6.65   0
   2  -4 -12  124.12    4.83   0
  -2   4  12  141.20    6.27   0
  -1  -4  12   35.13    5.91   0
   1  -4 -12   35.26    5.59   0
  -1   4  12   39.98    5.39   0
   0  -4  12   49.40    6.42   0
   0   4  12   45.36    5.54   0
   0  -4 -12   40.98    5.47   0
   1  -4  12  238.42    7.06   0
  -1  -4 -12  231.55    6.50   0
[truncated: 207,421 more chars]
