# Supplementary material for: Crystal structure of bis­{(3,5-di­methyl­pyrazol-1-yl)di­hydro­[3-(pyridin-2-yl)pyrazol-1-yl]­borato}iron(II)
Source: Acta Crystallogr E Crystallogr Commun. 2020 Jul 10;76(Pt 8):1266–70. doi: 10.1107/S2056989020009214 (PMC7405558; doi:10.1107/S2056989020009214)
Supplement: Supplementary file 2 [file e-76-01266-Isup2.hkl]

data_I                                                                          
_shelx_title ' Felix197 at 200 K in P2(1)/c (SO27)'                             
_shelx_refln_list_code          4                                               
_shelx_F_calc_maximum      130.07                                               
_exptl_crystal_F_000      1168.00                                               
_reflns_d_resolution_high  0.7827                                               
                                                                                
loop_                                                                           
 _space_group_symop_operation_xyz                                               
 'x, y, z'                                                                      
 '-x, y+1/2, -z+1/2'                                                            
 '-x, -y, -z'                                                                   
 'x, -y-1/2, z-1/2'                                                             
                                                                                
_cell_length_a    17.1798                                                       
_cell_length_b     8.7991                                                       
_cell_length_c    18.7608                                                       
_cell_angle_alpha  90.000                                                       
_cell_angle_beta   99.711                                                       
_cell_angle_gamma  90.000                                                       
                                                                                
_shelx_F_squared_multiplier     1.000                                           
                                                                                
loop_                                                                           
 _refln_index_h                                                                 
 _refln_index_k                                                                 
 _refln_index_l                                                                 
 _refln_F_squared_calc                                                          
 _refln_F_squared_meas                                                          
 _refln_F_squared_sigma                                                         
 _refln_observed_status                                                         
   3   0   0        214.72        209.85        13.50 o                         
   5   0   0        168.50        160.98        10.07 o                         
   6   0   0        178.60        129.75         8.85 o                         
   7   0   0         56.45         64.76         7.83 o                         
   8   0   0       5175.43       5193.50        87.33 o                         
   9   0   0        263.93        253.90         7.32 o                         
  10   0   0       4439.95       4464.69        47.23 o                         
  11   0   0          2.34          2.62         6.18 o                         
  12   0   0        944.27        887.39         8.90 o                         
  13   0   0         39.70         53.71         6.64 o                         
  14   0   0       5694.51       5621.27        23.86 o                         
  15   0   0        448.70        400.40        12.38 o                         
  16   0   0       8424.64       8592.82        28.79 o                         
  17   0   0        179.81        170.75        10.05 o                         
  18   0   0        485.27        489.96        11.02 o                         
  19   0   0          4.66         12.02         8.99 o                         
  20   0   0        209.43        172.42        11.51 o                         
  21   0   0        239.62        218.22        10.65 o                         
   2   1   0       4376.16       4828.02        32.89 o                         
   3   1   0       1916.70       1956.68        15.72 o                         
   4   1   0       1327.91       1344.03        12.13 o                         
   5   1   0       9917.03       9826.63        67.36 o                         
   6   1   0         90.16        117.61         5.90 o                         
   7   1   0       8258.49       8495.12       206.58 o                         
   8   1   0         86.68         83.75         5.22 o                         
   9   1   0       5507.68       5571.77        72.89 o                         
  10   1   0        241.78        288.31         5.58 o                         
  11   1   0       1481.98       1481.05         9.26 o                         
  12   1   0        211.29        212.26         5.85 o                         
  13   1   0        221.97        251.67         7.45 o                         
  14   1   0        719.61        708.98        10.16 o                         
  15   1   0       1118.45       1128.57        15.71 o                         
  16   1   0        645.28        679.20        18.96 o                         
  17   1   0       1211.16       1263.41        20.31 o                         
  18   1   0         14.33         13.82         6.58 o                         
  19   1   0        126.55        137.64         6.55 o                         
  20   1   0         37.75         39.61         6.63 o                         
  21   1   0        536.98        548.22        10.68 o                         
   0   2   0          3.31         11.46        11.23 o                         
   1   2   0       9720.53       9593.92       293.67 o                         
   2   2   0       1461.62       1403.17        52.61 o                         
   3   2   0        804.31        838.25        13.00 o                         
   4   2   0        110.18        111.41         7.69 o                         
   5   2   0          6.53          5.90         7.23 o                         
   6   2   0       2992.32       2876.38        49.26 o                         
   7   2   0        225.22        246.23         6.80 o                         
   8   2   0        223.58        291.80         6.69 o                         
   9   2   0       2075.32       2333.71        15.85 o                         
  10   2   0       2056.20       2025.02        40.52 o                         
  11   2   0        169.89        186.38         5.81 o                         
  12   2   0          5.07          7.02         5.26 o                         
  13   2   0        384.99        392.79         9.22 o                         
  14   2   0        211.62        223.32         6.54 o                         
  15   2   0        972.54       1010.03         8.97 o                         
  16   2   0        302.75        325.44         7.66 o                         
  17   2   0         11.04         11.55         6.44 o                         
  18   2   0        124.52        124.03         6.60 o                         
  19   2   0          1.30         -0.49         5.97 o                         
  20   2   0        136.35        150.24         7.20 o                         
  21   2   0         15.69         18.86         7.09 o                         
   1   3   0       6791.23       6536.03       124.07 o                         
   2   3   0       2570.87       2584.23        13.03 o                         
   3   3   0        629.89        642.81        10.48 o                         
   4   3   0        562.40        648.27         9.01 o                         
   5   3   0       1584.38       1623.95        11.23 o                         
   6   3   0         13.71         19.74         5.70 o                         
   7   3   0        358.83        354.36         7.88 o                         
   8   3   0        984.48       1025.79        12.66 o                         
   9   3   0        159.20        156.59         6.39 o                         
  10   3   0        220.98        228.28         5.39 o                         
  11   3   0         67.88         83.82         5.87 o                         
  12   3   0        498.70        495.76         6.13 o                         
  13   3   0          7.43         15.22         5.42 o                         
  14   3   0        337.25        316.60         5.99 o                         
  15   3   0         24.50         24.74         5.10 o                         
  16   3   0         21.95         15.85         6.64 o                         
  17   3   0         17.98         14.63         6.69 o                         
  18   3   0         51.39         57.39         6.81 o                         
  19   3   0         40.04         39.86         6.91 o                         
  20   3   0          0.32          2.17         6.93 o                         
   0   4   0        944.94        986.13        10.91 o                         
   1   4   0       2187.87       2303.95        18.26 o                         
   2   4   0        349.83        294.80         7.16 o                         
   3   4   0        847.18        914.48        11.03 o                         
   4   4   0        814.12        735.33         8.38 o                         
   5   4   0         43.35         39.33         6.59 o                         
   6   4   0       1444.59       1428.03        38.11 o                         
   7   4   0        530.62        567.58        11.49 o                         
   8   4   0        674.34        700.76         8.14 o                         
   9   4   0         95.03        106.82         6.40 o                         
  10   4   0        894.66        978.92         8.58 o                         
  11   4   0        407.87        411.30        12.87 o                         
  12   4   0        273.03        296.83         6.87 o                         
  13   4   0        896.12        828.08        17.37 o                         
  14   4   0         14.46         15.77         5.34 o                         
  15   4   0         58.96         57.63         5.21 o                         
  16   4   0        339.97        344.10        23.09 o                         
  17   4   0         18.53         14.54         6.49 o                         
  18   4   0         56.71         56.36         6.97 o                         
  19   4   0         21.08         29.17         6.44 o                         
  20   4   0         77.81         66.99         7.29 o                         
   1   5   0         41.40         38.59         4.96 o                         
   2   5   0       2469.71       2491.47        16.91 o                         
   3   5   0        128.20         99.42         6.38 o                         
   4   5   0         20.36          8.92         5.83 o                         
   5   5   0       1968.01       1838.03        17.07 o                         
   6   5   0        790.29        819.42         8.38 o                         
   7   5   0        440.29        357.90         6.20 o                         
   8   5   0         65.06         82.39         6.31 o                         
   9   5   0        392.69        379.06        24.64 o                         
  10   5   0        245.66        259.70         8.70 o                         
  11   5   0       1318.89       1322.86        69.12 o                         
  12   5   0        131.07        124.22         5.16 o                         
  13   5   0        227.80        258.39        14.92 o                         
  14   5   0        149.55        150.18        14.29 o                         
  15   5   0        185.12        222.24         7.07 o                         
  16   5   0        124.84        119.74         8.82 o                         
  17   5   0        142.36        178.16         9.11 o                         
  18   5   0         15.45         36.62         8.58 o                         
  19   5   0         98.88         82.27         9.50 o                         
   0   6   0        852.58        810.42        12.99 o                         
   1   6   0         19.57         24.37         5.96 o                         
   2   6   0       1323.24       1298.44        30.04 o                         
   3   6   0         18.74         20.11         5.53 o                         
   4   6   0       1716.67       1721.17        42.56 o                         
   5   6   0        132.84        124.42         5.91 o                         
   6   6   0        673.82        666.87        15.74 o                         
   7   6   0        247.07        235.48         6.66 o                         
   8   6   0        288.94        276.98        14.96 o                         
   9   6   0        131.53        160.01         6.59 o                         
  10   6   0        549.97        532.08        29.36 o                         
  11   6   0         40.05         55.50         7.13 o                         
  12   6   0       1423.64       1485.07        27.82 o                         
  13   6   0        134.75        145.75         6.23 o                         
  14   6   0        544.34        573.85        10.63 o                         
  15   6   0         49.44         27.08         8.75 o                         
  16   6   0        372.88        387.90        10.04 o                         
  17   6   0         71.50         68.82         8.90 o                         
  18   6   0        113.48         88.03         9.11 o                         
   1   7   0        933.21        939.83        10.61 o                         
   2   7   0         67.13         70.42         7.36 o                         
   3   7   0       1606.18       1666.66        24.69 o                         
   4   7   0          0.24          1.64         5.42 o                         
   5   7   0       4010.34       4129.85        57.65 o                         
   6   7   0        149.98        151.77         6.47 o                         
   7   7   0        877.35        937.90         8.51 o                         
   8   7   0          7.75         12.60         5.70 o                         
   9   7   0       1244.67       1272.20        36.81 o                         
  10   7   0        166.21        188.33        10.05 o                         
  11   7   0       2008.63       2011.08       111.74 o                         
  12   7   0        202.84        248.45         9.66 o                         
  13   7   0        611.20        595.69        10.99 o                         
  14   7   0         19.67         16.85         6.19 o                         
  15   7   0        223.83        189.04         7.46 o                         
  16   7   0          7.88          9.26         6.29 o                         
   0   8   0        280.00        224.83        10.50 o                         
   1   8   0         93.58         91.81         7.88 o                         
   2   8   0        177.69        177.80        10.28 o                         
   3   8   0         89.42         89.24         7.15 o                         
   4   8   0        419.55        405.54         8.77 o                         
   5   8   0        126.89        152.22         9.44 o                         
   6   8   0        180.57        183.28         9.05 o                         
   7   8   0         94.81         90.17         8.88 o                         
   8   8   0        108.23        123.85         9.19 o                         
   9   8   0         11.23         14.85         8.48 o                         
  10   8   0        305.88        314.53         9.73 o                         
  11   8   0         68.59         62.26         8.60 o                         
  12   8   0        409.08        396.00        10.48 o                         
  13   8   0          0.11          7.70         8.49 o                         
  14   8   0        154.99        131.54         6.78 o                         
  15   8   0          2.57         12.36         8.56 o                         
   1   9   0        272.35        280.74        10.46 o                         
   2   9   0         80.32         78.04         7.11 o                         
   3   9   0          2.48          6.82         6.75 o                         
   4   9   0         20.05         21.71         6.98 o                         
   5   9   0         12.00         10.83         7.00 o                         
   6   9   0        197.70        211.46         9.68 o                         
   7   9   0         50.22         65.59         9.02 o                         
   8   9   0         35.79         42.17         8.53 o                         
   9   9   0          0.36         -6.31         8.77 o                         
  10   9   0         46.01         55.84         8.87 o                         
  11   9   0         37.93         40.47         8.92 o                         
  12   9   0          1.82         -0.46         9.05 o                         
   0  10   0         82.90         91.19        11.77 o                         
   1  10   0          4.16          5.07         6.80 o                         
   2  10   0         39.74         32.75         7.14 o                         
   3  10   0         19.95         29.28         7.51 o                         
   4  10   0         19.61         22.12         7.46 o                         
   5  10   0        172.65        156.26         8.51 o                         
   6  10   0         30.13         23.01         9.33 o                         
   7  10   0         72.59         75.45         9.16 o                         
   8  10   0         63.77         61.77         8.72 o                         
   9  10   0         36.38         37.61         8.94 o                         
   1  11   0         28.52         31.89         9.05 o                         
   2  11   0         30.09         21.24         7.23 o                         
   3  11   0         33.74         31.84         8.51 o                         
   4  11   0          9.75          9.25         7.12 o                         
 -21   1   1         34.10         29.88         8.24 o                         
 -20   1   1          0.96         -2.60         6.14 o                         
 -19   1   1         90.92        102.40         6.38 o                         
 -18   1   1         81.19         94.82         6.31 o                         
 -17   1   1        775.79        858.42        16.30 o                         
 -16   1   1       1020.40       1036.98         9.94 o                         
 -15   1   1        475.07        514.22        14.86 o                         
 -14   1   1        301.68        304.49        10.72 o                         
 -13   1   1        401.86        432.69         8.23 o                         
 -12   1   1          8.26          4.85         6.19 o                         
 -11   1   1        956.72        961.08         8.46 o                         
 -10   1   1       2849.93       3073.30        24.58 o                         
  -9   1   1       1701.88       1716.00         9.40 o                         
  -8   1   1       2200.80       2283.13        10.90 o                         
  -7   1   1         78.94         61.82         6.83 o                         
  -6   1   1        393.77        376.73         8.92 o                         
  -5   1   1       1122.59       1191.70        11.34 o                         
  -4   1   1         89.91         98.63         8.53 o                         
  -3   1   1        323.19        327.90        13.77 o                         
  -2   1   1       3169.04       3523.76        59.59 o                         
   0   1   1       7607.79       7920.08       346.91 o                         
   1   1   1       4107.01       4484.20        64.42 o                         
   2   1   1       7585.01       7978.13        38.36 o                         
   3   1   1       1539.68       1500.13        12.90 o                         
   4   1   1       1935.94       1866.88        16.81 o                         
   5   1   1       1702.40       1831.38        15.18 o                         
   6   1   1        446.03        385.65         6.82 o                         
   7   1   1       1525.91       1556.79        20.34 o                         
   8   1   1       2560.00       2450.76        15.21 o                         
   9   1   1       2471.62       2651.33        16.14 o                         
  10   1   1         69.40         89.51         4.85 o                         
  11   1   1        211.29        198.17         4.69 o                         
  12   1   1        702.91        718.50        10.10 o                         
  13   1   1         13.26         19.25         3.93 o                         
  14   1   1          2.48         11.04         4.39 o                         
  15   1   1        175.81        167.07         5.80 o                         
  16   1   1        182.82        206.09         5.51 o                         
  17   1   1        185.64        209.26         7.47 o                         
  18   1   1         71.65         76.62         6.41 o                         
  19   1   1         23.21         26.81         6.89 o                         
  20   1   1        130.89        126.03        14.40 o                         
  21   1   1         26.49         14.19         6.67 o                         
 -21   2   1         45.63         50.77         7.42 o                         
 -20   2   1        130.93        127.31        13.38 o                         
 -19   2   1          1.99          0.80         6.58 o                         
 -18   2   1        499.64        542.23        12.56 o                         
 -17   2   1        290.83        300.59         8.06 o                         
 -16   2   1        778.83        851.02         8.72 o                         
 -15   2   1         43.48         29.56         5.96 o                         
 -14   2   1        474.75        515.47        23.89 o                         
 -13   2   1         17.05         20.95         7.01 o                         
 -12   2   1       2005.44       1982.21        14.34 o                         
 -11   2   1       1700.72       1656.27        11.35 o                         
 -10   2   1       1069.65       1155.05        20.91 o                         
  -9   2   1       3787.30       3936.75        82.95 o                         
  -8   2   1       2806.61       2586.26        11.24 o                         
  -7   2   1       1660.39       1591.41        10.00 o                         
  -6   2   1       1102.63        963.18         8.56 o                         
  -5   2   1        144.15        113.72         5.60 o                         
  -4   2   1       2691.98       2614.15        28.05 o                         
  -3   2   1       4160.46       4114.33       156.81 o                         
  -2   2   1       3336.82       3350.75        53.53 o                         
   0   2   1       1938.11       1883.84        73.41 o                         
   1   2   1       4426.51       4543.88        78.08 o                         
   2   2   1         21.89         12.56         8.88 o                         
   3   2   1       4699.04       4580.45        90.88 o                         
   4   2   1       1975.98       1844.00        19.84 o                         
   5   2   1       3400.04       3091.87        31.27 o                         
   6   2   1       2079.71       2032.18        17.83 o                         
   7   2   1       3975.61       3740.45        32.40 o                         
   8   2   1       3730.77       3765.81        47.72 o                         
   9   2   1       1078.70       1016.87        11.07 o                         
  10   2   1       2364.72       2498.53         9.48 o                         
  11   2   1       2142.38       2155.92        20.97 o                         
  12   2   1        128.81        122.18         4.67 o                         
  13   2   1       1298.04       1362.34        19.57 o                         
  14   2   1        118.18        100.85         5.29 o                         
  15   2   1        721.55        752.40         6.93 o                         
  16   2   1        292.74        326.49         5.72 o                         
  17   2   1        687.04        726.14         8.71 o                         
  18   2   1         23.39         22.58         6.03 o                         
  19   2   1        195.30        197.34         7.59 o                         
  20   2   1          9.75         14.05         6.49 o                         
  21   2   1        170.75        159.59         9.47 o                         
 -20   3   1         24.26         35.57         6.97 o                         
 -19   3   1        123.44        122.42        10.39 o                         
 -18   3   1        215.24        216.35         6.04 o                         
 -17   3   1        400.27        418.70        12.76 o                         
 -16   3   1         41.93         37.04         7.21 o                         
 -15   3   1        803.51        861.43        15.74 o                         
 -14   3   1         28.96         27.92         6.70 o                         
 -13   3   1        817.15        844.74        26.87 o                         
 -12   3   1        740.97        742.70        10.88 o                         
 -11   3   1       2593.55       2662.12        24.26 o                         
 -10   3   1        682.45        712.95        13.91 o                         
  -9   3   1       1158.92       1047.65        16.54 o                         
  -8   3   1        336.21        284.31         6.60 o                         
  -7   3   1       5172.23       4854.18        43.48 o                         
  -6   3   1       1180.65       1160.59        13.23 o                         
  -5   3   1       2645.92       2381.42        21.88 o                         
  -4   3   1       4287.83       4032.84       146.39 o                         
  -3   3   1        412.37        398.83         7.91 o                         
  -2   3   1       6738.35       6467.56        19.39 o                         
  -1   3   1        509.07        456.85        13.52 o                         
   0   3   1       7322.44       7203.66       201.72 o                         
   1   3   1       2788.70       2736.88        40.25 o                         
   2   3   1       3378.82       3259.60        38.67 o                         
   3   3   1        950.26        904.89        11.27 o                         
   4   3   1        188.91        141.81         8.21 o                         
   5   3   1       2688.72       2497.69        21.14 o                         
   6   3   1       2783.46       2517.71        12.57 o                         
   7   3   1       1577.89       1586.83        10.23 o                         
   8   3   1        969.27        806.33         8.15 o                         
   9   3   1       1749.22       1770.09        17.68 o                         
  10   3   1       3297.81       3268.66        15.83 o                         
  11   3   1        869.83        886.59         9.52 o                         
  12   3   1       1120.59       1160.07        19.24 o                         
  13   3   1          4.57          3.23         5.51 o                         
  14   3   1       1554.23       1606.10         9.95 o                         
  15   3   1         49.74         45.36         4.38 o                         
  16   3   1       1442.63       1462.69        25.53 o                         
  17   3   1         49.88         53.45         4.51 o                         
  18   3   1        339.60        360.53        13.28 o                         
  19   3   1          1.30          0.98         6.69 o                         
  20   3   1        185.32        179.81         9.40 o                         
 -20   4   1         27.75         26.07         7.00 o                         
 -19   4   1         89.23         75.18         6.81 o                         
 -18   4   1        132.50        125.23         7.19 o                         
 -17   4   1         81.84         75.22         6.75 o                         
 -16   4   1        601.51        613.23        17.33 o                         
 -15   4   1        274.31        280.42         9.18 o                         
 -14   4   1        563.27        603.68        22.39 o                         
 -13   4   1        765.17        775.20        27.70 o                         
 -12   4   1        491.40        493.96         7.26 o                         
 -11   4   1        427.99        427.54        12.20 o                         
 -10   4   1        945.49        911.53        18.47 o                         
  -9   4   1         20.33         31.21         6.15 o                         
  -8   4   1        214.13        188.94         6.81 o                         
  -7   4   1        813.75        888.82        23.15 o                         
  -6   4   1       1861.94       1913.81        26.23 o                         
  -5   4   1       3270.55       3335.46        22.04 o                         
  -4   4   1         34.98         28.91         5.29 o                         
  -3   4   1       3447.35       3038.97        12.09 o                         
  -2   4   1       2226.30       2156.85        22.11 o                         
  -1   4   1       8964.45       8857.79        86.08 o                         
   0   4   1        352.72        305.82        10.80 o                         
   1   4   1       5334.79       5170.75        62.85 o                         
   2   4   1       3046.69       2894.19        21.00 o                         
   3   4   1       1881.45       1721.46        38.79 o                         
   4   4   1        726.27        707.05         8.59 o                         
   5   4   1       1357.37       1309.20        12.10 o                         
   6   4   1       2549.85       2579.72       103.13 o                         
   7   4   1       3399.07       3349.89        13.22 o                         
   8   4   1        422.99        417.06         7.32 o                         
   9   4   1       3742.15       3854.68        13.04 o                         
  10   4   1        981.86        949.99         8.48 o                         
  11   4   1       1628.95       1647.84        55.19 o                         
  12   4   1        235.51        237.86         6.64 o                         
  13   4   1        505.82        513.04        12.95 o                         
  14   4   1         39.28         29.65         5.50 o                         
  15   4   1        901.13        903.64         7.58 o                         
  16   4   1         20.47         16.55         5.55 o                         
  17   4   1        316.97        317.82         7.80 o                         
  18   4   1         12.76          7.65         7.33 o                         
  19   4   1        165.31        172.17        20.30 o                         
  20   4   1         40.98         37.47         5.60 o                         
 -19   5   1         55.86         44.53         8.95 o                         
 -18   5   1          0.26         -1.24         5.70 o                         
 -17   5   1        167.18        202.23         9.21 o                         
 -16   5   1         44.04         52.70         8.51 o                         
 -15   5   1        151.40        171.85         8.99 o                         
 -14   5   1         30.07         37.98         8.48 o                         
 -13   5   1        319.32        304.56         9.66 o                         
 -12   5   1        358.77        397.33         9.77 o                         
 -11   5   1         18.42         16.67         5.00 o                         
 -10   5   1         36.11         39.45         5.24 o                         
  -9   5   1         20.89         36.00         5.09 o                         
  -8   5   1        108.04        132.30         5.56 o                         
  -7   5   1          1.12         -0.18         6.12 o                         
  -6   5   1        408.72        390.40         7.43 o                         
  -5   5   1        610.88        571.79        16.02 o                         
  -4   5   1         52.43         55.37         5.76 o                         
  -3   5   1         59.41         51.31         4.94 o                         
  -2   5   1       1886.81       1866.88        68.09 o                         
  -1   5   1        116.82        162.65         6.53 o                         
   0   5   1        561.19        505.67         7.19 o                         
   1   5   1         55.34         62.43         5.88 o                         
   2   5   1       2027.61       1927.79        53.18 o                         
   3   5   1        360.00        350.58         6.94 o                         
   4   5   1       2923.39       2842.35        57.75 o                         
   5   5   1         99.27         94.98         7.56 o                         
   6   5   1        867.56        771.73        27.28 o                         
   7   5   1         66.84         64.00         6.35 o                         
   8   5   1        723.18        740.02        14.37 o                         
   9   5   1          7.02         16.44         6.28 o                         
  10   5   1         70.84         82.08         6.44 o                         
  11   5   1        235.42        254.33         6.68 o                         
  12   5   1        104.10        110.30         5.19 o                         
  13   5   1         17.77         24.85         7.52 o                         
  14   5   1        101.63         92.34         6.41 o                         
  15   5   1         11.76          7.96        10.53 o                         
  16   5   1         13.54         15.44         4.92 o                         
  17   5   1         10.21         19.86         8.22 o                         
  18   5   1        213.45        234.67         9.65 o                         
  19   5   1         28.90         21.18         9.07 o                         
 -18   6   1         16.71         21.13         8.88 o                         
 -17   6   1          4.91         13.97         8.53 o                         
 -16   6   1          1.28         14.18         8.49 o                         
 -15   6   1        198.02        200.49         9.50 o                         
 -14   6   1        279.97        248.88         9.72 o                         
 -13   6   1        184.70        173.44         9.00 o                         
 -12   6   1          3.60         -0.56         8.56 o                         
 -11   6   1         17.32         30.93         8.78 o                         
 -10   6   1         85.63         80.91         8.70 o                         
  -9   6   1         41.09         41.87         5.02 o                         
  -8   6   1         53.27         55.81         6.28 o                         
  -7   6   1         61.66         66.92         5.87 o                         
  -6   6   1          6.11         16.89         5.96 o                         
  -5   6   1        703.79        706.98        18.96 o                         
  -4   6   1         38.35         31.14         7.52 o                         
  -3   6   1         17.03         14.61         7.06 o                         
  -2   6   1         35.67         38.96         5.54 o                         
  -1   6   1        151.92        170.41         6.62 o                         
   0   6   1        390.40        396.29         9.46 o                         
   1   6   1       1392.69       1311.36        34.77 o                         
   2   6   1         13.97         17.62         5.61 o                         
   3   6   1        480.90        449.97        13.44 o                         
   4   6   1         15.57         16.71         5.83 o                         
   5   6   1          3.85         12.27         5.58 o                         
   6   6   1         12.40         16.54         5.85 o                         
   7   6   1        645.69        670.47        12.45 o                         
   8   6   1         46.35         45.14         6.15 o                         
   9   6   1        109.14        110.00         5.21 o                         
  10   6   1         11.63          9.97         9.31 o                         
  11   6   1        328.84        329.67         6.05 o                         
  12   6   1          2.10          4.23         5.93 o                         
  13   6   1         13.68         21.72         6.01 o                         
  14   6   1         91.04         86.57         8.20 o                         
  15   6   1         14.14         26.18         5.20 o                         
  16   6   1          5.22          4.44         8.65 o                         
  17   6   1          8.10          4.07         8.44 o                         
  18   6   1          3.71         13.87         8.68 o                         
 -17   7   1         38.95         35.40         9.34 o                         
 -16   7   1          0.28         10.04         8.77 o                         
 -15   7   1         33.93         35.98         8.70 o                         
 -14   7   1         39.98         39.56         8.80 o                         
 -13   7   1         15.53         29.23         8.66 o                         
 -12   7   1         91.01         98.12         8.82 o                         
 -11   7   1        189.24        213.13         9.44 o                         
 -10   7   1        185.17        202.93         9.33 o                         
  -9   7   1         52.76         75.91         8.49 o                         
  -8   7   1        143.40        140.56         9.05 o                         
  -7   7   1         14.94         25.50         8.39 o                         
  -6   7   1         75.09         75.57         9.31 o                         
  -5   7   1        382.35        396.01         9.61 o                         
  -4   7   1         17.38         21.89         7.84 o                         
  -3   7   1         20.75         29.78         7.22 o                         
  -2   7   1         72.10         72.58         6.78 o                         
  -1   7   1          0.39          4.18         6.87 o                         
   0   7   1          8.63         15.05         5.16 o                         
   1   7   1        234.56        237.87         7.05 o                         
   2   7   1        239.23        215.99         6.40 o                         
   3   7   1         32.17         46.51         5.62 o                         
   4   7   1          1.07         10.83         5.70 o                         
   5   7   1          9.37         25.24         5.50 o                         
   6   7   1          5.54         18.24         4.80 o                         
   7   7   1        516.07        490.31         7.52 o                         
   8   7   1        438.92        453.23        15.00 o                         
   9   7   1          1.54         -4.71         4.78 o                         
  10   7   1         14.64         23.97         6.06 o                         
  11   7   1        135.42        144.92         5.25 o                         
  12   7   1        174.21        182.06        13.73 o                         
  13   7   1          0.08         -0.62         4.98 o                         
  14   7   1        121.72        125.75        13.28 o                         
  15   7   1          3.12          5.80         8.61 o                         
  16   7   1         69.71         73.83         9.04 o                         
 -15   8   1         11.18         -1.10         8.77 o                         
 -14   8   1        160.86        164.88         9.48 o                         
 -13   8   1         33.43         31.27         8.68 o                         
 -12   8   1         12.60         17.26         8.60 o                         
 -11   8   1        395.51        412.18         9.95 o                         
 -10   8   1        407.14        385.86         9.92 o                         
  -9   8   1        292.36        308.41         9.36 o                         
  -8   8   1        278.65        304.92         9.50 o                         
  -7   8   1        381.63        397.33         9.75 o                         
  -6   8   1        587.57        571.92        10.82 o                         
  -5   8   1        404.70        403.62         9.97 o                         
  -4   8   1        257.81        257.28         7.95 o                         
  -3   8   1         39.51         42.56         7.67 o                         
  -2   8   1        191.10        206.17         9.13 o                         
  -1   8   1          2.43         12.20         6.18 o                         
   0   8   1       1068.91       1080.59        70.30 o                         
   1   8   1          1.91         12.38         6.71 o                         
   2   8   1        101.03        121.29         5.67 o                         
   3   8   1          8.18          5.83         5.25 o                         
   4   8   1         52.29         54.45         5.65 o                         
   5   8   1       1011.92       1041.32        23.48 o                         
   6   8   1         79.26         83.25         6.47 o                         
   7   8   1        266.00        292.36        13.96 o                         
   8   8   1        141.08        153.13         6.32 o                         
   9   8   1        335.07        356.62        12.60 o                         
  10   8   1         96.79        105.41        11.29 o                         
  11   8   1         60.95         51.38        12.82 o                         
  12   8   1         89.56         90.75         8.97 o                         
  13   8   1         42.33         38.59         6.44 o                         
  14   8   1         59.42         46.58         8.48 o                         
  15   8   1         71.92         75.20         8.87 o                         
 -13   9   1         49.52         42.95         9.21 o                         
 -12   9   1        216.05        198.45        10.31 o                         
 -11   9   1         60.22         58.50         9.05 o                         
 -10   9   1         38.58         48.32         8.90 o                         
  -9   9   1        488.44        518.66        11.28 o                         
  -8   9   1         50.65         51.26         8.58 o                         
  -7   9   1        551.17        582.21        11.41 o                         
  -6   9   1        336.03        354.80        10.65 o                         
  -5   9   1        222.94        242.26         8.78 o                         
  -4   9   1         41.21         49.89         6.97 o                         
  -3   9   1        284.83        268.19         7.66 o                         
  -2   9   1        207.27        219.56         7.68 o                         
  -1   9   1        676.74        663.52         9.96 o                         
   0   9   1        491.28        462.92        13.38 o                         
   1   9   1        494.27        537.80         9.90 o                         
   2   9   1        270.70        275.63         8.67 o                         
   3   9   1          3.39          9.51         7.15 o                         
   4   9   1        259.46        283.15         8.46 o                         
   5   9   1         76.61         83.40         7.62 o                         
   6   9   1        218.03        242.72         9.65 o                         
   7   9   1        547.41        588.62        11.12 o                         
   8   9   1        388.57        414.57        10.21 o                         
   9   9   1          3.55         17.46         8.46 o                         
  10   9   1        198.28        183.33         9.53 o                         
  11   9   1         51.31         75.66         8.90 o                         
  12   9   1        176.23        165.32         9.82 o                         
 -10  10   1        146.87        117.28         9.72 o                         
  -9  10   1          1.08          9.36         8.58 o                         
  -8  10   1        170.88        155.13         9.46 o                         
  -7  10   1         22.09         18.45         8.83 o                         
  -6  10   1        217.26        202.94        10.26 o                         
  -5  10   1         10.09         12.26         7.15 o                         
  -4  10   1        342.45        354.82        19.82 o                         
  -3  10   1          8.64         12.62         7.35 o                         
  -2  10   1        236.24        229.77         8.71 o                         
  -1  10   1         31.26         42.54         7.03 o                         
   0  10   1        132.68        138.91         7.55 o                         
   1  10   1         16.43         20.15         6.87 o                         
   2  10   1         74.57        101.25         7.32 o                         
   3  10   1         44.24         43.33         7.06 o                         
   4  10   1          0.66         -3.86         6.54 o                         
   5  10   1         37.48         35.49         8.19 o                         
   6  10   1        117.32        104.11         9.72 o                         
   7  10   1          5.51          2.26         8.90 o                         
   8  10   1          5.05         -3.85         9.12 o                         
   9  10   1         37.98         43.49         9.16 o                         
  -4  11   1         16.51         11.67         8.07 o                         
  -3  11   1        207.93        172.95        24.22 o                         
  -2  11   1         10.85          9.80         7.12 o                         
  -1  11   1         51.18         33.10         6.76 o                         
   0  11   1          0.59          2.51         7.07 o                         
   1  11   1         40.30         37.84         7.49 o                         
   2  11   1         11.57         15.51         8.07 o                         
   3  11   1          6.31         13.23         8.64 o                         
   4  11   1        103.91         91.36         7.82 o                         
 -21   0   2        355.59        313.84        11.14 o                         
 -20   0   2         29.94         42.61         8.87 o                         
 -19   0   2         17.65         15.84         9.07 o                         
 -18   0   2         28.89         30.59         8.90 o                         
 -17   0   2       3274.83       3243.54        19.26 o                         
 -16   0   2        393.06        397.36        10.87 o                         
 -15   0   2       4491.41       4707.15        22.09 o                         
 -14   0   2        121.37        118.78         9.44 o                         
 -13   0   2       1838.82       1935.75        15.94 o                         
 -12   0   2         55.77         45.87        10.97 o                         
 -11   0   2       1462.42       1474.07        14.82 o                         
 -10   0   2        482.54        525.26        11.16 o                         
  -9   0   2       1415.91       1126.60        14.40 o                         
  -8   0   2         23.97         22.77        10.00 o                         
  -7   0   2       1472.82       1387.24        17.40 o                         
  -6   0   2         15.28         12.07        12.29 o                         
  -5   0   2       8865.53       8704.06        40.88 o                         
   0   0   2         11.41         12.30        17.28 o                         
   2   0   2      12202.76      12772.03        61.50 o                         
   3   0   2        527.71        509.88        14.34 o                         
   4   0   2        150.09        139.97        11.46 o                         
   6   0   2       6628.73       6909.53        23.18 o                         
   8   0   2       1215.44       1286.59        10.86 o                         
   9   0   2      10957.26      11472.99        25.36 o                         
  10   0   2       6277.53       6205.32        21.06 o                         
  11   0   2       2097.67       2117.08        11.66 o                         
  12   0   2        171.37        178.90         7.09 o                         
  13   0   2        160.92        159.83         7.01 o                         
  14   0   2        557.11        587.12         8.06 o                         
  15   0   2       1797.77       1865.78        28.85 o                         
  16   0   2       1382.18       1376.03        31.33 o                         
  17   0   2       1280.12       1328.16        16.17 o                         
  18   0   2         83.25         73.11         9.60 o                         
  19   0   2        138.70        131.46         9.70 o                         
  20   0   2        209.84        197.54        10.50 o                         
  21   0   2        410.46        339.29        11.46 o                         
 -21   1   2        124.94        101.22         7.45 o                         
 -20   1   2        220.99        234.22        20.56 o                         
 -19   1   2         21.63         28.06         6.11 o                         
 -18   1   2        168.38        178.67         7.26 o                         
 -17   1   2        122.34        131.78         6.64 o                         
 -16   1   2       1765.18       1861.21        10.93 o                         
 -15   1   2         81.66         96.83         6.50 o                         
 -14   1   2        130.76        132.16         6.90 o                         
 -13   1   2          8.42         14.62         6.03 o                         
 -12   1   2        815.12        828.95         8.88 o                         
 -11   1   2        145.22        161.76        10.37 o                         
 -10   1   2        762.97        701.18        25.23 o                         
  -9   1   2          4.79          5.34         6.75 o                         
  -8   1   2       1285.87       1091.14        10.72 o                         
  -7   1   2        448.56        477.26         9.47 o                         
  -6   1   2      10832.28      10437.54        36.12 o                         
  -5   1   2          0.25          3.65         9.51 o                         
  -4   1   2       1914.63       1883.01        23.03 o                         
  -3   1   2       1292.73       1256.12        28.33 o                         
  -2   1   2        363.79        417.41        20.04 o                         
  -1   1   2        198.96        202.44        15.30 o                         
   0   1   2       9811.45      10602.41        42.09 o                         
   1   1   2        578.55        610.83        11.37 o                         
   2   1   2       1456.08       1436.78        16.37 o                         
   3   1   2        376.34        390.74        10.13 o                         
   4   1   2       4290.18       4383.45        20.11 o                         
   5   1   2       1308.88       1333.83         9.65 o                         
   6   1   2      11423.06      11572.35        31.36 o                         
   7   1   2       1353.11       1380.25         8.29 o                         
   8   1   2       6121.72       6121.97        34.98 o                         
   9   1   2       1077.93       1130.80         7.35 o                         
  10   1   2       4497.64       4513.24        30.47 o                         
  11   1   2        248.59        229.67         5.17 o                         
  12   1   2        703.08        681.22         6.36 o                         
  13   1   2       1095.49       1105.67         6.84 o                         
  14   1   2        202.84        181.95         4.98 o                         
  15   1   2          5.87          9.52         4.57 o                         
  16   1   2        974.87       1042.66        12.56 o                         
  17   1   2         98.18        117.24         5.33 o                         
  18   1   2         76.41         85.46         5.20 o                         
  19   1   2         30.54         20.41         8.94 o                         
  20   1   2        190.89        200.86         7.07 o                         
  21   1   2        284.51        226.91         9.04 o                         
 -21   2   2        195.58        170.15         8.05 o                         
 -20   2   2        201.24        204.79         7.18 o                         
 -19   2   2         47.64         49.81         6.92 o                         
 -18   2   2         29.10         26.79         6.09 o                         
 -17   2   2        163.18        156.14         6.95 o                         
 -16   2   2         51.41         43.05         6.15 o                         
 -15   2   2        481.66        460.10         6.98 o                         
 -14   2   2       1215.64       1193.66        23.20 o                         
 -13   2   2        293.58        293.97        16.18 o                         
 -12   2   2          0.44         -3.47         6.71 o                         
 -11   2   2       1036.36       1050.79        44.37 o                         
 -10   2   2         18.42         32.74         7.10 o                         
  -9   2   2        539.37        697.34        20.65 o                         
  -8   2   2        427.82        443.29         9.06 o                         
  -7   2   2        106.33         58.05         9.56 o                         
  -6   2   2       6728.26       7112.93        28.28 o                         
  -5   2   2        944.95        781.69        20.79 o                         
  -4   2   2        113.62        102.54        11.01 o                         
  -3   2   2        476.34        478.06        13.96 o                         
  -2   2   2      10876.65      11336.29        46.10 o                         
  -1   2   2       2616.89       2541.83        52.41 o                         
   1   2   2       3180.25       3194.82        20.67 o                         
   2   2   2       3925.81       3954.42        61.00 o                         
   3   2   2       3202.34       3185.40        22.45 o                         
   4   2   2        210.19        199.08         7.26 o                         
   5   2   2       1000.84        936.49        12.67 o                         
   6   2   2          0.16          2.36         5.15 o                         
   7   2   2        477.19        658.45         7.47 o                         
   8   2   2        126.67        124.40         4.82 o                         
   9   2   2          9.72         24.85         5.13 o                         
  10   2   2          2.68          8.15         4.24 o                         
  11   2   2       2683.87       2613.55        15.71 o                         
  12   2   2          6.61          5.75         4.78 o                         
  13   2   2         96.06         70.49         4.73 o                         
  14   2   2        542.27        516.14         5.81 o                         
  15   2   2          1.34          2.97         5.18 o                         
  16   2   2        492.60        487.88         9.10 o                         
  17   2   2        195.87        205.50        12.06 o                         
  18   2   2          1.73         -1.20         5.07 o                         
  19   2   2         53.60         55.58         6.95 o                         
  20   2   2         40.09         35.76         7.07 o                         
 -21   3   2          7.87         10.67         6.97 o                         
 -20   3   2          0.03         -2.21         6.67 o                         
 -19   3   2          5.76          3.84         6.65 o                         
 -18   3   2          3.01         14.36        11.18 o                         
 -17   3   2         92.08         86.56         5.65 o                         
 -16   3   2          4.19         10.14         6.39 o                         
 -15   3   2          0.36          9.37         6.17 o                         
 -14   3   2        340.69        326.62         7.72 o                         
 -13   3   2          6.84          1.72         5.03 o                         
 -12   3   2        160.91        177.99         7.75 o                         
 -11   3   2        118.59        112.94         7.64 o                         
 -10   3   2          6.15         11.31         6.53 o                         
  -9   3   2       1539.69       1705.70        37.09 o                         
  -8   3   2          0.52          4.89         5.32 o                         
  -7   3   2       3086.64       3465.20        19.31 o                         
  -6   3   2        927.73        944.46        15.68 o                         
  -5   3   2        342.78        405.30        10.65 o                         
  -4   3   2        426.82        418.86        16.57 o                         
  -3   3   2       1068.41       1004.98        27.65 o                         
  -2   3   2       5104.08       4937.62        62.36 o                         
  -1   3   2       5536.75       5529.19       165.55 o                         
   0   3   2      10159.72      10111.23        38.90 o                         
   1   3   2      10553.76      10124.54       443.37 o                         
   2   3   2       1209.79       1150.87        93.05 o                         
   3   3   2         52.93         57.82         7.44 o                         
   4   3   2        786.95        728.63        16.44 o                         
   5   3   2       1283.45       1277.20        21.53 o                         
   6   3   2       1086.52       1085.35         8.88 o                         
   7   3   2       1822.64       2040.21        10.01 o                         
   8   3   2        144.61        147.86         6.00 o                         
   9   3   2        789.90        858.92         7.31 o                         
  10   3   2       1199.53       1267.80         9.34 o                         
  11   3   2          9.45         15.41         4.65 o                         
  12   3   2          0.46          3.94         4.76 o                         
  13   3   2         96.31        128.04         9.59 o                         
  14   3   2         54.39         68.49         5.54 o                         
  15   3   2        677.06        611.08        11.08 o                         
  16   3   2        357.40        349.03         9.43 o                         
  17   3   2         29.22         23.19         5.19 o                         
  18   3   2         76.81         87.79         5.49 o                         
  19   3   2          2.68          5.07         6.75 o                         
  20   3   2          5.33         -2.90         7.22 o                         
 -20   4   2         10.98         15.62         6.65 o                         
 -19   4   2        122.08        117.42         5.74 o                         
 -18   4   2          2.14          7.13         6.55 o                         
 -17   4   2        520.71        523.63        23.73 o                         
 -16   4   2         54.26         60.15         5.14 o                         
 -15   4   2        334.24        319.57        13.41 o                         
 -14   4   2        963.38        895.23        10.65 o                         
 -13   4   2          6.15          8.20         6.79 o                         
 -12   4   2        121.85        125.59         7.92 o                         
 -11   4   2        981.99       1030.93        12.38 o                         
 -10   4   2         38.58         51.29         9.11 o                         
  -9   4   2       1920.68       2030.87        14.70 o                         
  -8   4   2        684.32        794.70        11.72 o                         
  -7   4   2        309.08        336.81        10.39 o                         
  -6   4   2        271.89        292.12         8.02 o                         
  -5   4   2        277.25        222.65         8.35 o                         
  -4   4   2        125.12        121.43         7.09 o                         
  -3   4   2        353.27        289.25         7.96 o                         
  -2   4   2         38.61         34.38         6.90 o                         
  -1   4   2      12535.71      11857.51        31.05 o                         
   0   4   2        305.91        361.99         9.19 o                         
   1   4   2       2007.76       1898.92        10.90 o                         
   2   4   2       1123.68       1128.91         9.12 o                         
   3   4   2        210.84        208.17         6.30 o                         
   4   4   2        630.15        586.80         7.38 o                         
   5   4   2       1050.44        978.37         9.04 o                         
   6   4   2        420.77        436.15         7.62 o                         
   7   4   2        114.58        130.48         6.72 o                         
   8   4   2        159.64        166.82         5.73 o                         
   9   4   2         22.00         15.87         6.11 o                         
  10   4   2         37.36         41.77        10.97 o                         
  11   4   2         38.02         38.97         6.32 o                         
  12   4   2        496.42        489.72        11.92 o                         
  13   4   2          0.82         -1.55         5.57 o                         
  14   4   2        377.13        399.37         8.41 o                         
  15   4   2       1456.61       1475.33        43.77 o                         
  16   4   2         87.11         77.62         5.71 o                         
  17   4   2        278.22        266.47         8.50 o                         
  18   4   2         16.22         18.13         5.46 o                         
  19   4   2        102.49        119.53        12.50 o                         
 -19   5   2          0.42          2.46         8.66 o                         
 -18   5   2        228.50        236.14         9.58 o                         
 -17   5   2        107.87         98.94         8.85 o                         
 -16   5   2        357.64        387.00        10.00 o                         
 -15   5   2         36.54         36.88         8.56 o                         
 -14   5   2        103.46        134.90         8.77 o                         
 -13   5   2        268.57        272.24         7.29 o                         
 -12   5   2        872.64        884.89        11.31 o                         
 -11   5   2        229.91        254.35         9.66 o                         
 -10   5   2       2793.09       2879.83        16.85 o                         
  -9   5   2        216.38        242.57         7.34 o                         
  -8   5   2       1888.32       1895.38        14.70 o                         
  -7   5   2        131.84        127.83         9.46 o                         
  -6   5   2       3267.29       3287.35        18.21 o                         
  -5   5   2        915.74        985.15        23.63 o                         
  -4   5   2       1158.02       1046.93        12.92 o                         
  -3   5   2        106.49        120.90         6.45 o                         
  -2   5   2       1517.35       1339.16        29.03 o                         
  -1   5   2        365.00        405.93         7.45 o                         
   0   5   2       4283.85       3902.21        42.64 o                         
   1   5   2        274.36        263.49         7.05 o                         
   2   5   2        211.73        157.00         5.84 o                         
   3   5   2         81.46         74.69         5.77 o                         
   4   5   2       1336.85       1256.91        22.19 o                         
   5   5   2       1019.32       1056.24        28.98 o                         
   6   5   2       4624.21       4616.88       169.92 o                         
   7   5   2       1177.05       1261.54        10.99 o                         
   8   5   2        494.61        484.36         9.49 o                         
   9   5   2         71.07         77.65         5.39 o                         
  10   5   2        952.52        989.39         8.40 o                         
  11   5   2        309.20        300.77         6.73 o                         
  12   5   2         53.09         45.80         5.14 o                         
  13   5   2        171.05        185.52         6.51 o                         
  14   5   2        589.03        607.09        13.71 o                         
  15   5   2        267.19        264.85        11.64 o                         
  16   5   2        532.01        535.62         7.34 o                         
  17   5   2          0.49          7.95         5.90 o                         
  18   5   2        140.63        154.82        14.70 o                         
 -18   6   2         12.64         19.96         8.65 o                         
 -17   6   2        284.10        273.06         9.73 o                         
 -16   6   2         39.33         51.29         8.80 o                         
 -15   6   2        312.07        365.38         9.89 o                         
 -14   6   2         83.82         72.23         8.92 o                         
 -13   6   2        183.43        193.50         6.85 o                         
 -12   6   2         78.36         68.89         6.46 o                         
 -11   6   2       1777.54       1922.15        14.34 o                         
 -10   6   2          9.40          0.73         8.48 o                         
  -9   6   2         21.85         33.66         8.68 o                         
  -8   6   2        558.91        511.37         8.48 o                         
  -7   6   2        236.37        257.92         8.88 o                         
  -6   6   2        606.02        642.83        11.00 o                         
  -5   6   2       2736.75       2609.26        70.30 o                         
  -4   6   2         97.10         97.54         6.57 o                         
  -3   6   2       2111.10       2143.86        20.64 o                         
  -2   6   2        292.44        309.14         6.56 o                         
  -1   6   2       4617.05       4621.82       113.71 o                         
   0   6   2        338.52        362.26         6.68 o                         
   1   6   2       2065.66       1996.28        58.07 o                         
   2   6   2        388.81        371.21         8.54 o                         
   3   6   2        539.06        517.40        17.21 o                         
   4   6   2        320.16        308.50         6.04 o                         
   5   6   2       1127.20       1149.66        26.92 o                         
   6   6   2        273.19        279.38         6.56 o                         
   7   6   2         44.69         44.05         5.92 o                         
   8   6   2         11.49         23.37         6.18 o                         
   9   6   2        357.85        371.50         7.00 o                         
  10   6   2          0.41         11.22         5.86 o                         
  11   6   2        778.89        788.50        31.76 o                         
  12   6   2        487.04        495.26        17.41 o                         
  13   6   2        451.37        506.15        28.21 o                         
  14   6   2        205.05        212.39         9.92 o                         
  15   6   2        622.03        623.42        25.03 o                         
  16   6   2         31.98         31.15         4.47 o                         
  17   6   2        187.01        152.71         5.76 o                         
 -17   7   2         37.99         45.17         9.12 o                         
 -16   7   2        214.18        202.20         9.92 o                         
 -15   7   2        133.43        151.81         9.16 o                         
 -14   7   2         40.72         41.90         8.70 o                         
 -13   7   2         83.64        101.94         9.02 o                         
 -12   7   2        255.76        290.35         9.58 o                         
 -11   7   2          0.89         18.07         8.07 o                         
 -10   7   2       2007.83       2145.85        14.85 o                         
  -9   7   2          1.11          4.51         8.05 o                         
  -8   7   2        328.20        347.46         9.56 o                         
  -7   7   2         19.45         19.14         8.97 o                         
  -6   7   2       1967.03       2068.20       136.81 o                         
  -5   7   2         42.79         51.38         7.67 o                         
  -4   7   2       1998.51       1906.51        32.69 o                         
  -3   7   2        203.86        195.92         6.45 o                         
  -2   7   2       1384.77       1482.39        14.22 o                         
  -1   7   2        320.41        295.66         8.25 o                         
   0   7   2        985.53        976.60         7.94 o                         
   1   7   2        593.54        610.81         8.19 o                         
   2   7   2         30.54         32.09         5.60 o                         
   3   7   2        187.83        180.40         5.90 o                         
   4   7   2       1730.69       1728.08        22.06 o                         
   5   7   2        854.66        869.21        29.09 o                         
   6   7   2       1425.57       1527.85         9.96 o                         
   7   7   2         59.42         61.75         6.12 o                         
   8   7   2        759.14        800.39        15.68 o                         
   9   7   2         66.42         73.42         6.17 o                         
  10   7   2        912.23        962.90        23.64 o                         
  11   7   2        217.27        224.54         6.08 o                         
  12   7   2        586.26        596.04        15.81 o                         
  13   7   2        288.61        293.63         9.09 o                         
  14   7   2        355.26        350.38         7.18 o                         
  15   7   2         19.12         22.70         6.07 o                         
  16   7   2        122.74        107.21        21.44 o                         
 -15   8   2         53.49         45.65         9.14 o                         
 -14   8   2          0.02          8.88         8.77 o                         
 -13   8   2         21.70         10.99         6.17 o                         
 -12   8   2          0.78          9.60         8.34 o                         
 -11   8   2        314.81        355.89        10.21 o                         
 -10   8   2        146.73        160.69         8.95 o                         
  -9   8   2        750.02        771.86        11.53 o                         
  -8   8   2          7.40          1.56         8.60 o                         
  -7   8   2        161.47        174.81         9.27 o                         
  -6   8   2          1.24         -5.36         9.05 o                         
  -5   8   2        119.07        118.46         8.00 o                         
  -4   8   2         26.78         31.13         6.67 o                         
  -3   8   2        433.24        454.71         8.61 o                         
  -2   8   2         21.68         26.11         6.17 o                         
  -1   8   2        556.41        568.50         7.26 o                         
   0   8   2          5.02          3.61         5.51 o                         
   1   8   2         88.66         94.95         5.67 o                         
   2   8   2          7.03         12.01         5.74 o                         
   3   8   2         15.83         29.79         5.81 o                         
   4   8   2          0.10          3.56         4.95 o                         
   5   8   2       1058.02       1110.76        31.12 o                         
   6   8   2        152.25        158.02         6.44 o                         
   7   8   2        422.76        451.91         7.24 o                         
   8   8   2        193.87        194.70        17.35 o                         
   9   8   2         40.06         48.27         6.16 o                         
  10   8   2          0.63         -2.22         5.86 o                         
  11   8   2         94.43         96.50         4.64 o                         
  12   8   2         63.91         69.79         7.38 o                         
  13   8   2        173.65        176.09        10.79 o                         
  14   8   2         73.30         60.47         6.82 o                         
 -13   9   2         27.73         21.67         9.24 o                         
 -12   9   2          4.62          5.17         6.12 o                         
 -11   9   2          0.93          3.20         8.61 o                         
 -10   9   2         34.88         32.57         8.73 o                         
  -9   9   2         34.36         36.34         8.60 o                         
  -8   9   2         41.45         21.47         8.70 o                         
  -7   9   2          0.99          8.49         8.53 o                         
  -6   9   2          3.84          6.90         9.09 o                         
  -5   9   2         23.78         16.04         7.78 o                         
  -4   9   2          0.29         -0.88         7.09 o                         
  -3   9   2          1.17          9.22         6.68 o                         
  -2   9   2          4.44          6.41         6.11 o                         
  -1   9   2         79.35         78.75         7.79 o                         
   0   9   2         37.40         42.55         7.17 o                         
   1   9   2          0.15          8.79         6.70 o                         
   2   9   2         27.36         31.99         5.40 o                         
   3   9   2         82.01         73.32         5.92 o                         
   4   9   2         86.60         90.08         5.43 o                         
   5   9   2         15.42         14.13         5.53 o                         
   6   9   2          2.49          3.90         4.90 o                         
   7   9   2         46.59         49.42         8.09 o                         
   8   9   2         41.49         46.76        11.85 o                         
   9   9   2         13.88          9.10         5.23 o                         
  10   9   2         15.10         20.15         5.55 o                         
  11   9   2         75.51         63.22         5.44 o                         
  12   9   2          2.28          1.15         8.66 o                         
 -10  10   2          2.14         -3.51         8.87 o                         
  -9  10   2         39.83         26.38         9.00 o                         
  -8  10   2          6.20          8.43         6.05 o                         
  -7  10   2         22.82         42.19         9.04 o                         
  -6  10   2         63.66         78.95         9.90 o                         
  -5  10   2         10.69          6.59         7.96 o                         
  -4  10   2         15.93         11.23         7.33 o                         
  -3  10   2         33.16         33.16         7.24 o                         
  -2  10   2          0.06          3.45         6.92 o                         
  -1  10   2         59.92         46.91         6.47 o                         
   0  10   2          2.60          0.03         6.75 o                         
   1  10   2        122.58        106.88        10.50 o                         
   2  10   2         47.88         52.56         8.33 o                         
   3  10   2        186.48        180.19        12.87 o                         
   4  10   2         54.16         47.62         5.68 o                         
   5  10   2        179.35        162.93        10.28 o                         
   6  10   2          5.15         10.87         9.00 o                         
   7  10   2         10.69         10.61         8.82 o                         
   8  10   2          1.33          4.48         6.22 o                         
   9  10   2          0.28          8.55         9.02 o                         
  -4  11   2         62.04         52.12         8.23 o                         
  -3  11   2         14.46         12.25         8.47 o                         
  -2  11   2         63.54         60.42         7.58 o                         
  -1  11   2         36.41         37.62         7.30 o                         
   0  11   2         64.50         45.86         8.42 o                         
   1  11   2         31.75         32.91         7.30 o                         
   2  11   2         78.30         63.11         8.36 o                         
   3  11   2          4.16         11.20         7.35 o                         
 -21   1   3          7.42          7.25         6.93 o                         
 -20   1   3         49.74         58.44         6.27 o                         
 -19   1   3          0.49          8.09         6.61 o                         
 -18   1   3        288.03        339.82        10.81 o                         
 -17   1   3        112.32        125.21         6.56 o                         
 -16   1   3        495.12        520.20        16.01 o                         
 -15   1   3          1.38         11.25         6.17 o                         
 -14   1   3         26.73         23.98         6.37 o                         
 -13   1   3         67.73         78.30         8.73 o                         
 -12   1   3         39.63         35.96         6.98 o                         
 -11   1   3         80.10         97.91         6.87 o                         
 -10   1   3       5833.39       6342.15        67.80 o                         
  -9   1   3       4119.42       4426.98        16.81 o                         
  -8   1   3       1066.81       1001.59        10.34 o                         
  -7   1   3        714.64        725.05        13.80 o                         
  -6   1   3       1737.15       1761.63        18.52 o                         
  -4   1   3        111.32        156.93        19.92 o                         
  -3   1   3         44.48         57.49        14.96 o                         
  -2   1   3        903.80       1039.85        18.88 o                         
   0   1   3       1744.14       1689.68        13.43 o                         
   1   1   3        142.62        127.05        10.01 o                         
   2   1   3      12831.95      13537.26        50.31 o                         
   3   1   3          9.76         14.68         8.03 o                         
   4   1   3       6966.22       7048.41        50.73 o                         
   5   1   3       1407.68       1284.85        28.53 o                         
   6   1   3       1626.06       1539.78        17.20 o                         
   7   1   3       1310.87       1257.81        12.45 o                         
   8   1   3       2334.69       2377.78        18.56 o                         
   9   1   3         99.45         93.22         5.06 o                         
  10   1   3          5.41          7.04         4.88 o                         
  11   1   3        334.41        317.25         6.95 o                         
  12   1   3        561.64        589.19         5.91 o                         
  13   1   3        872.87        910.47        10.01 o                         
  14   1   3         69.62         72.89         4.97 o                         
  15   1   3        531.90        561.35         8.61 o                         
  16   1   3         21.25         33.50         4.43 o                         
  17   1   3        159.62        166.34         4.79 o                         
  18   1   3          2.22          6.44         5.05 o                         
  19   1   3          8.25         11.74         5.47 o                         
  20   1   3         28.62         31.87         6.53 o                         
 -21   2   3        153.18        131.53         7.20 o                         
 -20   2   3         10.34         17.04         6.66 o                         
 -19   2   3        150.05        160.19        11.70 o                         
 -18   2   3        204.86        203.09         6.87 o                         
 -17   2   3        970.58       1074.61        33.71 o                         
 -16   2   3        209.30        214.89         7.23 o                         
 -15   2   3         16.56         28.75         6.71 o                         
 -14   2   3        230.03        210.10         7.46 o                         
 -13   2   3       1392.87       1391.37        13.70 o                         
 -12   2   3        565.08        535.90        20.54 o                         
 -11   2   3       2619.60       2785.51        13.61 o                         
 -10   2   3       1688.49       1754.73        15.98 o                         
  -9   2   3       5339.45       5493.69        36.86 o                         
  -8   2   3       1813.26       1770.22        12.51 o                         
  -7   2   3       1032.65        903.46        31.50 o                         
  -6   2   3       1584.53       1457.60        29.23 o                         
  -5   2   3        824.43        739.52        11.67 o                         
  -4   2   3       1587.84       1497.04        14.51 o                         
  -3   2   3        136.23        125.89        11.88 o                         
  -2   2   3       9123.60       8799.92        47.56 o                         
  -1   2   3       2162.98       2173.45        26.78 o                         
   0   2   3       1566.15       1766.95        17.25 o                         
   1   2   3       3234.43       3202.40        61.95 o                         
   2   2   3       1143.71       1194.99        15.71 o                         
   3   2   3        157.55        152.57         7.33 o                         
   4   2   3        261.45        192.80         6.56 o                         
   5   2   3       2273.87       2188.36        10.55 o                         
   6   2   3       4372.08       4113.62        28.91 o                         
   7   2   3        150.25        115.63         5.91 o                         
   8   2   3       1271.27       1132.53        12.75 o                         
   9   2   3         63.46         63.31         4.86 o                         
  10   2   3        767.51        748.98        10.47 o                         
  11   2   3        356.14        364.35         9.52 o                         
  12   2   3        811.34        855.28         8.10 o                         
  13   2   3         43.48         34.06         4.59 o                         
  14   2   3         23.91         40.70         4.63 o                         
  15   2   3         97.98        118.44         4.73 o                         
  16   2   3        380.30        391.00         6.37 o                         
  17   2   3         21.98         30.68         4.93 o                         
  18   2   3         44.42         43.76         5.14 o                         
  19   2   3         19.20         15.42         5.08 o                         
  20   2   3        203.24        210.92         8.07 o                         
 -21   3   3         18.66         13.28         5.98 o                         
 -20   3   3        196.08        212.94        20.56 o                         
 -19   3   3        192.16        204.07        13.11 o                         
 -18   3   3        353.76        354.16         7.72 o                         
 -17   3   3        352.92        372.90        18.54 o                         
 -16   3   3        344.42        396.68         7.84 o                         
 -15   3   3         40.63         44.48         6.44 o                         
 -14   3   3         77.63         96.51         5.37 o                         
 -13   3   3        235.38        241.63         6.55 o                         
 -12   3   3       1955.35       1944.23        15.75 o                         
 -11   3   3        585.74        620.60        13.58 o                         
 -10   3   3        778.70        735.71        10.68 o                         
  -9   3   3        228.25        193.73         6.47 o                         
  -8   3   3       1492.93       1363.37        13.71 o                         
  -7   3   3        219.80        153.93        14.30 o                         
  -6   3   3       2112.10       2125.39        47.19 o                         
  -5   3   3       4385.74       4163.75        57.30 o                         
  -4   3   3        855.69        845.33        13.33 o                         
  -3   3   3       3302.69       3117.17        55.55 o                         
  -2   3   3         57.97         47.43         7.21 o                         
  -1   3   3       4981.66       4719.90        24.70 o                         
   0   3   3       6854.90       6561.67        28.64 o                         
   1   3   3       1118.41        966.01        19.73 o                         
   2   3   3       2512.81       2424.66        37.61 o                         
   3   3   3       1831.21       1696.26        13.59 o                         
   4   3   3        131.66        109.22         5.67 o                         
   5   3   3       4645.88       4219.94        52.40 o                         
   6   3   3        271.20        283.85         6.45 o                         
   7   3   3       2048.07       1861.38        10.03 o                         
   8   3   3         35.22         31.36         5.28 o                         
   9   3   3       2689.56       2616.10        17.48 o                         
  10   3   3       1373.06       1378.82        12.42 o                         
  11   3   3       1925.47       1982.35        12.60 o                         
  12   3   3        156.90        166.07         4.67 o                         
  13   3   3        682.29        731.06         6.97 o                         
  14   3   3        187.75        201.66         5.62 o                         
  15   3   3       2134.35       2198.79        37.85 o                         
  16   3   3        421.74        411.21         6.36 o                         
  17   3   3        544.03        546.16        14.88 o                         
  18   3   3          1.36         -1.62         4.46 o                         
  19   3   3        356.58        331.18        13.64 o                         
  20   3   3         16.66         18.77         5.47 o                         
 -20   4   3         57.61         39.01         5.66 o                         
 -19   4   3        197.82        193.26         9.13 o                         
 -18   4   3        205.87        209.75        12.67 o                         
 -17   4   3        227.77        229.13         7.05 o                         
 -16   4   3         17.32         18.33         6.45 o                         
 -15   4   3        361.39        403.72        19.15 o                         
 -14   4   3        732.85        744.08        15.10 o                         
 -13   4   3          2.85          1.95         6.57 o                         
 -12   4   3        306.20        327.59         6.75 o                         
 -11   4   3        637.65        652.00        21.47 o                         
 -10   4   3        344.15        354.95         8.67 o                         
  -9   4   3        215.15        184.38         6.30 o                         
  -8   4   3        840.10        892.89        18.75 o                         
  -7   4   3       3075.93       3038.01        79.67 o                         
  -6   4   3       4583.56       4668.85       117.17 o                         
  -5   4   3       2228.73       2159.17        12.14 o                         
  -4   4   3       1514.29       1388.89        12.04 o                         
  -3   4   3        561.29        534.47         8.26 o                         
  -2   4   3       2851.46       2691.19        19.61 o                         
  -1   4   3         20.61          7.46         5.85 o                         
   0   4   3       4745.31       4685.21        52.20 o                         
   1   4   3         50.19         22.47         6.15 o                         
   2   4   3       1860.31       1663.80        14.35 o                         
   3   4   3          8.17         10.29         5.99 o                         
   4   4   3       2705.60       2464.25        11.38 o                         
   5   4   3        751.71        787.14         7.36 o                         
   6   4   3       2515.73       2446.25        53.13 o                         
   7   4   3        574.66        549.24         7.53 o                         
   8   4   3       2592.07       2555.78        11.00 o                         
   9   4   3        610.45        614.80        14.23 o                         
  10   4   3       2436.56       2491.07        13.64 o                         
  11   4   3        712.18        719.34        14.44 o                         
  12   4   3        553.64        543.49         8.16 o                         
  13   4   3         35.85         37.29         5.67 o                         
  14   4   3       2133.28       2179.50        20.64 o                         
  15   4   3         14.71         18.73         5.53 o                         
  16   4   3        565.80        554.74        11.19 o                         
  17   4   3         40.94         33.08         5.58 o                         
  18   4   3        349.41        331.06         6.65 o                         
  19   4   3         10.14         14.46         5.76 o                         
 -19   5   3          7.98         -5.32         8.75 o                         
 -18   5   3        124.03        127.19         9.34 o                         
 -17   5   3          3.83          1.12         8.58 o                         
 -16   5   3        108.19        112.26         9.00 o                         
 -15   5   3          3.77         25.84         8.65 o                         
 -14   5   3        394.00        419.37        10.00 o                         
 -13   5   3        316.75        329.91         9.82 o                         
 -12   5   3         44.37         39.15         8.34 o                         
 -11   5   3        122.98        138.31         9.14 o                         
 -10   5   3        199.49        251.85         9.61 o                         
  -9   5   3         44.56         60.57         6.65 o                         
  -8   5   3        167.74        161.72         8.90 o                         
  -7   5   3       2314.73       2363.63        15.82 o                         
  -6   5   3        214.64        207.91         8.11 o                         
  -5   5   3        155.52        140.07         6.94 o                         
  -4   5   3         65.57         56.10         6.15 o                         
  -3   5   3        377.52        384.15        13.55 o                         
  -2   5   3        217.80        203.25         6.13 o                         
  -1   5   3        532.04        475.47        13.92 o                         
   0   5   3        700.52        627.41         9.57 o                         
   1   5   3        145.33        183.66         6.94 o                         
   2   5   3        653.71        667.41         7.47 o                         
   3   5   3        890.33        841.52        15.85 o                         
   4   5   3          1.37          2.91         4.50 o                         
   5   5   3       1000.62        987.79        15.31 o                         
   6   5   3          0.88          1.41         8.10 o                         
   7   5   3        741.91        674.80         7.98 o                         
   8   5   3        384.18        377.08        19.19 o                         
   9   5   3        434.60        453.67         7.46 o                         
  10   5   3         14.60         20.01         6.02 o                         
  11   5   3         24.72         26.60         5.89 o                         
  12   5   3          6.09          8.34         4.97 o                         
  13   5   3         38.73         48.03         5.94 o                         
  14   5   3          0.09          1.20         5.95 o                         
  15   5   3         88.67         84.36        14.16 o                         
  16   5   3         14.90         16.74         8.98 o                         
  17   5   3         22.60         23.07         6.05 o                         
  18   5   3          0.05          2.17         6.11 o                         
 -18   6   3         20.55         22.92         6.15 o                         
 -17   6   3          5.71          3.85         8.70 o                         
 -16   6   3          0.16         -3.87         6.00 o                         
 -15   6   3          1.72         -0.64         8.70 o                         
 -14   6   3          0.01          1.25         8.49 o                         
 -13   6   3         14.26         14.72         5.97 o                         
 -12   6   3        114.19        115.49         9.22 o                         
 -11   6   3         11.74         -7.10         8.92 o                         
 -10   6   3        327.23        339.24         9.50 o                         
  -9   6   3         48.73         61.21         8.75 o                         
  -8   6   3        116.75        124.18         8.90 o                         
  -7   6   3          9.49          8.17         8.39 o                         
  -6   6   3        310.17        318.85        12.08 o                         
  -5   6   3         12.72         11.34         6.19 o                         
  -4   6   3        182.68        162.88         6.60 o                         
  -3   6   3        228.21        241.68         7.65 o                         
  -2   6   3        381.78        356.58         6.81 o                         
  -1   6   3          4.12          6.43         6.06 o                         
   0   6   3        423.11        445.81         6.57 o                         
   1   6   3         24.90         26.54         5.58 o                         
   2   6   3        281.21        257.39         6.32 o                         
   3   6   3         24.43         20.27         5.07 o                         
   4   6   3        435.81        447.08         6.55 o                         
   5   6   3         15.86         26.48         5.20 o                         
   6   6   3        204.32        196.59         6.40 o                         
   7   6   3          0.34         -1.44         6.27 o                         
   8   6   3          4.39         10.31         6.03 o                         
   9   6   3        210.31        236.66         6.53 o                         
  10   6   3          0.97         15.43         6.10 o                         
  11   6   3        147.00        144.56         5.41 o                         
  12   6   3         11.26         21.06         7.21 o                         
  13   6   3          3.27          9.79         5.99 o                         
  14   6   3        144.75        141.69         5.44 o                         
  15   6   3         42.57         43.95        10.05 o                         
  16   6   3         68.51         60.17         6.38 o                         
  17   6   3          3.25          7.30         6.13 o                         
 -17   7   3          3.20         16.51         8.85 o                         
 -16   7   3         45.86         42.24         9.09 o                         
 -15   7   3         12.96         12.82         8.61 o                         
 -14   7   3         51.06         47.07         8.83 o                         
 -13   7   3         41.12         49.77         8.72 o                         
 -12   7   3         80.92         88.61         8.72 o                         
 -11   7   3        372.26        377.71         9.61 o                         
 -10   7   3        147.81        167.52         9.16 o                         
  -9   7   3          0.87          0.56         8.02 o                         
  -8   7   3        190.65        202.18         9.11 o                         
  -7   7   3          1.92          9.56         8.22 o                         
  -6   7   3        260.41        258.54         8.82 o                         
  -5   7   3         72.14         69.91         6.64 o                         
  -4   7   3         44.22         48.06         6.00 o                         
  -3   7   3        384.55        370.02        10.59 o                         
  -2   7   3         11.71         12.80         5.88 o                         
  -1   7   3        642.10        628.15        14.64 o                         
   0   7   3        185.90        209.07         6.16 o                         
   1   7   3        248.23        242.26         5.87 o                         
   2   7   3        342.82        361.69         8.45 o                         
   3   7   3          0.68          2.94         4.90 o                         
   4   7   3         82.22         77.34         5.47 o                         
   5   7   3        292.59        295.20         8.38 o                         
   6   7   3          2.46          3.07         5.96 o                         
   7   7   3         67.99         79.92         4.96 o                         
   8   7   3        124.06        135.49         6.21 o                         
   9   7   3         35.54         38.18         6.54 o                         
  10   7   3        368.78        342.64        13.95 o                         
  11   7   3        161.26        179.41         5.51 o                         
  12   7   3         22.15         29.81         7.94 o                         
  13   7   3        109.07        114.10         5.38 o                         
  14   7   3         92.13         99.07        11.13 o                         
  15   7   3        148.47        134.20         6.76 o                         
  16   7   3          1.54          6.13         6.33 o                         
 -15   8   3        298.03        298.13        10.36 o                         
 -14   8   3          2.44         -0.24         8.90 o                         
 -13   8   3         75.26        109.59         9.29 o                         
 -12   8   3        289.63        291.78         9.95 o                         
 -11   8   3        171.82        194.60         9.22 o                         
 -10   8   3        463.54        463.61        10.53 o                         
  -9   8   3        284.91        302.05         9.39 o                         
  -8   8   3        482.57        531.74        10.50 o                         
  -7   8   3        245.32        261.07         9.51 o                         
  -6   8   3        851.73        892.55        51.27 o                         
  -5   8   3        150.79        150.33         7.80 o                         
  -4   8   3        756.52        748.64        22.08 o                         
  -3   8   3         23.86         18.80         5.31 o                         
  -2   8   3        165.26        184.93         6.37 o                         
  -1   8   3        377.97        375.46         9.63 o                         
   0   8   3        428.55        424.36         6.72 o                         
   1   8   3        388.13        376.56         9.27 o                         
   2   8   3         94.28        112.91         5.70 o                         
   3   8   3        239.87        245.22         5.90 o                         
   4   8   3        750.18        767.98        21.28 o                         
   5   8   3         76.72         79.44         5.56 o                         
   6   8   3        816.51        851.51         8.12 o                         
   7   8   3        246.74        257.04         6.69 o                         
   8   8   3        318.38        341.96        10.72 o                         
   9   8   3         78.64         79.50         5.35 o                         
  10   8   3        302.77        304.75         9.57 o                         
  11   8   3          0.86          4.96         5.88 o                         
  12   8   3        139.99        151.91         6.66 o                         
  13   8   3          2.43         -0.90         6.16 o                         
  14   8   3         85.28         65.73        12.32 o                         
 -13   9   3        148.24        144.77         9.68 o                         
 -12   9   3         11.04         17.18         8.51 o                         
 -11   9   3        248.27        229.40         9.90 o                         
 -10   9   3        169.29        162.79         9.58 o                         
  -9   9   3         35.41         49.19         8.61 o                         
  -8   9   3        319.31        334.40        10.33 o                         
  -7   9   3        143.58        139.38         9.46 o                         
  -6   9   3        253.71        245.60         9.14 o                         
  -5   9   3        251.56        241.85         8.43 o                         
  -4   9   3        128.47        139.03         9.78 o                         
  -3   9   3        426.78        461.32        11.86 o                         
  -2   9   3        258.14        274.08         8.06 o                         
  -1   9   3        798.29        829.07        25.62 o                         
   0   9   3        485.99        492.48         6.72 o                         
   1   9   3        740.80        750.06        15.81 o                         
   2   9   3        205.95        214.43         6.92 o                         
   3   9   3        279.32        305.16         7.36 o                         
   4   9   3          0.70          4.76         4.99 o                         
   5   9   3        103.51        104.43         5.12 o                         
   6   9   3        354.89        347.52         8.21 o                         
   7   9   3         21.63         23.69        13.56 o                         
   8   9   3         64.28         57.28         6.22 o                         
   9   9   3        140.19        139.75         6.38 o                         
  10   9   3          0.55         11.10         6.04 o                         
  11   9   3        147.18        153.48         8.63 o                         
  12   9   3          9.69          4.13         6.17 o                         
  -9  10   3         46.44         40.32         8.94 o                         
  -8  10   3          5.35         10.58         9.02 o                         
  -7  10   3         56.92         63.84         9.48 o                         
  -6  10   3         27.25         23.40         8.97 o                         
  -5  10   3        133.57        135.84         8.44 o                         
  -4  10   3          9.19          8.86         6.96 o                         
  -3  10   3        300.06        295.93        17.64 o                         
  -2  10   3         97.09        106.49         7.45 o                         
  -1  10   3        217.63        221.67         7.95 o                         
   0  10   3        130.27        138.79         6.98 o                         
   1  10   3        525.76        514.31        10.36 o                         
   2  10   3        111.78        131.06        13.79 o                         
   3  10   3         42.87         38.27         6.39 o                         
   4  10   3         98.74        100.60         5.54 o                         
   5  10   3         51.04         53.06         6.64 o                         
   6  10   3         79.99         63.30         6.50 o                         
   7  10   3         42.56         42.24         6.48 o                         
   8  10   3         78.65         73.67         8.58 o                         
   9  10   3          6.01          4.34         6.33 o                         
  -4  11   3        108.36         93.06         9.55 o                         
  -3  11   3          4.04          1.78         8.25 o                         
  -2  11   3         34.94         45.70         7.47 o                         
  -1  11   3         60.09         48.62         8.40 o                         
   0  11   3         40.34         38.11         7.53 o                         
   1  11   3         38.98         30.44         7.40 o                         
   2  11   3         67.18         66.18         8.07 o                         
   3  11   3         84.99         74.08         8.49 o                         
 -21   0   4         12.70         12.04         9.19 o                         
 -20   0   4        930.18        998.67        14.01 o                         
 -19   0   4          0.16          7.07         8.83 o                         
 -18   0   4        371.10        419.62        10.50 o                         
 -17   0   4          8.70         28.42         8.26 o                         
 -16   0   4       1418.58       1423.71        14.31 o                         
 -15   0   4        160.46        157.69         9.56 o                         
 -14   0   4        498.71        452.01        12.55 o                         
 -13   0   4        215.42        210.52        10.31 o                         
 -12   0   4        883.47        872.31        12.53 o                         
 -11   0   4        128.61        129.44         9.61 o                         
 -10   0   4       7617.02       8127.51        29.47 o                         
  -9   0   4       2557.01       2992.61        20.40 o                         
  -8   0   4        520.48        330.10        11.26 o                         
  -3   0   4        615.49        585.33        16.45 o                         
  -2   0   4        567.00        556.59        13.88 o                         
  -1   0   4          8.37          7.51        10.78 o                         
   0   0   4       7637.48       7596.07       131.73 o                         
   2   0   4       1874.06       2030.92        26.01 o                         
   3   0   4       5505.29       5542.08        77.09 o                         
   5   0   4        388.73        409.42         9.68 o                         
   6   0   4       9909.03       9657.11        24.89 o                         
   7   0   4       2653.98       3088.59        21.64 o                         
   8   0   4       4338.08       4195.58        44.88 o                         
   9   0   4         76.85         58.19         6.51 o                         
  10   0   4       1209.49       1246.23        35.55 o                         
  11   0   4       2121.21       2077.22        11.66 o                         
  12   0   4        837.90        852.49         9.19 o                         
  13   0   4        204.13        173.10         7.30 o                         
  14   0   4        910.04        955.11        14.11 o                         
  15   0   4        218.75        259.02         6.91 o                         
  16   0   4       1627.40       1675.07        10.60 o                         
  17   0   4        438.78        451.35        18.00 o                         
  18   0   4         15.44         15.10         6.18 o                         
  19   0   4         18.93         26.70         6.93 o                         
  20   0   4        283.08        285.52        10.75 o                         
 -21   1   4        582.02        581.65        22.95 o                         
 -20   1   4          4.12          8.09         6.73 o                         
 -19   1   4        271.38        297.55        16.35 o                         
 -18   1   4         95.01        113.40         7.09 o                         
 -17   1   4       1278.30       1399.57        16.89 o                         
 -16   1   4        424.08        432.39        16.63 o                         
 -15   1   4       1028.19       1108.53         9.71 o                         
 -14   1   4        807.92        811.40        11.43 o                         
 -13   1   4        645.45        689.11        16.97 o                         
 -12   1   4        112.04        117.14         6.62 o                         
 -11   1   4       4837.43       5017.15        16.69 o                         
 -10   1   4        568.44        606.15         8.60 o                         
  -9   1   4        843.67        685.74        15.86 o                         
  -8   1   4        277.32        323.70        11.06 o                         
  -7   1   4         14.68         16.40         7.39 o                         
  -6   1   4       3315.67       3225.68        25.20 o                         
  -5   1   4       5158.46       4905.23        32.49 o                         
  -4   1   4        274.88        301.64        16.41 o                         
  -3   1   4        530.00        555.72        14.86 o                         
   1   1   4        996.04        946.73        10.32 o                         
   2   1   4       1690.73       1741.70        13.02 o                         
   3   1   4       1775.40       1737.45        14.46 o                         
   4   1   4       2765.57       2930.51        17.54 o                         
   5   1   4       7040.27       6739.47        30.48 o                         
   6   1   4       2492.91       2383.96        13.28 o                         
   7   1   4        994.16        827.12         6.95 o                         
   8   1   4        309.69        297.66         5.71 o                         
   9   1   4        530.85        462.59         6.06 o                         
  10   1   4       1711.71       1747.44        13.52 o                         
  11   1   4       1228.37       1252.86        13.78 o                         
  12   1   4         44.38         50.91         4.75 o                         
  13   1   4        390.84        402.88         5.32 o                         
  14   1   4        316.15        310.49         5.14 o                         
  15   1   4       1189.20       1217.79         6.72 o                         
  16   1   4         18.55         26.41         4.48 o                         
  17   1   4        178.57        173.82         4.67 o                         
  18   1   4         30.48         36.29         4.40 o                         
  19   1   4         55.69         55.78         5.30 o                         
  20   1   4         44.40         38.16         5.67 o                         
 -21   2   4         20.00         20.59         6.46 o                         
 -20   2   4        161.16        175.90         7.01 o                         
 -19   2   4         52.65         64.73         6.28 o                         
 -18   2   4        123.74        125.96         6.56 o                         
 -17   2   4          0.45          2.97         6.16 o                         
 -16   2   4        994.39       1051.22         9.58 o                         
 -15   2   4          7.61          1.37         6.38 o                         
 -14   2   4       2045.37       1928.79        50.53 o                         
 -13   2   4          2.02          1.37         6.89 o                         
 -12   2   4       1609.25       1714.74        34.70 o                         
 -11   2   4        222.79        214.17         7.28 o                         
 -10   2   4       2009.05       1964.45        14.75 o                         
  -9   2   4       1195.55       1350.03        20.00 o                         
  -8   2   4        148.50        231.07         7.04 o                         
  -7   2   4        298.36        319.65         9.21 o                         
  -6   2   4       1149.73       1008.88        28.67 o                         
  -5   2   4         78.01         87.73        15.75 o                         
  -4   2   4       1210.75       1264.79        14.97 o                         
  -3   2   4        621.95        551.01        12.08 o                         
  -2   2   4       1657.28       1586.84        35.51 o                         
  -1   2   4       1232.80       1111.01        13.89 o                         
   0   2   4      14925.43      14551.76        48.80 o                         
   1   2   4        160.87        173.43         8.54 o                         
   2   2   4       1732.11       1613.16        25.75 o                         
   3   2   4        879.35        831.01         8.32 o                         
   4   2   4       6189.42       5920.04        53.10 o                         
   5   2   4        756.06        743.23         7.53 o                         
   6   2   4        499.87        491.55        11.83 o                         
   7   2   4         41.30         42.94         5.15 o                         
   8   2   4        505.81        625.95         9.26 o                         
   9   2   4         23.43         28.12         5.04 o                         
  10   2   4        591.28        648.92         7.91 o                         
  11   2   4        222.25        226.86         4.71 o                         
  12   2   4        484.08        487.76         5.68 o                         
  13   2   4        275.79        260.64         4.94 o                         
  14   2   4       1157.51       1157.19        14.24 o                         
  15   2   4         39.45         38.38         4.70 o                         
  16   2   4         52.12         53.15         4.78 o                         
  17   2   4          0.45          7.66         4.49 o                         
  18   2   4         97.02        100.04         5.28 o                         
  19   2   4          0.26          2.52         8.43 o                         
  20   2   4          1.80          3.66         5.12 o                         
 -21   3   4         30.86         30.36         6.94 o                         
 -20   3   4          0.18         -2.02         5.86 o                         
 -19   3   4         34.35         34.57         5.80 o                         
 -18   3   4         20.90         20.61         5.38 o                         
 -17   3   4         85.58         76.08         5.65 o                         
 -16   3   4        157.55        150.56         6.03 o                         
 -15   3   4        206.95        214.51         6.15 o                         
 -14   3   4         25.04         26.91         5.74 o                         
 -13   3   4         50.90         58.86         6.00 o                         
 -12   3   4         72.48         87.69         6.22 o                         
 -11   3   4        658.76        655.62         8.19 o                         
 -10   3   4         86.46         86.22         6.34 o                         
  -9   3   4         33.01         33.29         6.26 o                         
  -8   3   4        188.52        196.16         7.04 o                         
  -7   3   4        606.03        692.39        22.10 o                         
  -6   3   4       1089.29       1177.92        17.87 o                         
  -5   3   4        504.63        526.72         8.76 o                         
  -4   3   4        228.49        255.84         8.01 o                         
  -3   3   4        871.99        822.62        13.08 o                         
  -2   3   4       4016.63       4104.73        20.42 o                         
  -1   3   4        272.48        254.89         9.16 o                         
   0   3   4       5081.94       4893.72        20.18 o                         
   1   3   4        964.54        934.25        11.87 o                         
   2   3   4        362.17        365.96         7.85 o                         
   3   3   4        142.33        147.62         6.95 o                         
   4   3   4        482.06        456.41         6.81 o                         
   5   3   4       2158.86       2264.65        25.53 o                         
   6   3   4         38.52         48.01         5.76 o                         
   7   3   4        935.15        933.29        11.19 o                         
   8   3   4        399.04        448.73         6.28 o                         
   9   3   4          1.50          2.16         5.01 o                         
  10   3   4         15.88         19.30         4.64 o                         
  11   3   4        130.44        145.63         5.25 o                         
  12   3   4        125.82        117.18         4.45 o                         
  13   3   4       1523.36       1477.05         9.66 o                         
  14   3   4         20.45         18.98         4.71 o                         
  15   3   4         11.64          8.24         4.13 o                         
  16   3   4          1.19          3.46         5.27 o                         
  17   3   4          4.24          0.44         5.21 o                         
  18   3   4         41.66         30.06         6.19 o                         
  19   3   4          3.63          3.63         5.16 o                         
 -20   4   4          0.37          1.60         6.51 o                         
 -19   4   4         23.89         29.06         7.44 o                         
 -18   4   4        127.75        129.73        10.45 o                         
 -17   4   4         72.61         69.76         6.40 o                         
 -16   4   4        391.40        390.72        11.86 o                         
 -15   4   4        234.47        207.07         5.85 o                         
 -14   4   4        484.76        519.88        10.86 o                         
 -13   4   4        432.54        400.22         7.88 o                         
 -12   4   4        329.26        361.10        13.97 o                         
 -11   4   4        327.57        363.92        11.01 o                         
 -10   4   4        448.51        427.12         8.27 o                         
  -9   4   4        598.16        599.60         8.58 o                         
  -8   4   4        356.88        325.00        20.85 o                         
  -7   4   4         44.61         33.44         7.41 o                         
  -6   4   4        200.71        166.77         7.26 o                         
  -5   4   4       1265.28       1301.69        21.88 o                         
  -4   4   4         74.61         71.47         6.72 o                         
  -3   4   4        309.65        315.68         7.47 o                         
  -2   4   4       3558.28       3679.82        15.93 o                         
  -1   4   4       2661.79       2624.11        19.21 o                         
   1   4   4       2564.84       2611.84        48.60 o                         
   2   4   4       2200.21       2020.67        33.58 o                         
   3   4   4         18.63         23.02         6.00 o                         
   4   4   4        820.34        718.14        12.35 o                         
   5   4   4        652.93        689.79         7.62 o                         
   6   4   4        439.81        415.38        12.81 o                         
   7   4   4        610.65        701.16         7.52 o                         
   8   4   4        287.57        254.17         5.53 o                         
   9   4   4        217.29        214.88         6.02 o                         
  10   4   4         82.98         84.31         4.92 o                         
  11   4   4        192.96        201.05         5.55 o                         
  12   4   4        254.93        248.96         5.69 o                         
  13   4   4         78.97         87.80         5.04 o                         
  14   4   4        261.07        265.75         9.11 o                         
  15   4   4        354.90        333.10        16.20 o                         
  16   4   4        604.38        574.83         6.89 o                         
  17   4   4          3.38          1.88         5.47 o                         
  18   4   4         59.04         59.19         5.80 o                         
  19   4   4          7.77         -0.19         5.81 o                         
 -19   5   4        138.96        133.04         9.61 o                         
 -18   5   4         11.47         13.92         8.46 o                         
 -17   5   4        517.83        540.81        10.53 o                         
 -16   5   4        113.72        111.91         9.05 o                         
 -15   5   4        543.72        576.23        10.92 o                         
 -14   5   4         85.18        104.16         8.60 o                         
 -13   5   4        488.44        545.38        10.56 o                         
 -12   5   4          2.03         -5.80         5.80 o                         
 -11   5   4       1723.27       1818.16        14.09 o                         
 -10   5   4        786.52        780.39        11.38 o                         
  -9   5   4       1432.57       1421.07        13.48 o                         
  -8   5   4         31.55         41.14         8.16 o                         
  -7   5   4       3895.09       3935.23        51.80 o                         
  -6   5   4        319.66        311.04        10.22 o                         
  -5   5   4       1394.14       1414.30        14.92 o                         
  -4   5   4        254.66        250.81         6.47 o                         
  -3   5   4       1125.33        997.10        10.73 o                         
  -2   5   4        658.42        636.50        17.95 o                         
  -1   5   4       7086.73       6945.70       204.75 o                         
   0   5   4         63.49         54.22         5.99 o                         
   1   5   4       8023.99       8077.56        49.99 o                         
   2   5   4         32.19         44.62         4.62 o                         
   3   5   4       1141.08       1092.01        14.73 o                         
   4   5   4        199.64        201.89         5.80 o                         
   5   5   4       2953.32       2986.11        44.67 o                         
   6   5   4       3144.19       3125.04        44.82 o                         
   7   5   4       1065.19       1091.22        30.67 o                         
   8   5   4       1060.27       1015.71        29.54 o                         
   9   5   4       1145.08       1144.81        50.27 o                         
  10   5   4        328.04        313.72         5.90 o                         
  11   5   4        129.44        148.89         6.32 o                         
  12   5   4        252.35        283.74         6.65 o                         
  13   5   4          6.29         12.56         4.84 o                         
  14   5   4        354.92        387.93         7.11 o                         
  15   5   4        869.12        827.27        35.94 o                         
  16   5   4        127.41        123.60         5.39 o                         
  17   5   4        302.11        245.90         7.51 o                         
  18   5   4          0.59         -5.11         5.11 o                         
 -18   6   4        203.60        227.33         9.63 o                         
 -17   6   4          9.06          7.14         6.27 o                         
 -16   6   4        352.89        389.88        10.50 o                         
 -15   6   4         55.68         54.46         6.36 o                         
 -14   6   4        101.90        132.48         8.83 o                         
 -13   6   4          2.08         15.45         7.99 o                         
 -12   6   4       1027.94       1114.76        12.43 o                         
 -11   6   4         45.29         29.21         8.53 o                         
 -10   6   4        699.73        743.26        10.94 o                         
  -9   6   4         53.13         49.32         8.65 o                         
  -8   6   4        591.94        675.79        10.78 o                         
  -7   6   4        512.48        524.00        12.76 o                         
  -6   6   4       3398.26       3531.15        46.27 o                         
  -5   6   4        148.13        152.73         6.98 o                         
  -4   6   4       1733.75       1745.48        10.57 o                         
  -3   6   4        452.78        438.48        10.44 o                         
  -2   6   4       1037.35        955.94        17.82 o                         
  -1   6   4         48.62         58.86         5.28 o                         
   0   6   4       1454.04       1302.76        39.56 o                         
   1   6   4         71.35         80.48         6.02 o                         
   2   6   4       1062.12       1063.82        20.52 o                         
   3   6   4         13.67         16.08         5.07 o                         
   4   6   4       1258.28       1268.84        27.41 o                         
   5   6   4       1043.76       1019.89        28.10 o                         
   6   6   4       1114.85       1120.19         8.07 o                         
   7   6   4         14.15         31.21         6.03 o                         
   8   6   4       1085.24       1087.06        43.92 o                         
   9   6   4        281.33        279.60         8.41 o                         
  10   6   4       1736.93       1762.18        42.96 o                         
  11   6   4          7.55         11.11         6.36 o                         
  12   6   4         85.73        105.43        21.98 o                         
  13   6   4        283.61        264.54         6.74 o                         
  14   6   4         13.39         13.14         7.21 o                         
  15   6   4        506.00        474.76         6.67 o                         
  16   6   4        249.50        220.14         6.91 o                         
  17   6   4        130.65        111.46         6.28 o                         
 -17   7   4        102.06         80.69         7.02 o                         
 -16   7   4         42.45         57.46         8.87 o                         
 -15   7   4         47.14         53.94         8.73 o                         
 -14   7   4         66.46         54.97         6.38 o                         
 -13   7   4          5.85          1.56         8.39 o                         
 -12   7   4          8.44         10.78         8.41 o                         
 -11   7   4        685.09        731.63        10.75 o                         
 -10   7   4         98.06        120.61         8.85 o                         
  -9   7   4        406.48        423.81         9.80 o                         
  -8   7   4        700.01        692.07        11.06 o                         
  -7   7   4        422.25        494.21        38.56 o                         
  -6   7   4          0.58          2.05         6.35 o                         
  -5   7   4       1026.70       1048.36         9.43 o                         
  -4   7   4        461.33        468.38         7.27 o                         
  -3   7   4        296.46        315.12         8.15 o                         
  -2   7   4          3.35          3.64         5.62 o                         
  -1   7   4       1141.81       1140.91        36.86 o                         
   0   7   4         70.37         78.00         5.62 o                         
   1   7   4        400.01        405.29         9.38 o                         
   2   7   4        301.94        289.82         6.15 o                         
   3   7   4        660.82        651.40         6.48 o                         
   4   7   4         79.79         83.80         5.40 o                         
   5   7   4        967.51        963.84        20.15 o                         
   6   7   4        397.33        406.30         8.16 o                         
   7   7   4        160.63        151.77         7.31 o                         
   8   7   4          8.75          9.21         4.83 o                         
   9   7   4        463.25        484.34         9.98 o                         
  10   7   4         42.74         46.06         4.17 o                         
  11   7   4        382.78        389.44        10.13 o                         
  12   7   4          1.65          5.39         6.04 o                         
  13   7   4        153.72        143.39         8.42 o                         
  14   7   4        110.82         98.74        12.36 o                         
  15   7   4         90.26         65.76        14.23 o                         
 -15   8   4          2.86          8.16         5.90 o                         
 -14   8   4          0.52          3.44         8.87 o                         
 -13   8   4         13.62         23.03         8.60 o                         
 -12   8   4          6.43          8.14         8.48 o                         
 -11   8   4        124.31        115.69         9.21 o                         
 -10   8   4        240.39        214.58         7.39 o                         
  -9   8   4        132.33        149.53         9.22 o                         
  -8   8   4        410.93        422.51        10.29 o                         
  -7   8   4          7.80         12.06         8.36 o                         
  -6   8   4         74.72         85.76         7.89 o                         
  -5   8   4          7.91         11.78         5.92 o                         
  -4   8   4        183.66        215.93         9.89 o                         
  -3   8   4          0.77         10.64         5.33 o                         
  -2   8   4        438.75        426.31        11.72 o                         
  -1   8   4        319.83        331.69         6.30 o                         
   0   8   4        450.16        446.16         6.40 o                         
   1   8   4         94.22         85.46         5.59 o                         
   2   8   4         29.47         35.18         5.41 o                         
   3   8   4         95.16        103.32         5.00 o                         
   4   8   4         45.01         51.47         5.09 o                         
   5   8   4        150.58        154.30         5.88 o                         
   6   8   4        193.31        216.58         6.83 o                         
   7   8   4          2.94          8.44         5.88 o                         
   8   8   4          0.66          0.49         4.56 o                         
   9   8   4         42.35         44.74         9.15 o                         
  10   8   4         32.27         43.08         6.04 o                         
  11   8   4          1.59         16.03         6.19 o                         
  12   8   4        122.55        123.46         6.66 o                         
  13   8   4         11.26         13.93         9.41 o                         
  14   8   4         66.33         63.74         9.07 o                         
 -13   9   4          2.28         22.06         8.60 o                         
 -12   9   4         57.10         46.87         7.00 o                         
 -11   9   4          0.03          2.88         8.61 o                         
 -10   9   4          0.10          8.07         8.46 o                         
  -9   9   4         10.81         12.38         6.09 o                         
  -8   9   4          1.39         12.80         7.92 o                         
  -7   9   4         16.59         19.97         8.53 o                         
  -6   9   4         66.69         89.22        14.09 o                         
  -5   9   4          3.97          2.66         7.10 o                         
  -4   9   4         20.80         24.15         7.05 o                         
  -3   9   4         10.22         14.46         5.45 o                         
  -2   9   4         20.06         23.47         6.15 o                         
  -1   9   4         14.76         17.52         5.07 o                         
   0   9   4          1.30         11.02         5.76 o                         
   1   9   4        193.63        216.08         6.07 o                         
   2   9   4         17.14         15.19         4.79 o                         
   3   9   4          3.10          0.43         4.82 o                         
   4   9   4         11.14          8.60         5.14 o                         
   5   9   4         42.38         53.49         6.01 o                         
   6   9   4          4.61          7.01         5.99 o                         
   7   9   4         15.01         23.33         9.21 o                         
   8   9   4          9.79          3.41         7.75 o                         
   9   9   4          2.95          6.20        13.77 o                         
  10   9   4          2.93         12.18         6.36 o                         
  11   9   4          0.65          7.78         6.38 o                         
  -9  10   4         81.09         77.71         9.34 o                         
  -8  10   4          0.41          2.71         8.41 o                         
  -7  10   4          3.57          8.41         8.95 o                         
  -6  10   4         19.54         18.89         7.92 o                         
  -5  10   4          0.03         -1.36         7.55 o                         
  -4  10   4          8.89         12.80         7.94 o                         
  -3  10   4          0.00          6.26         7.02 o                         
  -2  10   4        126.48        118.20         6.88 o                         
  -1  10   4          7.49          9.51         6.98 o                         
   0  10   4          3.24         12.32         5.33 o                         
   1  10   4          0.01          7.36         5.77 o                         
   2  10   4          5.90          5.77         5.03 o                         
   3  10   4          0.02         -4.96         5.26 o                         
   4  10   4         59.82         65.55         5.63 o                         
   5  10   4          2.54          3.45         6.21 o                         
   6  10   4         58.81         59.55         6.40 o                         
   7  10   4         13.20          6.20         6.27 o                         
   8  10   4         25.41         18.31         6.31 o                         
  -3  11   4         60.10         46.43         8.32 o                         
  -2  11   4          4.28          2.69         7.16 o                         
  -1  11   4         83.46         72.30         7.77 o                         
   0  11   4         16.65         17.87         8.19 o                         
   1  11   4         12.46          9.77         6.31 o                         
   2  11   4         17.08          5.33         6.29 o                         
 -21   1   5         33.78         28.95         6.78 o                         
 -20   1   5          0.26         -2.03         6.21 o                         
 -19   1   5          8.72         14.48         6.30 o                         
 -18   1   5        134.56        135.72         6.55 o                         
 -17   1   5        208.01        217.61         7.09 o                         
 -16   1   5        184.17        200.79         6.70 o                         
 -15   1   5        127.21        130.52         8.93 o                         
 -14   1   5        175.59        184.54         5.89 o                         
 -13   1   5          4.99         10.73         5.91 o                         
 -12   1   5        581.10        559.55         7.24 o                         
 -11   1   5       2606.70       2733.74        13.35 o                         
 -10   1   5        371.60        370.76        11.11 o                         
  -9   1   5       3550.73       3762.67        20.33 o                         
  -7   1   5         39.35         44.29        10.87 o                         
  -6   1   5        415.48        476.70        13.77 o                         
  -5   1   5        288.50        277.79        14.50 o                         
  -4   1   5       1074.34       1048.41        18.79 o                         
  -3   1   5        274.32        295.07         9.64 o                         
  -2   1   5       9285.86       9170.03        60.51 o                         
  -1   1   5      16917.73      16955.83        55.24 o                         
   1   1   5       8692.45       8612.78        68.47 o                         
   2   1   5       1279.09       1322.16        19.80 o                         
   3   1   5       1708.68       1619.41        27.12 o                         
   4   1   5        475.35        391.04         6.17 o                         
   5   1   5        173.80        174.02         5.31 o                         
   6   1   5        761.06        725.04        11.24 o                         
   7   1   5        124.23        103.25         4.62 o                         
   8   1   5         32.51         14.41         4.81 o                         
   9   1   5       1077.72       1145.90        23.19 o                         
  10   1   5        159.60        155.38         9.01 o                         
  11   1   5        260.80        270.77         5.03 o                         
  12   1   5        292.42        300.01         5.74 o                         
  13   1   5         86.54        104.56         4.70 o                         
  14   1   5       1477.03       1495.86         8.24 o                         
  15   1   5         42.23         42.06         4.38 o                         
  16   1   5        776.30        750.18        12.68 o                         
  17   1   5         46.63         47.83         4.44 o                         
  18   1   5          8.78         10.64         4.79 o                         
  19   1   5         22.05         24.43         4.77 o                         
  20   1   5         32.61         27.96         5.23 o                         
 -21   2   5         91.95         69.72         7.37 o                         
 -20   2   5         41.25         40.27         6.81 o                         
 -19   2   5        117.75        126.31         6.74 o                         
 -18   2   5        519.95        528.88         7.97 o                         
 -17   2   5        395.51        398.41         8.49 o                         
 -16   2   5        293.71        336.77         7.13 o                         
 -15   2   5        125.87        111.03         6.42 o                         
 -14   2   5         72.96         89.01         6.38 o                         
 -13   2   5          2.75          6.67         6.68 o                         
 -12   2   5       2235.23       2191.92        23.88 o                         
 -11   2   5        849.85        903.58        19.46 o                         
 -10   2   5       2551.81       2635.73        30.33 o                         
  -9   2   5        487.86        416.81         8.43 o                         
  -8   2   5       1010.79        945.27        10.47 o                         
  -7   2   5       2146.74       1995.76        88.62 o                         
  -6   2   5         59.51         29.84        12.19 o                         
  -5   2   5       1375.40       1252.10        13.45 o                         
  -4   2   5       1321.50       1226.67        14.12 o                         
  -3   2   5       5137.21       5126.11        22.87 o                         
  -2   2   5         13.09         11.39         9.58 o                         
  -1   2   5       3935.16       3739.55        57.75 o                         
   0   2   5         88.46         84.32         8.05 o                         
   1   2   5        564.93        657.42         8.12 o                         
   2   2   5       3374.79       3317.16        30.44 o                         
   3   2   5        570.30        520.11         6.99 o                         
   4   2   5        144.32        123.14         5.08 o                         
   5   2   5       1674.25       1440.99         9.68 o                         
   6   2   5       1954.82       1829.38        11.22 o                         
   7   2   5       2944.08       2773.35        46.87 o                         
   8   2   5        121.07        117.19         5.38 o                         
   9   2   5        433.14        420.83         9.18 o                         
  10   2   5        548.62        559.93        11.61 o                         
  11   2   5       1844.25       1874.60        24.35 o                         
  12   2   5         62.24         77.15         4.73 o                         
  13   2   5        404.21        421.59         5.76 o                         
  14   2   5         63.71         63.40         4.51 o                         
  15   2   5       1337.59       1342.30        20.79 o                         
  16   2   5        100.93         93.05         4.75 o                         
  17   2   5        205.07        206.46         5.08 o                         
  18   2   5         63.07         64.46         4.55 o                         
  19   2   5         43.80         48.19         5.49 o                         
  20   2   5          7.99          6.27         5.56 o                         
 -21   3   5         91.92         83.39         5.49 o                         
 -20   3   5        110.39        101.36         7.02 o                         
 -19   3   5        163.33        155.02         6.02 o                         
 -18   3   5        605.90        606.44        15.77 o                         
 -17   3   5        610.19        628.05        20.10 o                         
 -16   3   5        286.55        278.88         8.23 o                         
 -15   3   5        358.13        373.77         6.46 o                         
 -14   3   5        235.35        256.99         5.38 o                         
 -13   3   5       1107.49       1129.43        19.54 o                         
 -12   3   5        806.93        861.07        14.35 o                         
 -11   3   5       2800.25       2728.35        28.24 o                         
 -10   3   5       3277.65       3385.12        41.36 o                         
  -9   3   5        931.08        907.34        19.55 o                         
  -8   3   5        581.30        497.70        11.84 o                         
  -7   3   5       2054.53       2128.31        13.40 o                         
  -6   3   5       3844.35       3677.27       105.44 o                         
  -5   3   5       2702.32       2614.73        18.06 o                         
  -4   3   5       1046.33        915.95        13.40 o                         
  -3   3   5       1357.64       1114.00        20.57 o                         
  -2   3   5      11206.65      10944.69        40.63 o                         
  -1   3   5       4507.55       4244.05       185.09 o                         
   0   3   5       1477.25       1481.33        12.75 o                         
   1   3   5       6784.53       6770.54        75.01 o                         
   2   3   5        562.82        471.99         7.48 o                         
   3   3   5         24.91         27.07         5.27 o                         
   4   3   5       3921.08       3598.56        49.53 o                         
   5   3   5       1237.21       1221.01        11.64 o                         
   6   3   5       2687.96       2555.30        25.10 o                         
   7   3   5        638.05        652.85         7.13 o                         
   8   3   5        604.00        531.42         6.29 o                         
   9   3   5       2504.59       2647.93        19.92 o                         
  10   3   5       1634.62       1681.24        19.76 o                         
  11   3   5        690.74        691.51        10.96 o                         
  12   3   5        821.06        838.13        12.27 o                         
  13   3   5          2.01          2.42         4.63 o                         
  14   3   5       1589.73       1539.86        19.12 o                         
  15   3   5        226.18        208.50         6.55 o                         
  16   3   5        706.22        701.96         6.34 o                         
  17   3   5         64.70         63.38         5.52 o                         
  18   3   5        240.53        228.27         7.25 o                         
  19   3   5          7.68         13.09         4.67 o                         
 -20   4   5         43.57         38.03         6.54 o                         
 -19   4   5        125.69        109.16         6.62 o                         
 -18   4   5        139.20        141.78         6.86 o                         
 -17   4   5        215.14        226.57         6.75 o                         
 -16   4   5        587.58        604.82        10.17 o                         
 -15   4   5        382.78        394.27         7.41 o                         
 -14   4   5        459.89        490.14         6.72 o                         
 -13   4   5       1490.33       1514.91        12.38 o                         
 -12   4   5        413.13        425.80         6.51 o                         
 -11   4   5       1242.37       1268.01        14.14 o                         
 -10   4   5        769.66        770.45        12.85 o                         
  -9   4   5       1275.19       1300.11        30.48 o                         
  -8   4   5        377.24        398.86        18.69 o                         
  -7   4   5       1424.39       1485.27        30.33 o                         
  -6   4   5       1873.90       1838.54        28.05 o                         
  -5   4   5        644.28        639.30        17.81 o                         
  -4   4   5        300.60        259.47         6.67 o                         
  -3   4   5        801.67        701.24         8.13 o                         
  -2   4   5       1337.38       1276.70        12.32 o                         
  -1   4   5       6387.91       6041.67       362.48 o                         
   0   4   5       6517.15       6493.32       106.94 o                         
   1   4   5       3483.12       3285.91        50.29 o                         
   2   4   5        721.50        741.12        15.80 o                         
   3   4   5       3467.07       3304.82        22.74 o                         
   4   4   5        172.18        171.38         6.29 o                         
   5   4   5       6208.62       6317.23       157.15 o                         
   6   4   5        110.53        113.46         5.67 o                         
   7   4   5       1202.56       1106.01        15.51 o                         
   8   4   5        283.70        260.64         5.79 o                         
   9   4   5       1650.26       1614.43        37.10 o                         
  10   4   5        655.87        670.82         9.33 o                         
  11   4   5        307.71        336.29         7.99 o                         
  12   4   5        178.67        186.98         5.40 o                         
  13   4   5       1225.38       1267.10        19.21 o                         
  14   4   5         98.48         98.67         5.37 o                         
  15   4   5        730.30        736.61        11.28 o                         
  16   4   5        169.56        181.48         5.99 o                         
  17   4   5        237.67        256.07         6.32 o                         
  18   4   5         32.41         33.35         5.60 o                         
 -19   5   5          0.35         -6.04         6.04 o                         
 -18   5   5         28.31         16.94         8.53 o                         
 -17   5   5         90.11         97.00         8.77 o                         
 -16   5   5          4.82         10.44         8.70 o                         
 -15   5   5        755.86        765.00         9.44 o                         
 -14   5   5         66.58         82.27         8.65 o                         
 -13   5   5        462.14        456.52        10.22 o                         
 -12   5   5       1118.24       1124.06        25.22 o                         
 -11   5   5        159.52        156.22         6.19 o                         
 -10   5   5        269.33        282.53         7.89 o                         
  -9   5   5        263.27        266.16         8.50 o                         
  -8   5   5        358.51        419.26        13.10 o                         
  -7   5   5        754.41        754.66        18.05 o                         
  -6   5   5        183.10        203.93        10.72 o                         
  -5   5   5         82.48         73.72         6.32 o                         
  -4   5   5         86.33        104.91         6.67 o                         
  -3   5   5          2.41          5.39         5.69 o                         
  -2   5   5         87.23         72.96         6.20 o                         
  -1   5   5        219.99        263.22        12.80 o                         
   0   5   5        219.27        186.50         6.09 o                         
   1   5   5       1551.88       1655.63        15.32 o                         
   2   5   5       2002.76       2042.64        13.37 o                         
   3   5   5         23.86         37.52         5.97 o                         
   4   5   5       1267.99       1392.72        14.22 o                         
   5   5   5        106.79        102.10         5.94 o                         
   6   5   5         37.89         43.86         5.87 o                         
   7   5   5        113.70        132.99         6.13 o                         
   8   5   5        123.07        133.50         6.31 o                         
   9   5   5         16.72         20.04         5.91 o                         
  10   5   5        110.22        104.60         6.20 o                         
  11   5   5         99.99        103.38         6.31 o                         
  12   5   5        413.23        416.94        11.65 o                         
  13   5   5         44.17         52.57         6.17 o                         
  14   5   5        170.29        165.62         5.53 o                         
  15   5   5          8.85          3.15         8.58 o                         
  16   5   5        195.77        185.67         5.80 o                         
  17   5   5         53.53         43.24         5.04 o                         
  18   5   5          8.99          8.19         6.20 o                         
 -18   6   5         12.26         16.60         6.21 o                         
 -17   6   5         10.48         -5.09         9.09 o                         
 -16   6   5         15.08         29.33         8.48 o                         
 -15   6   5          0.96          6.88         8.44 o                         
 -14   6   5         16.90         17.11         8.44 o                         
 -13   6   5        139.81        154.03         8.90 o                         
 -12   6   5         81.42         95.14         8.97 o                         
 -11   6   5          7.33          0.80         8.80 o                         
 -10   6   5         98.85         98.21         8.51 o                         
  -9   6   5         82.09         81.71         8.82 o                         
  -8   6   5        334.52        335.26         7.26 o                         
  -7   6   5         30.09         43.58         6.42 o                         
  -6   6   5        793.43        804.71        20.36 o                         
  -5   6   5          0.08          1.42         5.98 o                         
  -4   6   5         21.99         16.56         5.81 o                         
  -3   6   5         44.42         56.34         5.86 o                         
  -2   6   5          4.40          9.16         5.58 o                         
  -1   6   5         32.28         47.13         5.62 o                         
   0   6   5          7.82         13.28         5.55 o                         
   1   6   5         24.62         31.13         5.29 o                         
   2   6   5        156.83        168.90         5.26 o                         
   3   6   5        482.06        516.05         9.42 o                         
   4   6   5         65.72         71.34         4.62 o                         
   5   6   5        148.19        143.58         5.65 o                         
   6   6   5        508.24        524.49         6.59 o                         
   7   6   5        129.61        126.43         5.03 o                         
   8   6   5         54.94         59.72         6.10 o                         
   9   6   5        144.40        129.96         5.30 o                         
  10   6   5          1.61         12.82         6.08 o                         
  11   6   5         71.18         75.45         5.02 o                         
  12   6   5         25.21         22.90         5.96 o                         
  13   6   5          0.05         -4.86         4.86 o                         
  14   6   5         83.36         74.88         7.85 o                         
  15   6   5          9.52          5.88         6.32 o                         
  16   6   5          0.00         -1.01         6.29 o                         
 -17   7   5         11.93         15.01         9.00 o                         
 -16   7   5          0.92         10.26         8.66 o                         
 -15   7   5          2.99         16.46         8.65 o                         
 -14   7   5          1.26          8.55         8.49 o                         
 -13   7   5          1.69          6.65         8.58 o                         
 -12   7   5         71.15         69.62         6.26 o                         
 -11   7   5          6.14         -2.20         8.07 o                         
 -10   7   5         12.31         29.59         8.34 o                         
  -9   7   5        414.61        431.27         9.94 o                         
  -8   7   5          0.42         10.38         8.10 o                         
  -7   7   5       1696.86       1726.17        58.27 o                         
  -6   7   5        634.54        638.29         9.69 o                         
  -5   7   5        213.50        214.54         8.68 o                         
  -4   7   5        563.11        556.36         8.90 o                         
  -3   7   5          0.21          3.10         5.09 o                         
  -2   7   5        229.15        245.17         7.00 o                         
  -1   7   5        118.36        107.10         5.85 o                         
   0   7   5        128.67        126.13         5.60 o                         
   1   7   5          0.42          7.74         5.03 o                         
   2   7   5         50.73         57.52         4.69 o                         
   3   7   5          0.43          4.30         4.79 o                         
   4   7   5          4.01          2.39         4.41 o                         
   5   7   5        201.73        204.87         8.61 o                         
   6   7   5        177.04        177.77         5.73 o                         
   7   7   5        610.12        636.95        11.61 o                         
   8   7   5         54.96         44.28         5.88 o                         
   9   7   5        496.15        501.92         7.01 o                         
  10   7   5         16.76         22.86         5.82 o                         
  11   7   5          0.22          2.99         4.91 o                         
  12   7   5        149.23        153.67         6.47 o                         
  13   7   5         85.45         89.81        15.57 o                         
  14   7   5         90.70         92.26         5.09 o                         
  15   7   5         24.64         21.24         6.34 o                         
 -15   8   5         10.68         12.68         8.43 o                         
 -14   8   5         36.21         57.89         9.09 o                         
 -13   8   5        106.08        115.62         9.24 o                         
 -12   8   5         37.15         29.08         8.55 o                         
 -11   8   5        186.77        185.72         9.56 o                         
 -10   8   5         94.45         80.86         9.00 o                         
  -9   8   5         28.48         19.91         8.31 o                         
  -8   8   5         38.39         40.00         8.24 o                         
  -7   8   5        196.39        215.69        22.45 o                         
  -6   8   5        135.29        132.43         6.66 o                         
  -5   8   5       1422.32       1447.71        41.05 o                         
  -4   8   5         17.12         17.55         5.50 o                         
  -3   8   5        693.10        717.70         7.66 o                         
  -2   8   5        137.23        126.77         6.12 o                         
  -1   8   5        436.92        447.89        17.76 o                         
   0   8   5        136.90        140.31         6.19 o                         
   1   8   5        419.29        410.45        12.07 o                         
   2   8   5        262.34        260.24         5.29 o                         
   3   8   5        231.25        248.02         6.42 o                         
   4   8   5          0.53          2.44         4.92 o                         
   5   8   5        503.77        531.42        19.73 o                         
   6   8   5          4.38          2.79         5.77 o                         
   7   8   5        127.83        142.77         6.49 o                         
   8   8   5          0.17         -0.71         4.77 o                         
   9   8   5        472.13        479.92         7.39 o                         
  10   8   5         13.69         12.21        12.71 o                         
  11   8   5        468.89        453.11        13.81 o                         
  12   8   5          0.10         13.53         6.08 o                         
  13   8   5        134.27        103.79         5.51 o                         
 -12   9   5        224.82        207.57        10.21 o                         
 -11   9   5          1.10         18.94         8.44 o                         
 -10   9   5         31.52         37.07         6.21 o                         
  -9   9   5          6.97          1.66         8.44 o                         
  -8   9   5         71.55         93.43         9.16 o                         
  -7   9   5         23.59         33.98         7.95 o                         
  -6   9   5         87.90         92.04         7.66 o                         
  -5   9   5         52.70         55.51         6.11 o                         
  -4   9   5        317.08        337.91         8.90 o                         
  -3   9   5         58.99         65.95         6.04 o                         
  -2   9   5        120.86        125.04         6.07 o                         
  -1   9   5         33.65         44.66         6.23 o                         
   0   9   5        378.99        387.33         9.59 o                         
   1   9   5         46.89         60.27         4.71 o                         
   2   9   5        376.85        373.63        10.44 o                         
   3   9   5         12.88         17.42         5.48 o                         
   4   9   5        503.17        528.18        24.01 o                         
   5   9   5          3.13          5.96         5.36 o                         
   6   9   5        142.74        140.34         6.81 o                         
   7   9   5          5.00         11.41         5.96 o                         
   8   9   5        182.64        167.37         5.67 o                         
   9   9   5         20.07         26.28         6.14 o                         
  10   9   5        209.79        192.83        23.56 o                         
  11   9   5          5.41          6.59         6.11 o                         
  -9  10   5         64.45         74.67         9.19 o                         
  -8  10   5         15.08         22.67         8.60 o                         
  -7  10   5        198.97        154.93        10.17 o                         
  -6  10   5         18.05         27.42         7.79 o                         
  -5  10   5         74.44         86.62         7.95 o                         
  -4  10   5        190.81        185.70         8.90 o                         
  -3  10   5         12.63          8.31         9.49 o                         
  -2  10   5         53.30         46.87         5.59 o                         
  -1  10   5         19.48         25.10         5.00 o                         
   0  10   5        156.33        149.27         6.81 o                         
   1  10   5         58.56         58.04         5.42 o                         
   2  10   5        109.19         96.79         5.58 o                         
   3  10   5        177.99        163.23         7.08 o                         
   4  10   5         44.82         46.01         5.45 o                         
   5  10   5        100.42        100.27         6.15 o                         
   6  10   5        118.31        115.52        13.63 o                         
   7  10   5        103.84         87.45         6.93 o                         
   8  10   5          9.44          8.06         6.25 o                         
 -21   0   6        463.67        392.00        13.50 o                         
 -20   0   6          0.15          3.02         8.94 o                         
 -19   0   6        254.30        283.84        10.31 o                         
 -18   0   6          0.09         -4.37         8.53 o                         
 -17   0   6       1226.41       1362.01        14.23 o                         
 -16   0   6        577.84        574.31        10.94 o                         
 -15   0   6        186.42        209.12         9.51 o                         
 -14   0   6       3688.31       3644.08        19.84 o                         
 -13   0   6       1238.68       1262.30        14.06 o                         
 -12   0   6        773.41        883.28        12.90 o                         
 -11   0   6       7973.29       8336.43        28.43 o                         
  -6   0   6        623.53        749.94        14.73 o                         
  -5   0   6       3338.82       3068.43        22.77 o                         
  -4   0   6        251.34        273.72        14.73 o                         
  -3   0   6        352.75        359.91        12.80 o                         
  -2   0   6       1005.36        974.28        13.72 o                         
  -1   0   6       2826.91       2380.69        26.32 o                         
   1   0   6       7078.37       7544.06        66.75 o                         
   2   0   6       1400.46       1361.06        13.28 o                         
   3   0   6        109.64         69.12         7.44 o                         
   4   0   6       9716.10       9549.46        24.38 o                         
   5   0   6       2519.25       2261.20        34.61 o                         
   6   0   6        989.06        959.95         9.81 o                         
   7   0   6       6808.72       6718.60        85.90 o                         
   8   0   6         22.06         30.05         6.55 o                         
   9   0   6       1300.76       1262.49        21.35 o                         
  10   0   6       2965.16       3082.20        96.17 o                         
  11   0   6       1104.99       1098.56        18.81 o                         
  12   0   6        730.95        772.69         8.40 o                         
  13   0   6         79.90         69.82         6.57 o                         
  14   0   6       1619.98       1592.19        32.62 o                         
  15   0   6       1119.81       1166.20        16.90 o                         
  16   0   6        792.22        796.04         9.56 o                         
  17   0   6        130.35        146.78         7.04 o                         
  18   0   6         85.57         80.15         8.44 o                         
  19   0   6        204.14        195.60        25.87 o                         
  20   0   6         64.57         40.95         7.55 o                         
 -21   1   6         11.70         13.27         6.50 o                         
 -20   1   6        121.56        106.16         6.92 o                         
 -19   1   6          4.75          9.92         5.05 o                         
 -18   1   6        468.77        503.53         8.06 o                         
 -17   1   6         80.81         75.96         6.38 o                         
 -16   1   6        729.22        811.35        15.03 o                         
 -15   1   6         43.96         46.83         5.12 o                         
 -14   1   6       1857.53       1861.11        43.56 o                         
 -13   1   6         78.90         90.46         7.76 o                         
 -12   1   6       5661.50       5959.49        29.75 o                         
 -11   1   6       1243.44       1299.85        27.06 o                         
 -10   1   6       4385.57       4489.94        21.13 o                         
  -9   1   6        175.42        175.97        10.92 o                         
  -8   1   6       1451.55       1256.84        16.26 o                         
  -7   1   6         90.61         72.55        11.16 o                         
  -6   1   6       1161.97        974.74        16.04 o                         
  -5   1   6        715.44        625.93        15.92 o                         
  -4   1   6       4496.12       4428.94        15.95 o                         
  -3   1   6        312.06        348.99         7.92 o                         
  -2   1   6       7927.08       7366.18       118.67 o                         
  -1   1   6       1179.86       1237.46         9.85 o                         
   1   1   6        635.33        685.23        10.53 o                         
   2   1   6       4842.63       4711.03        71.42 o                         
   3   1   6        423.24        416.39         6.77 o                         
   4   1   6       1929.07       1850.13        10.83 o                         
   5   1   6       6143.45       6147.19        55.40 o                         
   6   1   6       4962.27       4818.67        80.40 o                         
   7   1   6        107.66         82.80         5.00 o                         
   8   1   6       1243.08       1170.67        15.02 o                         
   9   1   6        634.23        628.96        11.30 o                         
  10   1   6       1941.32       1913.27        25.01 o                         
  11   1   6       1622.24       1649.21        28.70 o                         
  12   1   6        227.48        245.54         5.01 o                         
  13   1   6        143.57        134.17         5.20 o                         
  14   1   6       1069.23       1085.35        18.78 o                         
  15   1   6        196.91        179.60         4.44 o                         
  16   1   6       1261.89       1257.20         9.82 o                         
  17   1   6          6.84         11.99         4.26 o                         
  18   1   6         83.81         81.51         5.01 o                         
  19   1   6         10.07         11.25         4.70 o                         
 -21   2   6         72.63         64.13         6.57 o                         
 -20   2   6         27.84         36.45         5.36 o                         
 -19   2   6         64.11         61.45         5.91 o                         
 -18   2   6          7.60         13.70         4.95 o                         
 -17   2   6         33.00         47.77         5.45 o                         
 -16   2   6         44.22         54.20         5.04 o                         
 -15   2   6        801.89        816.72        19.40 o                         
 -14   2   6         73.95         78.21         6.04 o                         
 -13   2   6       1240.01       1138.40         8.32 o                         
 -12   2   6          1.98          5.56         5.89 o                         
 -11   2   6       1915.42       1983.43        30.03 o                         
 -10   2   6         29.44         31.88         5.79 o                         
  -9   2   6       3630.86       3661.05       122.76 o                         
  -8   2   6       1321.25       1415.59        18.24 o                         
  -7   2   6       6409.99       6752.19        33.81 o                         
  -6   2   6         11.87         17.67        11.46 o                         
  -5   2   6       5077.98       4718.32        33.20 o                         
  -4   2   6         14.89         18.45         8.57 o                         
  -3   2   6       2025.24       1913.58        54.15 o                         
  -2   2   6        249.27        256.04         8.01 o                         
  -1   2   6       2487.27       2392.05        22.46 o                         
   0   2   6        976.43       1013.96        19.68 o                         
   1   2   6       4326.33       4142.07        28.51 o                         
   2   2   6         30.23         28.12         5.72 o                         
   3   2   6         64.26         85.05         5.48 o                         
   4   2   6        757.66        784.80         7.93 o                         
   5   2   6       4938.45       5047.94        24.73 o                         
   6   2   6       1132.20       1098.79        18.90 o                         
   7   2   6       2500.59       2568.52        41.47 o                         
   8   2   6         47.52         65.45         4.15 o                         
   9   2   6       2828.29       2937.54        40.66 o                         
  10   2   6        439.73        424.90        11.81 o                         
  11   2   6        339.83        329.68         7.80 o                         
  12   2   6        463.63        457.96         5.65 o                         
  13   2   6        703.10        703.95        10.75 o                         
  14   2   6         98.70         98.12         4.62 o                         
  15   2   6        258.43        249.99         5.08 o                         
  16   2   6         14.43         17.99         4.26 o                         
  17   2   6         76.85         83.49         4.73 o                         
  18   2   6         27.82         31.70         4.11 o                         
  19   2   6         22.97         20.59         5.72 o                         
 -21   3   6          0.59          1.13         6.07 o                         
 -20   3   6          2.29          5.31         5.87 o                         
 -19   3   6          6.84         11.92         4.67 o                         
 -18   3   6         63.77         65.97         5.86 o                         
 -17   3   6         21.97         27.27         5.67 o                         
 -16   3   6        172.11        191.74         5.92 o                         
 -15   3   6        183.12        162.73         5.34 o                         
 -14   3   6        221.06        234.26         8.56 o                         
 -13   3   6          0.20          3.06         5.83 o                         
 -12   3   6         23.74         25.06         5.92 o                         
 -11   3   6        121.88        127.74         7.34 o                         
 -10   3   6        313.84        290.63        11.60 o                         
  -9   3   6         88.03         84.50         7.24 o                         
  -8   3   6         98.05         96.26         6.27 o                         
  -7   3   6        819.45        792.60        21.21 o                         
  -6   3   6         21.35         21.83         8.02 o                         
  -5   3   6         87.35         95.76         8.51 o                         
  -4   3   6        115.83        106.78         9.15 o                         
  -3   3   6        687.35        656.39        10.27 o                         
  -2   3   6       1141.31       1164.66        13.51 o                         
  -1   3   6        723.78        615.68         7.94 o                         
   0   3   6          3.09          3.69         6.33 o                         
   1   3   6        640.22        672.93         7.93 o                         
   2   3   6        333.37        340.96         6.95 o                         
   3   3   6         26.75         37.95         5.42 o                         
   4   3   6        150.84        141.57         5.70 o                         
   5   3   6        831.91        839.40        13.48 o                         
   6   3   6         19.45         12.07         4.68 o                         
   7   3   6        306.68        348.05         5.80 o                         
   8   3   6         68.37         86.74         5.00 o                         
   9   3   6         13.27         14.22         4.50 o                         
  10   3   6         12.27          8.57         4.41 o                         
  11   3   6         47.63         51.36         5.13 o                         
  12   3   6        569.04        580.10         8.84 o                         
  13   3   6        239.51        229.31         4.50 o                         
  14   3   6         77.68         85.00         5.01 o                         
  15   3   6         95.69        103.84         6.02 o                         
  16   3   6         37.64         36.93         4.18 o                         
  17   3   6         39.58         41.30         4.88 o                         
  18   3   6         14.01         11.29         4.86 o                         
  19   3   6          2.22          4.06         4.77 o                         
 -20   4   6          0.35          2.80         6.29 o                         
 -19   4   6         62.23         72.95         6.36 o                         
 -18   4   6         10.04         12.90         5.95 o                         
 -17   4   6        195.78        173.50         6.73 o                         
 -16   4   6        203.06        218.61         6.34 o                         
 -15   4   6        204.72        210.24         5.72 o                         
 -14   4   6         80.22         73.55         6.50 o                         
 -13   4   6         34.84         38.36         6.02 o                         
 -12   4   6         13.41         22.98         6.46 o                         
 -11   4   6        399.79        405.49         9.72 o                         
 -10   4   6         40.68         40.83         7.48 o                         
  -9   4   6        158.26        183.19         6.38 o                         
  -8   4   6         60.15         50.73         9.32 o                         
  -7   4   6        177.18        191.63         6.46 o                         
  -6   4   6       1247.37       1330.11        35.99 o                         
  -5   4   6        214.60        223.06         6.79 o                         
  -4   4   6        128.98        123.34         7.91 o                         
  -3   4   6        371.43        363.03         9.58 o                         
  -2   4   6          0.17          0.58         7.33 o                         
  -1   4   6       4116.02       4197.52        87.21 o                         
   0   4   6        926.62        932.32        23.51 o                         
   1   4   6         53.35         41.53         5.79 o                         
   2   4   6         90.06         77.27         5.39 o                         
   3   4   6        336.97        279.55         6.13 o                         
   4   4   6          1.90          3.45         4.91 o                         
   5   4   6        609.45        660.39        21.04 o                         
   6   4   6        331.66        294.54         9.71 o                         
   7   4   6        125.37        114.46         4.32 o                         
   8   4   6        360.52        344.12         7.88 o                         
   9   4   6        552.65        565.57        10.66 o                         
  10   4   6        764.83        805.64        12.10 o                         
  11   4   6         37.25         37.19         4.46 o                         
  12   4   6         14.82         19.58         4.28 o                         
  13   4   6          1.00          6.95         4.22 o                         
  14   4   6          6.32         10.03         4.85 o                         
  15   4   6         49.59         36.03         4.88 o                         
  16   4   6         40.31         31.95         5.57 o                         
  17   4   6         15.72         18.11         5.54 o                         
  18   4   6         47.93         44.56         4.80 o                         
 -19   5   6         24.73         27.71         8.60 o                         
 -18   5   6        251.59        252.96         9.90 o                         
 -17   5   6        143.00        135.14         6.01 o                         
 -16   5   6       1199.86       1179.00        12.50 o                         
 -15   5   6         83.12         81.91         7.10 o                         
 -14   5   6        375.82        417.48        15.00 o                         
 -13   5   6         47.77         47.59         6.60 o                         
 -12   5   6        729.63        726.09         8.74 o                         
 -11   5   6         29.58         20.37         6.38 o                         
 -10   5   6        603.76        570.25         7.77 o                         
  -9   5   6        159.71        175.56        12.56 o                         
  -8   5   6         26.62         31.42         7.26 o                         
  -7   5   6        269.34        272.77        11.24 o                         
  -6   5   6       1861.36       1908.13        57.51 o                         
  -5   5   6        892.82        901.48        27.46 o                         
  -4   5   6        201.72        170.55         7.45 o                         
  -3   5   6        129.64        119.50         5.89 o                         
  -2   5   6       5541.05       5653.61        40.99 o                         
  -1   5   6         12.82          8.65         6.82 o                         
   0   5   6       6277.66       6055.68       140.62 o                         
   1   5   6        758.26        805.30         7.60 o                         
   2   5   6       1821.94       1759.95        36.63 o                         
   3   5   6         61.53         57.63         5.86 o                         
   4   5   6       4104.13       4056.74        87.96 o                         
   5   5   6        666.52        636.15        12.24 o                         
   6   5   6       1738.17       1767.06        20.07 o                         
   7   5   6       1077.06       1058.84         8.08 o                         
   8   5   6        912.32        880.69        13.53 o                         
   9   5   6        329.57        364.12         5.70 o                         
  10   5   6        805.75        822.91         9.77 o                         
  11   5   6        423.86        438.58         6.62 o                         
  12   5   6        145.58        165.74         6.05 o                         
  13   5   6         94.46        103.37         6.17 o                         
  14   5   6        284.78        289.57         5.92 o                         
  15   5   6         38.80         40.02         6.05 o                         
  16   5   6         58.45         60.84         5.22 o                         
  17   5   6         10.55          7.38         6.17 o                         
 -18   6   6         32.20         33.27         8.77 o                         
 -17   6   6        438.77        417.54         8.73 o                         
 -16   6   6          1.19         17.40         8.60 o                         
 -15   6   6        132.84        150.82         9.19 o                         
 -14   6   6          0.35         10.89         8.34 o                         
 -13   6   6        242.29        242.93         9.44 o                         
 -12   6   6         61.94         46.46         6.31 o                         
 -11   6   6       1097.57       1196.10        12.68 o                         
 -10   6   6         27.86         29.29         7.35 o                         
  -9   6   6        613.94        669.15        23.34 o                         
  -8   6   6        118.06        126.63         7.48 o                         
  -7   6   6       1982.72       2004.46        53.47 o                         
  -6   6   6        533.34        579.19         7.81 o                         
  -5   6   6       2058.24       2046.38        15.66 o                         
  -4   6   6        130.75        149.39         6.70 o                         
  -3   6   6        724.25        707.21        11.66 o                         
  -2   6   6        723.85        806.27         8.82 o                         
  -1   6   6        926.29        891.30        30.20 o                         
   0   6   6        682.50        668.59        12.56 o                         
   1   6   6       1109.71       1071.20        16.58 o                         
   2   6   6        189.52        200.60         5.39 o                         
   3   6   6       1697.67       1692.40        20.86 o                         
   4   6   6        297.42        297.36         7.62 o                         
   5   6   6       2708.17       2713.00        45.93 o                         
   6   6   6          2.64         13.57         5.12 o                         
   7   6   6        179.23        181.91         5.64 o                         
   8   6   6        521.72        494.05         6.58 o                         
   9   6   6       1027.07       1082.07         9.12 o                         
  10   6   6          9.21          3.60         5.24 o                         
  11   6   6        599.59        640.79         7.64 o                         
  12   6   6        204.18        215.97         6.50 o                         
  13   6   6         78.39         81.05         5.15 o                         
  14   6   6        158.88        161.50         6.46 o                         
  15   6   6        146.45        147.01         6.58 o                         
  16   6   6        165.91        135.34         5.78 o                         
 -16   7   6        377.67        338.51        10.39 o                         
 -15   7   6          1.72         -0.36         8.56 o                         
 -14   7   6         34.79         27.81         6.32 o                         
 -13   7   6         24.36         22.87         8.72 o                         
 -12   7   6        330.50        362.23         9.83 o                         
 -11   7   6          1.34         -0.19         5.99 o                         
 -10   7   6        115.90        131.36         9.00 o                         
  -9   7   6        192.54        181.60         8.29 o                         
  -8   7   6         13.87         15.17         7.16 o                         
  -7   7   6        128.86        128.53         5.70 o                         
  -6   7   6        335.32        340.52         7.26 o                         
  -5   7   6        126.80        121.08         6.15 o                         
  -4   7   6        263.13        263.96         6.57 o                         
  -3   7   6         51.90         61.54         5.58 o                         
  -2   7   6        306.47        312.96        10.16 o                         
  -1   7   6        212.28        234.21         6.36 o                         
   0   7   6        744.34        783.34        12.50 o                         
   1   7   6        462.12        455.21         9.90 o                         
   2   7   6        126.34        132.47         4.81 o                         
   3   7   6         37.49         38.96         4.92 o                         
   4   7   6        749.16        749.75        12.94 o                         
   5   7   6        284.30        281.41         8.02 o                         
   6   7   6          6.20         11.93         4.96 o                         
   7   7   6         14.37         16.71         5.35 o                         
   8   7   6          2.95         13.30         6.00 o                         
   9   7   6        150.58        163.15         9.45 o                         
  10   7   6        208.69        208.12         6.43 o                         
  11   7   6          5.38         12.53         6.04 o                         
  12   7   6        146.07        133.47         9.20 o                         
  13   7   6         10.45         11.17         6.91 o                         
  14   7   6         77.76         64.14         5.39 o                         
  15   7   6        206.93        195.73        12.34 o                         
 -15   8   6         58.66         50.85         9.04 o                         
 -14   8   6          1.88          9.60         6.10 o                         
 -13   8   6          1.62         13.12         8.73 o                         
 -12   8   6          1.48          2.66         8.31 o                         
 -11   8   6         55.86         59.52         8.82 o                         
 -10   8   6          2.96         -6.36         8.21 o                         
  -9   8   6         75.91         78.27         8.70 o                         
  -8   8   6        218.77        229.26        14.38 o                         
  -7   8   6        209.22        227.54        12.69 o                         
  -6   8   6        285.73        273.26        12.80 o                         
  -5   8   6        371.88        385.40         7.19 o                         
  -4   8   6         26.36         34.66         5.81 o                         
  -3   8   6        266.61        282.13         6.24 o                         
  -2   8   6        162.55        171.83         6.19 o                         
  -1   8   6        344.46        343.14        11.75 o                         
   0   8   6        722.71        669.07        27.09 o                         
   1   8   6         21.93         34.26         4.83 o                         
   2   8   6        123.31        119.29         5.19 o                         
   3   8   6         59.53         69.31         4.92 o                         
   4   8   6          0.19          0.99         4.74 o                         
   5   8   6        232.81        246.38         6.19 o                         
   6   8   6          1.92          8.46         5.20 o                         
   7   8   6        293.06        300.30         6.83 o                         
   8   8   6        501.34        527.73        11.83 o                         
   9   8   6        231.79        249.03         6.90 o                         
  10   8   6         29.91         40.38        10.14 o                         
  11   8   6        233.23        219.99         8.39 o                         
  12   8   6          3.45         -4.78         6.35 o                         
  13   8   6         52.41         44.81         6.24 o                         
 -12   9   6          1.38         18.14         8.72 o                         
 -11   9   6         11.42         -6.80         8.83 o                         
 -10   9   6          7.25         14.36         8.80 o                         
  -9   9   6         11.26         18.36         8.58 o                         
  -8   9   6          5.77         12.55         6.27 o                         
  -7   9   6          0.29          1.67         7.55 o                         
  -6   9   6         31.13         29.54         4.92 o                         
  -5   9   6         78.19         79.15         6.35 o                         
  -4   9   6         26.86         30.43         5.55 o                         
  -3   9   6          3.54         10.56         5.63 o                         
  -2   9   6         13.93         15.08         5.41 o                         
  -1   9   6         52.16         59.11         6.30 o                         
   0   9   6         80.30         79.54         4.84 o                         
   1   9   6         20.39         20.24         4.72 o                         
   2   9   6         97.12         99.15         5.28 o                         
   3   9   6          0.75          7.22         5.00 o                         
   4   9   6          0.07          1.34         5.20 o                         
   5   9   6        136.85        155.05         7.94 o                         
   6   9   6          3.14          8.93         5.95 o                         
   7   9   6          3.45          0.92         8.40 o                         
   8   9   6          1.40          7.19         6.23 o                         
   9   9   6          1.48          0.58         6.22 o                         
  10   9   6         22.58         21.22         6.35 o                         
  -9  10   6          2.30         12.43         6.48 o                         
  -8  10   6          0.24         -2.31         8.65 o                         
  -7  10   6          7.35          6.28         8.17 o                         
  -6  10   6         21.17         12.63         5.90 o                         
  -5  10   6          4.45          6.52         7.21 o                         
  -4  10   6         12.82         16.27         5.93 o                         
  -3  10   6         58.26         53.86         5.77 o                         
  -2  10   6          6.61          7.08         6.26 o                         
  -1  10   6         58.98         61.60         5.62 o                         
   0  10   6          2.67          5.83         4.73 o                         
   1  10   6          3.83          9.43         5.14 o                         
   2  10   6          0.75          5.22         5.32 o                         
   3  10   6          3.47         -1.41         5.19 o                         
   4  10   6         12.68          8.01         5.27 o                         
   5  10   6         43.14         41.39         5.94 o                         
   6  10   6          3.32         14.41         6.43 o                         
   7  10   6          2.44          2.93         5.12 o                         
 -21   1   7         15.05         13.71         6.54 o                         
 -20   1   7          3.40          6.12         7.02 o                         
 -19   1   7         35.90         26.77         7.05 o                         
 -18   1   7        157.93        147.45         6.77 o                         
 -17   1   7        318.27        312.55        21.47 o                         
 -16   1   7         31.13         36.81         6.03 o                         
 -15   1   7         36.52         36.39         5.96 o                         
 -14   1   7         14.30         10.96         7.07 o                         
 -13   1   7        216.65        221.97         6.92 o                         
 -12   1   7        578.93        541.02         8.05 o                         
 -11   1   7         68.59         76.16         5.55 o                         
 -10   1   7        423.63        416.47        11.90 o                         
  -9   1   7        660.28        649.31        12.43 o                         
  -8   1   7        476.74        516.68        12.92 o                         
  -7   1   7       1583.32       1557.02        16.87 o                         
  -6   1   7        592.43        641.69        14.01 o                         
  -5   1   7       2975.90       2959.89        38.94 o                         
  -4   1   7        148.64        123.51         5.84 o                         
  -3   1   7       2260.86       2154.81        47.13 o                         
  -2   1   7       1297.04       1218.74        37.89 o                         
  -1   1   7      10550.28      10574.47        72.58 o                         
   0   1   7       1427.29       1376.57        27.01 o                         
   1   1   7       3259.80       3194.86        40.35 o                         
   2   1   7       1860.38       1881.23        24.85 o                         
   3   1   7         80.40         56.47         5.59 o                         
   4   1   7         14.77         23.49         5.25 o                         
   5   1   7       3523.01       3364.83        52.63 o                         
   6   1   7        112.66        110.78         5.16 o                         
   7   1   7       3190.10       3196.87        40.60 o                         
   8   1   7       1004.68       1093.21        13.98 o                         
   9   1   7       2537.70       2593.64        32.98 o                         
  10   1   7        126.66        121.52         5.05 o                         
  11   1   7        403.95        411.63        11.65 o                         
  12   1   7         53.11         60.45         4.55 o                         
  13   1   7        597.01        614.66        12.61 o                         
  14   1   7         27.61         35.25         4.62 o                         
  15   1   7       1807.26       1775.11        25.92 o                         
  16   1   7         10.16         16.52         4.44 o                         
  17   1   7        130.22        119.97         4.87 o                         
  18   1   7         64.33         57.71         4.59 o                         
  19   1   7         82.38         78.04         4.78 o                         
 -21   2   7         89.58         76.93         5.79 o                         
 -20   2   7         29.82         32.41         5.25 o                         
 -19   2   7        190.82        190.02        11.40 o                         
 -18   2   7        444.96        433.66        11.63 o                         
 -17   2   7        353.36        370.20        17.46 o                         
 -16   2   7        248.29        253.23         5.76 o                         
 -15   2   7         52.25         42.87         4.65 o                         
 -14   2   7        412.39        453.96         9.37 o                         
 -13   2   7        115.60        103.87         5.67 o                         
 -12   2   7       1126.94       1105.13        22.02 o                         
 -11   2   7       1135.76       1247.25        11.73 o                         
 -10   2   7        638.23        604.56         8.47 o                         
  -9   2   7       1104.86       1054.64        16.13 o                         
  -8   2   7        533.19        463.96        13.12 o                         
  -7   2   7        409.30        357.23        13.19 o                         
  -6   2   7       2319.54       2313.28        31.73 o                         
  -5   2   7       4303.03       4127.80        87.12 o                         
  -4   2   7       1678.76       1641.79        24.53 o                         
  -3   2   7       3215.02       3170.58        41.56 o                         
  -2   2   7      11175.63      10749.32       146.43 o                         
  -1   2   7       4742.10       4723.82        75.13 o                         
   0   2   7       4601.49       4257.00        71.18 o                         
   1   2   7          6.10         12.26         5.66 o                         
   2   2   7        388.66        310.98         6.11 o                         
   3   2   7          0.76          7.24         4.62 o                         
   4   2   7        472.65        394.63         7.37 o                         
   5   2   7        632.73        568.79        16.85 o                         
   6   2   7       1640.89       1578.53        16.87 o                         
   7   2   7         43.80         57.68         5.53 o                         
   8   2   7        526.08        493.51         8.03 o                         
   9   2   7         45.88         52.04         4.69 o                         
  10   2   7       1332.70       1367.58        15.47 o                         
  11   2   7        498.21        498.29         5.72 o                         
  12   2   7        411.84        411.97         5.34 o                         
  13   2   7          0.37          8.60         4.44 o                         
  14   2   7       1001.09       1043.93        20.56 o                         
  15   2   7        373.03        366.54         5.38 o                         
  16   2   7        722.34        749.24        14.94 o                         
  17   2   7          8.06          6.88         4.53 o                         
  18   2   7         44.91         42.24         4.75 o                         
  19   2   7         11.90         12.92         4.82 o                         
 -20   3   7        174.88        176.65        12.89 o                         
 -19   3   7        127.77        125.58         5.92 o                         
 -18   3   7        279.26        268.36         5.69 o                         
 -17   3   7        270.86        260.72        11.75 o                         
 -16   3   7        198.70        194.29         9.04 o                         
 -15   3   7        353.61        373.25         6.73 o                         
 -14   3   7         63.26         47.64         5.16 o                         
 -13   3   7        462.56        491.06         6.30 o                         
 -12   3   7        200.59        214.54        18.45 o                         
 -11   3   7       2452.16       2400.91        83.49 o                         
 -10   3   7       1431.18       1502.74        10.17 o                         
  -9   3   7        720.98        668.51        13.07 o                         
  -8   3   7        983.76       1023.92        10.68 o                         
  -7   3   7       2984.81       2949.15        23.86 o                         
  -6   3   7       3812.08       3661.39        18.72 o                         
  -5   3   7       2256.49       2049.56        38.67 o                         
  -4   3   7       1182.11       1092.07        11.85 o                         
  -3   3   7       4390.80       4154.35        97.21 o                         
  -2   3   7        173.73        175.80         6.59 o                         
  -1   3   7       9576.79       9289.68       213.17 o                         
   0   3   7         60.39         66.94         6.22 o                         
   1   3   7        242.22        200.21         9.77 o                         
   2   3   7       1943.48       2185.75        30.82 o                         
   3   3   7       2898.98       2630.18        19.84 o                         
   4   3   7         29.86         17.28         5.36 o                         
   5   3   7       4058.78       3929.72        21.33 o                         
   6   3   7        747.22        733.66         5.86 o                         
   7   3   7        820.51        729.37         9.48 o                         
   8   3   7        731.06        772.49        11.54 o                         
   9   3   7        961.73       1018.76        19.75 o                         
  10   3   7        475.05        485.15         6.06 o                         
  11   3   7       1248.70       1303.60        21.40 o                         
  12   3   7          1.74          8.63         4.32 o                         
  13   3   7        983.41       1022.61        17.36 o                         
  14   3   7         47.84         52.02         4.83 o                         
  15   3   7        840.57        853.75        16.46 o                         
  16   3   7          9.11         16.38         4.14 o                         
  17   3   7        337.66        354.19        14.04 o                         
  18   3   7          1.98          1.46         4.60 o                         
 -20   4   7         16.10         11.30         6.43 o                         
 -19   4   7         27.42         28.56         6.13 o                         
 -18   4   7         95.94        103.25         6.16 o                         
 -17   4   7        170.83        187.40         6.78 o                         
 -16   4   7         99.08        131.06        11.28 o                         
 -15   4   7        308.74        303.54        10.11 o                         
 -14   4   7        149.11        156.01         5.38 o                         
 -13   4   7         15.84         23.95         5.83 o                         
 -12   4   7       1238.35       1309.95        65.48 o                         
 -11   4   7        278.55        296.64        11.39 o                         
 -10   4   7        872.54        868.74         8.57 o                         
  -9   4   7        168.75        186.10        18.07 o                         
  -8   4   7       2725.92       2772.50        39.35 o                         
  -7   4   7        456.37        415.14        15.41 o                         
  -6   4   7       4889.32       4710.95        40.37 o                         
  -5   4   7        218.34        178.79         9.01 o                         
  -4   4   7       1665.77       1449.64        12.77 o                         
  -3   4   7         37.51         47.86         7.59 o                         
  -2   4   7       1247.71       1204.06        30.71 o                         
  -1   4   7        106.99        112.88         5.81 o                         
   0   4   7         46.59         60.08         5.64 o                         
   1   4   7        457.77        371.64         6.04 o                         
   2   4   7         31.05         28.89         4.98 o                         
   3   4   7        300.01        345.82         6.59 o                         
   4   4   7       4149.52       4184.27        64.18 o                         
   5   4   7        540.92        535.41         6.76 o                         
   6   4   7       3358.41       3178.52        32.80 o                         
   7   4   7          0.39          8.42         4.39 o                         
   8   4   7       1547.54       1599.38        25.48 o                         
   9   4   7         53.55         59.63         4.54 o                         
  10   4   7       1496.30       1533.12        24.14 o                         
  11   4   7         52.15         56.09         5.03 o                         
  12   4   7        550.66        586.65         8.66 o                         
  13   4   7         25.51         31.33         4.18 o                         
  14   4   7        372.53        373.86         8.49 o                         
  15   4   7         10.04          7.77         4.19 o                         
  16   4   7        148.93        148.06         8.05 o                         
  17   4   7        135.30        148.65         5.62 o                         
  18   4   7        134.87        126.21         5.34 o                         
 -19   5   7          3.14          6.09         7.32 o                         
 -18   5   7          0.36         -1.79         6.81 o                         
 -17   5   7         81.46         84.55         6.78 o                         
 -16   5   7        141.36        141.94         7.07 o                         
 -15   5   7         54.71         60.97         6.60 o                         
 -14   5   7        208.14        202.34         6.84 o                         
 -13   5   7       1954.57       1900.78        27.04 o                         
 -12   5   7          0.93          5.02         6.23 o                         
 -11   5   7        143.91        160.25        11.21 o                         
 -10   5   7          2.07          7.32         7.05 o                         
  -9   5   7         53.86         38.17         7.04 o                         
  -8   5   7        440.73        440.27        25.59 o                         
  -7   5   7        152.74        185.21         6.34 o                         
  -6   5   7        782.20        800.83        11.30 o                         
  -5   5   7        502.00        531.44        15.58 o                         
  -4   5   7        130.03        133.73         5.78 o                         
  -3   5   7        578.48        574.07        22.82 o                         
  -2   5   7         15.90          5.38         6.79 o                         
  -1   5   7        432.18        365.93         6.55 o                         
   0   5   7       3908.09       3732.42        75.33 o                         
   1   5   7       1387.06       1475.26         9.09 o                         
   2   5   7       1179.99       1113.42         8.25 o                         
   3   5   7       1028.55       1044.27        23.98 o                         
   4   5   7         41.59         48.47         5.67 o                         
   5   5   7          2.79          8.37         5.64 o                         
   6   5   7         76.26         83.91         6.20 o                         
   7   5   7         23.90         31.40         6.53 o                         
   8   5   7        103.50        118.43         9.84 o                         
   9   5   7        669.21        678.63        22.83 o                         
  10   5   7         16.36         14.48         5.48 o                         
  11   5   7        699.22        742.78        11.75 o                         
  12   5   7          5.35         12.18         5.46 o                         
  13   5   7        125.06        132.03         5.91 o                         
  14   5   7          1.45         -4.56         4.56 o                         
  15   5   7         88.06         93.32         6.13 o                         
  16   5   7        187.21        157.34         5.71 o                         
  17   5   7         49.43         31.34         6.44 o                         
 -18   6   7          2.18         -2.39         9.00 o                         
 -17   6   7          1.29          8.66         8.85 o                         
 -16   6   7          0.22         -0.10         6.17 o                         
 -15   6   7          0.83          2.20         8.41 o                         
 -14   6   7         96.18        107.60         8.97 o                         
 -13   6   7         76.37         77.69         8.68 o                         
 -12   6   7        188.39        202.87         7.86 o                         
 -11   6   7        112.01        132.30         7.81 o                         
 -10   6   7         12.64         21.64         7.15 o                         
  -9   6   7        216.09        222.55        10.65 o                         
  -8   6   7         82.39         86.55         6.39 o                         
  -7   6   7        168.38        172.05         5.46 o                         
  -6   6   7        196.26        201.08         6.33 o                         
  -5   6   7        566.73        618.36        19.02 o                         
  -4   6   7        154.15        159.44         6.18 o                         
  -3   6   7          3.34         12.00         5.70 o                         
  -2   6   7         23.14         20.68         6.65 o                         
  -1   6   7        149.91        159.24         5.68 o                         
   0   6   7        192.73        204.54         5.68 o                         
   1   6   7          0.31         10.58         4.76 o                         
   2   6   7        147.47        141.88         5.29 o                         
   3   6   7         89.80         91.36         5.86 o                         
   4   6   7        384.01        385.68         9.57 o                         
   5   6   7        185.29        198.50         7.91 o                         
   6   6   7         50.69         61.48         7.69 o                         
   7   6   7         17.54         10.39         5.32 o                         
   8   6   7       1055.36       1082.40        18.47 o                         
   9   6   7         70.44         79.87         5.07 o                         
  10   6   7        545.94        537.15         7.53 o                         
  11   6   7         31.31         36.98         6.51 o                         
  12   6   7         44.40         44.63         7.63 o                         
  13   6   7        117.60        122.65         6.27 o                         
  14   6   7          0.57         10.92         6.02 o                         
  15   6   7         10.19          8.58         6.24 o                         
  16   6   7         34.60         29.21         7.06 o                         
 -16   7   7         60.81         63.94         8.94 o                         
 -15   7   7          7.06         12.75         8.60 o                         
 -14   7   7         40.94         49.02         8.65 o                         
 -13   7   7          6.11         -6.21         8.22 o                         
 -12   7   7         37.43         36.52         8.33 o                         
 -11   7   7          0.27         -1.64         8.21 o                         
 -10   7   7        108.50         86.91         7.71 o                         
  -9   7   7        247.54        234.95         7.97 o                         
  -8   7   7       1272.68       1262.46        32.72 o                         
  -7   7   7         54.76         54.19         5.91 o                         
  -6   7   7        374.18        367.87        10.98 o                         
  -5   7   7        420.50        398.78         6.71 o                         
  -4   7   7         24.76         26.51         5.38 o                         
  -3   7   7        290.02        302.69         6.39 o                         
  -2   7   7        139.44        135.46         5.63 o                         
  -1   7   7        186.44        192.02         5.82 o                         
   0   7   7        215.80        222.00         5.26 o                         
   1   7   7        411.31        418.97        10.35 o                         
   2   7   7         48.71         55.97         5.00 o                         
   3   7   7         83.37         96.93         5.06 o                         
   4   7   7          2.31          1.79         4.64 o                         
   5   7   7         48.37         53.48         4.95 o                         
   6   7   7        147.92        160.43         5.66 o                         
   7   7   7         92.70         90.62         5.63 o                         
   8   7   7        467.79        498.37        12.52 o                         
   9   7   7         14.93         20.43         6.11 o                         
  10   7   7         41.04         42.93         6.09 o                         
  11   7   7         87.67         86.14         6.14 o                         
  12   7   7          1.70          2.44         5.94 o                         
  13   7   7         61.04         51.89         6.32 o                         
  14   7   7         77.29         52.63         6.36 o                         
 -14   8   7         73.79         79.64         9.04 o                         
 -13   8   7        122.32        124.37         9.17 o                         
 -12   8   7        105.81        114.62         9.05 o                         
 -11   8   7         73.57         59.45         8.82 o                         
 -10   8   7          6.80          8.36         5.75 o                         
  -9   8   7          1.01          4.43         7.27 o                         
  -8   8   7          9.94         11.58         6.46 o                         
  -7   8   7         40.90         37.78         6.47 o                         
  -6   8   7        157.98        168.24         5.55 o                         
  -5   8   7          3.30          9.73         5.61 o                         
  -4   8   7        712.04        739.83        26.24 o                         
  -3   8   7         77.23         82.63         5.68 o                         
  -2   8   7        182.47        196.89         6.42 o                         
  -1   8   7        309.01        314.90         6.33 o                         
   0   8   7        810.76        772.44        25.39 o                         
   1   8   7        211.53        223.66         5.85 o                         
   2   8   7        382.46        400.67        11.90 o                         
   3   8   7         20.90         22.38         4.12 o                         
   4   8   7        986.92       1010.30        42.68 o                         
   5   8   7         96.99         95.36         5.24 o                         
   6   8   7        128.63        128.70         5.65 o                         
   7   8   7          6.18          1.05         5.98 o                         
   8   8   7        146.54        154.52        11.59 o                         
   9   8   7         10.40         19.74         7.34 o                         
  10   8   7        210.96        207.92        10.49 o                         
  11   8   7         13.00         17.25         8.83 o                         
  12   8   7        243.13        216.24        13.45 o                         
 -12   9   7         58.54         38.05         6.32 o                         
 -11   9   7         64.60         42.47         6.75 o                         
 -10   9   7        131.24        117.11         9.46 o                         
  -9   9   7        154.19        146.13         9.24 o                         
  -8   9   7         25.35         25.33         8.66 o                         
  -7   9   7        230.97        230.92         7.98 o                         
  -6   9   7         12.10         17.29         5.88 o                         
  -5   9   7        152.05        154.62        10.78 o                         
  -4   9   7         78.15         74.24         5.65 o                         
  -3   9   7        176.94        170.52         5.93 o                         
  -2   9   7          4.35          5.60         5.35 o                         
  -1   9   7         62.50         61.36         4.77 o                         
   0   9   7         12.41         21.47         4.89 o                         
   1   9   7        139.37        153.45         5.33 o                         
   2   9   7         42.09         54.75         4.90 o                         
   3   9   7        330.46        374.22        12.85 o                         
   4   9   7         97.99         96.14         6.15 o                         
   5   9   7        429.05        414.48        15.03 o                         
   6   9   7        115.21        115.87         5.78 o                         
   7   9   7        289.63        295.22        13.38 o                         
   8   9   7         43.39         45.22         6.28 o                         
   9   9   7        105.61         89.56         6.48 o                         
  10   9   7         68.73         58.55         6.42 o                         
  -8  10   7         72.33         62.72         9.16 o                         
  -7  10   7         30.06         39.92         8.02 o                         
  -6  10   7         90.33         81.02         8.13 o                         
  -5  10   7         14.79         14.29         6.14 o                         
  -4  10   7         34.34         28.26         6.15 o                         
  -3  10   7          0.26          3.47         5.56 o                         
  -2  10   7        122.35        109.30         6.38 o                         
  -1  10   7          2.20          2.12         4.93 o                         
   0  10   7         95.06         84.85         4.92 o                         
   1  10   7         76.59         65.25         5.13 o                         
   2  10   7        240.85        234.74         7.76 o                         
   3  10   7         29.66         25.92         5.23 o                         
   4  10   7        128.26        128.12         8.08 o                         
   5  10   7         89.91         87.26         7.34 o                         
   6  10   7        109.31         98.09         7.06 o                         
 -21   0   8          6.11         -0.15         9.27 o                         
 -20   0   8        271.18        230.55        10.55 o                         
 -19   0   8         17.07         27.10         8.95 o                         
 -18   0   8        666.75        735.22        12.24 o                         
 -17   0   8         56.89         54.29         8.53 o                         
 -16   0   8        111.08        125.27         9.12 o                         
 -15   0   8        494.70        488.36        10.73 o                         
 -14   0   8          4.15         16.85         8.90 o                         
 -13   0   8        478.53        411.84        10.67 o                         
 -10   0   8       4231.93       4293.22        21.53 o                         
  -9   0   8       4127.70       4264.14        21.69 o                         
  -8   0   8         77.79         38.51         9.92 o                         
  -7   0   8       3693.30       3858.95        20.40 o                         
  -6   0   8       8489.38       8619.17        31.16 o                         
  -5   0   8       5564.55       5530.27        26.20 o                         
  -4   0   8       1418.96       1300.17        17.86 o                         
  -3   0   8       1445.99       1292.47        11.84 o                         
  -2   0   8       8375.12       7884.55        62.14 o                         
  -1   0   8       4469.05       4291.71        64.59 o                         
   0   0   8         55.62         97.55         8.54 o                         
   1   0   8       2732.50       2717.28        15.52 o                         
   2   0   8         19.30         44.03        11.08 o                         
   3   0   8        205.42        229.85         7.85 o                         
   4   0   8       6593.28       6131.11        18.69 o                         
   5   0   8       6108.36       6259.57       185.50 o                         
   6   0   8       2024.46       1970.78        63.60 o                         
   7   0   8        947.84        961.76        59.58 o                         
   8   0   8       1102.11       1062.83        47.15 o                         
   9   0   8       3077.77       3341.35        97.15 o                         
  10   0   8        182.90        218.57        13.95 o                         
  11   0   8       1018.83       1013.69        33.36 o                         
  12   0   8         11.69         16.24         6.21 o                         
  13   0   8       1979.14       1960.71        19.16 o                         
  14   0   8        523.72        536.95        14.42 o                         
  15   0   8        718.05        751.85         8.53 o                         
  16   0   8        304.90        321.84         7.49 o                         
  17   0   8        278.31        286.22        12.65 o                         
  18   0   8        169.78        186.55        22.21 o                         
  19   0   8         48.09         38.92         7.40 o                         
 -21   1   8        238.34        223.59        11.47 o                         
 -20   1   8          0.83          2.14         5.52 o                         
 -19   1   8        255.87        259.84         5.90 o                         
 -18   1   8         67.59         75.02         5.32 o                         
 -17   1   8        814.47        817.89         8.82 o                         
 -16   1   8          6.41         15.95         5.02 o                         
 -15   1   8        313.17        354.05         6.47 o                         
 -14   1   8         77.02         72.38         5.32 o                         
 -13   1   8       1474.00       1468.17        31.25 o                         
 -12   1   8       1088.60       1076.26        17.21 o                         
 -11   1   8       2966.14       2934.16        20.02 o                         
 -10   1   8        323.32        294.17        11.22 o                         
  -9   1   8        125.01         87.42        10.26 o                         
  -8   1   8        394.28        387.63        12.14 o                         
  -7   1   8        799.09        708.72         9.22 o                         
  -6   1   8       1679.24       1652.41        59.01 o                         
  -5   1   8       2071.00       1850.16        10.38 o                         
  -4   1   8       3037.15       2943.63        19.70 o                         
  -3   1   8       4219.25       3910.13        13.86 o                         
  -2   1   8        327.51        271.85         6.52 o                         
  -1   1   8      13747.45      13172.23       233.83 o                         
   0   1   8        222.99        287.24         8.12 o                         
   1   1   8       3439.65       3261.67        57.08 o                         
   2   1   8          1.66          5.26         5.52 o                         
   3   1   8       2869.88       2706.64        21.06 o                         
   4   1   8        237.93        231.79         8.98 o                         
   5   1   8        933.09        806.98         8.11 o                         
   6   1   8       1880.66       1762.78        38.46 o                         
   7   1   8         66.25         46.94         5.82 o                         
   8   1   8        913.69        944.66         6.40 o                         
   9   1   8        179.39        179.15         5.00 o                         
  10   1   8       2212.06       2272.80        38.05 o                         
  11   1   8          2.34          2.74         4.42 o                         
  12   1   8       1094.21       1134.21        17.89 o                         
  13   1   8         73.88         76.71         4.45 o                         
  14   1   8        216.45        231.74         6.31 o                         
  15   1   8        928.25        935.14        11.39 o                         
  16   1   8        327.36        329.55         5.57 o                         
  17   1   8        159.22        157.98         4.92 o                         
  18   1   8         61.81         58.01         4.84 o                         
  19   1   8        121.82        134.38         4.92 o                         
 -21   2   8          1.79          1.25         5.58 o                         
 -20   2   8        174.81        181.92         5.96 o                         
 -19   2   8          5.00          9.50         5.15 o                         
 -18   2   8         10.85         13.83         4.52 o                         
 -17   2   8         44.21         41.65         5.47 o                         
 -16   2   8         27.73         41.66         7.01 o                         
 -15   2   8        118.79        104.30         7.93 o                         
 -14   2   8        427.66        406.04        10.69 o                         
 -13   2   8         49.88         39.98         6.65 o                         
 -12   2   8         83.18         70.18         6.34 o                         
 -11   2   8        355.01        387.98        29.43 o                         
 -10   2   8        118.25        145.48        13.11 o                         
  -9   2   8        345.68        403.87        14.67 o                         
  -8   2   8       2018.68       2059.54        19.30 o                         
  -7   2   8         74.85         37.59        11.51 o                         
  -6   2   8       6011.02       5980.11        37.35 o                         
  -5   2   8        882.70        841.71         8.11 o                         
  -4   2   8        985.79        918.73        12.29 o                         
  -3   2   8       1181.80       1202.70        12.80 o                         
  -2   2   8       1238.30       1129.57        25.80 o                         
  -1   2   8       5100.93       5502.06        15.26 o                         
   0   2   8          4.22         21.06         5.56 o                         
   1   2   8       2012.08       2109.30        38.58 o                         
   2   2   8          3.33          8.37         5.32 o                         
   3   2   8          2.39          8.59         5.04 o                         
   4   2   8        278.33        258.56         6.91 o                         
   5   2   8          4.75          4.65         5.18 o                         
   6   2   8        779.45        723.48        12.71 o                         
   7   2   8        267.89        256.77         7.23 o                         
   8   2   8       1349.56       1371.25        29.52 o                         
   9   2   8         58.52         60.31         4.69 o                         
  10   2   8        169.67        183.33         7.25 o                         
  11   2   8       1137.48       1146.03        12.50 o                         
  12   2   8          0.95          0.67         4.03 o                         
  13   2   8          8.78         11.93         3.94 o                         
  14   2   8         38.24         46.86         4.64 o                         
  15   2   8        121.55        141.94         5.12 o                         
  16   2   8          3.56         13.74         4.76 o                         
  17   2   8         77.42         83.97         4.79 o                         
  18   2   8         64.00         63.33         4.74 o                         
 -20   3   8          7.79          9.41         5.99 o                         
 -19   3   8         19.45         26.37         5.55 o                         
 -18   3   8          3.20          6.70         5.22 o                         
 -17   3   8         44.48         39.83         4.56 o                         
 -16   3   8        114.26        118.80         5.59 o                         
 -15   3   8         93.48         72.32         4.61 o                         
 -14   3   8         96.15         88.49         6.35 o                         
 -13   3   8       2122.21       2032.27        47.71 o                         
 -12   3   8          0.56          0.48         7.41 o                         
 -11   3   8        150.26        173.36        11.27 o                         
 -10   3   8         57.32         64.08         6.80 o                         
  -9   3   8         94.29         89.07        13.19 o                         
  -8   3   8          0.66         -0.63        10.82 o                         
  -7   3   8        107.52         94.69         8.16 o                         
  -6   3   8         16.44         16.72         8.40 o                         
  -5   3   8         23.60         21.34         8.23 o                         
  -4   3   8         35.52         34.31         6.01 o                         
  -3   3   8        381.93        445.16         7.05 o                         
  -2   3   8         50.31         42.07         5.85 o                         
  -1   3   8         14.87         11.77         5.79 o                         
   0   3   8        107.25        105.80         5.94 o                         
   1   3   8       1487.45       1693.72        32.57 o                         
   2   3   8          0.08          8.01         4.57 o                         
   3   3   8        139.51        171.50         5.66 o                         
   4   3   8        155.44        146.75         4.64 o                         
   5   3   8        259.24        253.08        10.78 o                         
   6   3   8         70.89         62.41         4.88 o                         
   7   3   8        157.58        176.62         5.46 o                         
   8   3   8        173.80        161.05         5.55 o                         
   9   3   8         78.49         70.34         4.68 o                         
  10   3   8         48.65         45.35         4.13 o                         
  11   3   8         25.14         33.58         4.09 o                         
  12   3   8         30.30         32.33         4.84 o                         
  13   3   8        312.63        313.98         5.28 o                         
  14   3   8        206.22        209.19         5.18 o                         
  15   3   8        134.46        126.04         7.47 o                         
  16   3   8         79.93         80.29         4.84 o                         
  17   3   8         48.93         48.76         4.88 o                         
  18   3   8          9.06         13.85         5.01 o                         
 -20   4   8        111.81        106.06         6.60 o                         
 -19   4   8         15.16         15.10         5.89 o                         
 -18   4   8         23.92         23.62         4.93 o                         
 -17   4   8          9.31         14.03         5.72 o                         
 -16   4   8          5.66          8.36         5.35 o                         
 -15   4   8          0.08          3.38         5.63 o                         
 -14   4   8         15.14         21.02         5.38 o                         
 -13   4   8        188.91        164.14         6.16 o                         
 -12   4   8        728.16        777.14        58.46 o                         
 -11   4   8        126.51        129.17         7.05 o                         
 -10   4   8        196.51        193.74         8.77 o                         
  -9   4   8         68.96         65.78         7.56 o                         
  -8   4   8         15.05         21.08         6.97 o                         
  -7   4   8         43.71         45.60         8.01 o                         
  -6   4   8       1810.49       1902.51        36.25 o                         
  -5   4   8         46.81         30.59         7.71 o                         
  -4   4   8         51.82         58.00         7.68 o                         
  -3   4   8          1.11          3.13         5.71 o                         
  -2   4   8          3.95         15.47         5.51 o                         
  -1   4   8         16.10         10.17         5.56 o                         
   0   4   8        134.91        152.38         5.95 o                         
   1   4   8        241.91        227.85         6.14 o                         
   2   4   8         92.96         91.25         5.92 o                         
   3   4   8        403.45        411.06         6.65 o                         
   4   4   8       1403.72       1393.72        13.57 o                         
   5   4   8        426.07        371.04         6.29 o                         
   6   4   8       2371.13       2388.86        46.50 o                         
   7   4   8        220.60        247.07         5.70 o                         
   8   4   8       1588.41       1532.08        41.81 o                         
   9   4   8         72.72         76.42         4.94 o                         
  10   4   8        734.29        721.32        13.59 o                         
  11   4   8        169.45        181.00         5.32 o                         
  12   4   8          3.50         16.24         4.78 o                         
  13   4   8          0.61          4.09         4.01 o                         
  14   4   8         76.69         74.53         5.00 o                         
  15   4   8         35.17         38.63         4.86 o                         
  16   4   8          0.64          5.10         4.83 o                         
  17   4   8          2.47          3.28         5.11 o                         
 -19   5   8        102.84         84.96         6.10 o                         
 -18   5   8          0.06          3.50         5.27 o                         
 -17   5   8        362.59        339.82        12.08 o                         
 -16   5   8         19.75         17.97         4.98 o                         
 -15   5   8        585.12        567.22         7.33 o                         
 -14   5   8          1.48          3.64         5.03 o                         
 -13   5   8        290.92        304.78         8.36 o                         
 -12   5   8        102.49        115.68         5.82 o                         
 -11   5   8       1225.51       1233.18        11.11 o                         
 -10   5   8         11.38         10.72         5.36 o                         
  -9   5   8         31.36         34.91         6.27 o                         
  -8   5   8         51.15         61.04         6.42 o                         
  -7   5   8        343.79        401.82         7.97 o                         
  -6   5   8         57.77         64.78         5.63 o                         
  -5   5   8        305.70        308.02         6.45 o                         
  -4   5   8         14.71          4.22         6.77 o                         
  -3   5   8        521.08        539.31         9.04 o                         
  -2   5   8          2.28          3.37         5.71 o                         
  -1   5   8       1733.43       1749.49        10.20 o                         
   0   5   8         73.83         88.40         5.75 o                         
   1   5   8        128.23        138.26         6.52 o                         
   2   5   8        176.72        177.62         5.91 o                         
   3   5   8        900.14        844.44        27.67 o                         
   4   5   8        850.60        822.76        24.36 o                         
   5   5   8       2144.53       2165.54        29.90 o                         
   6   5   8        221.36        216.85         9.15 o                         
   7   5   8        260.11        273.84        11.10 o                         
   8   5   8         22.34         22.88         5.37 o                         
   9   5   8        439.21        468.75         8.11 o                         
  10   5   8        408.04        415.58        12.54 o                         
  11   5   8        440.97        473.83         8.41 o                         
  12   5   8        108.52        113.23         5.73 o                         
  13   5   8        386.92        376.78         5.62 o                         
  14   5   8        157.29        149.54         5.53 o                         
  15   5   8        137.29        133.40         8.07 o                         
  16   5   8         18.08          8.25         5.75 o                         
 -18   6   8        212.02        170.07        10.04 o                         
 -17   6   8          0.01          2.44         8.88 o                         
 -16   6   8        603.55        615.41        11.31 o                         
 -15   6   8         33.61         25.08         6.07 o                         
 -14   6   8        552.41        545.27        15.26 o                         
 -13   6   8          4.74          1.74         6.54 o                         
 -12   6   8       1042.40       1127.84        31.41 o                         
 -11   6   8         57.37         60.09         7.13 o                         
 -10   6   8        688.25        700.12         9.08 o                         
  -9   6   8         94.45         87.38         6.94 o                         
  -8   6   8       1308.42       1333.18        33.78 o                         
  -7   6   8         11.39         11.88         5.35 o                         
  -6   6   8        819.14        815.66        17.38 o                         
  -5   6   8        287.44        290.15         6.56 o                         
  -4   6   8        614.80        623.97        15.50 o                         
  -3   6   8         35.79         41.03         5.33 o                         
  -2   6   8        379.37        419.50         8.32 o                         
  -1   6   8         51.76         52.94         5.67 o                         
   0   6   8       1395.14       1440.97        24.64 o                         
   1   6   8          1.15          3.40         5.40 o                         
   2   6   8        339.68        373.56        23.00 o                         
   3   6   8        161.52        175.24         6.06 o                         
   4   6   8       2094.19       2093.68        67.86 o                         
   5   6   8        499.63        532.45        15.46 o                         
   6   6   8        872.13        917.65        25.89 o                         
   7   6   8         74.88         90.71         5.81 o                         
   8   6   8        262.54        290.86        10.04 o                         
   9   6   8        202.98        202.17         6.39 o                         
  10   6   8        908.92        890.33        18.26 o                         
  11   6   8        292.12        329.00         7.91 o                         
  12   6   8        121.72        122.14        12.39 o                         
  13   6   8         20.77         15.39         6.02 o                         
  14   6   8        120.93        107.86         5.01 o                         
  15   6   8          8.52         17.17         6.17 o                         
 -16   7   8         51.42         49.29         8.94 o                         
 -15   7   8        308.14        292.30        10.43 o                         
 -14   7   8         75.29         73.96         8.88 o                         
 -13   7   8        397.06        422.95        10.34 o                         
 -12   7   8          1.36         -8.07         8.66 o                         
 -11   7   8        230.17        270.48        26.14 o                         
 -10   7   8         25.26         24.07         7.16 o                         
  -9   7   8         78.88         82.95         8.40 o                         
  -8   7   8         51.45         56.47         5.82 o                         
  -7   7   8        320.05        316.25         6.31 o                         
  -6   7   8        197.50        189.06         6.36 o                         
  -5   7   8        297.89        308.16        14.55 o                         
  -4   7   8        105.41        109.10         9.69 o                         
  -3   7   8         63.19         76.65         5.36 o                         
  -2   7   8        147.93        167.02         5.97 o                         
  -1   7   8        834.01        827.71        10.21 o                         
   0   7   8       1392.80       1378.46        42.51 o                         
   1   7   8        655.95        660.82        15.82 o                         
   2   7   8        226.72        233.18         7.96 o                         
   3   7   8        717.83        730.47        13.06 o                         
   4   7   8        664.26        676.01        18.45 o                         
   5   7   8        491.22        496.59        10.19 o                         
   6   7   8         82.00         84.82         4.62 o                         
   7   7   8         39.86         53.07         4.35 o                         
   8   7   8        298.44        309.67         7.52 o                         
   9   7   8        168.84        165.21        12.61 o                         
  10   7   8        128.64        135.92         6.39 o                         
  11   7   8         59.08         64.41        10.61 o                         
  12   7   8         23.57         20.48        11.42 o                         
  13   7   8        101.92         91.02         5.38 o                         
  14   7   8         73.47         73.03         6.67 o                         
 -14   8   8         10.64         10.95         9.00 o                         
 -13   8   8          1.62          3.19         8.68 o                         
 -12   8   8         17.11         30.40         6.19 o                         
 -11   8   8         26.10         21.81         8.92 o                         
 -10   8   8        157.50        168.00        13.95 o                         
  -9   8   8        109.75         89.84        14.04 o                         
  -8   8   8        272.05        266.39         6.99 o                         
  -7   8   8         64.66         68.83         5.97 o                         
  -6   8   8        664.90        678.10        14.28 o                         
  -5   8   8         10.23         11.31         5.85 o                         
  -4   8   8        210.39        242.86         6.29 o                         
  -3   8   8         22.17         26.21         5.50 o                         
  -2   8   8         22.79         24.13         4.55 o                         
  -1   8   8        610.65        589.48        11.71 o                         
   0   8   8          3.82         10.36         4.73 o                         
   1   8   8        482.38        451.04        17.06 o                         
   2   8   8          2.52          4.36         4.42 o                         
   3   8   8        132.73        132.31         5.37 o                         
   4   8   8         55.36         62.26         5.01 o                         
   5   8   8         51.34         54.89         4.40 o                         
   6   8   8         91.93         86.20         5.22 o                         
   7   8   8        212.94        205.79         5.25 o                         
   8   8   8        172.21        185.55        10.84 o                         
   9   8   8        152.59        139.16         6.53 o                         
  10   8   8         72.54         65.71         9.55 o                         
  11   8   8          5.20          5.59         5.81 o                         
  12   8   8         89.03         78.67         9.82 o                         
 -12   9   8         31.53         19.02         9.19 o                         
 -11   9   8         11.48         29.67         9.07 o                         
 -10   9   8         38.84         31.67         8.99 o                         
  -9   9   8          0.18         -4.41         8.43 o                         
  -8   9   8         14.50         14.78         5.34 o                         
  -7   9   8          5.02          9.36         6.38 o                         
  -6   9   8         60.93         69.32         6.12 o                         
  -5   9   8         28.81         35.95         5.77 o                         
  -4   9   8         51.79         50.43         6.38 o                         
  -3   9   8         33.09         33.05         5.45 o                         
  -2   9   8         16.08         15.47         4.67 o                         
  -1   9   8          0.93          5.65         4.56 o                         
   0   9   8          3.63          3.36         4.53 o                         
   1   9   8         24.54         30.10         4.74 o                         
   2   9   8         22.51         22.27         5.01 o                         
   3   9   8          0.15          4.56         4.55 o                         
   4   9   8         52.18         45.18         4.99 o                         
   5   9   8          0.92          7.36         5.09 o                         
   6   9   8          0.16          6.09         5.38 o                         
   7   9   8          9.53         16.99         6.20 o                         
   8   9   8          2.61          3.54         6.13 o                         
   9   9   8         29.93         36.68         6.46 o                         
  -7  10   8          1.16          3.96         6.62 o                         
  -6  10   8         69.86         55.33         6.79 o                         
  -5  10   8          4.15         11.46         6.13 o                         
  -4  10   8         49.48         46.61         5.92 o                         
  -3  10   8          5.78          9.18         7.30 o                         
  -2  10   8         66.12         61.75         5.05 o                         
  -1  10   8         35.73         31.99         4.62 o                         
   0  10   8         76.58         69.53         5.09 o                         
   1  10   8         41.03         32.61         5.24 o                         
   2  10   8          0.45          3.65         5.23 o                         
   3  10   8         32.56         29.59         5.23 o                         
   4  10   8         25.05         25.65         5.79 o                         
   5  10   8          2.37          5.15         5.41 o                         
 -21   1   9         52.24         52.18         5.53 o                         
 -20   1   9        112.09        117.20         7.44 o                         
 -19   1   9         46.31         42.25         6.48 o                         
 -18   1   9        188.19        188.67         6.47 o                         
 -17   1   9         22.66         24.04         4.98 o                         
 -16   1   9        149.19        135.92         5.62 o                         
 -15   1   9        395.54        408.12         6.13 o                         
 -14   1   9         21.63         19.09         5.01 o                         
 -13   1   9        109.58        107.86         7.53 o                         
 -12   1   9         14.10         16.01        12.41 o                         
 -11   1   9        111.71        131.00        10.97 o                         
 -10   1   9        659.32        664.18        13.04 o                         
  -9   1   9          0.66          0.04         6.86 o                         
  -8   1   9        760.48        761.28        16.84 o                         
  -7   1   9          9.67          8.25         7.30 o                         
  -6   1   9       2930.39       2950.21       102.22 o                         
  -5   1   9       1004.95        971.46        11.80 o                         
  -4   1   9        422.42        415.21        11.14 o                         
  -3   1   9        536.22        542.58         7.08 o                         
  -2   1   9       4788.67       4789.64        45.01 o                         
  -1   1   9         21.56         13.38         5.61 o                         
   0   1   9       2138.07       2087.71        16.02 o                         
   1   1   9        384.61        353.07         7.15 o                         
   2   1   9          4.41         34.43         5.39 o                         
   3   1   9          0.33          4.05         5.01 o                         
   4   1   9       1064.75        964.05         6.38 o                         
   5   1   9        132.64        119.12         4.65 o                         
   6   1   9       1249.68       1246.61        29.11 o                         
   7   1   9         25.26         38.11         4.76 o                         
   8   1   9       1163.38       1202.57        21.95 o                         
   9   1   9         98.82         98.71         4.31 o                         
  10   1   9        216.59        230.76         9.65 o                         
  11   1   9        154.33        175.65         5.05 o                         
  12   1   9         81.11         92.61         7.05 o                         
  13   1   9          3.39          8.67         4.33 o                         
  14   1   9        623.49        630.82         7.08 o                         
  15   1   9         86.55         77.89         4.70 o                         
  16   1   9        177.95        186.00         5.21 o                         
  17   1   9        108.57        114.99         4.90 o                         
  18   1   9         15.79         20.97         4.69 o                         
 -21   2   9         73.79         60.46         7.45 o                         
 -20   2   9         56.83         61.60         5.35 o                         
 -19   2   9        139.63        120.57         5.17 o                         
 -18   2   9        456.82        423.72         6.81 o                         
 -17   2   9        373.15        371.45        15.28 o                         
 -16   2   9        110.87        107.33         5.43 o                         
 -15   2   9        122.16        133.45         4.74 o                         
 -14   2   9        529.57        530.32         6.62 o                         
 -13   2   9        586.98        610.44        17.15 o                         
 -12   2   9        537.58        564.23        10.77 o                         
 -11   2   9        229.03        227.02        11.04 o                         
 -10   2   9       1562.17       1572.69        16.36 o                         
  -9   2   9        340.27        299.49        11.87 o                         
  -8   2   9        126.44        173.44        11.45 o                         
  -7   2   9       1711.18       1631.31        34.89 o                         
  -6   2   9        101.33        102.91         5.40 o                         
  -5   2   9       1159.37       1095.90        29.85 o                         
  -4   2   9        557.52        618.23         8.30 o                         
  -3   2   9       1465.40       1301.04        10.12 o                         
  -2   2   9       4587.41       4886.76        14.13 o                         
  -1   2   9       3752.06       3560.24        30.53 o                         
   0   2   9       2998.32       2946.43        45.34 o                         
   1   2   9       1099.66        899.73        11.04 o                         
   2   2   9        114.12         89.31         5.28 o                         
   3   2   9        655.79        580.01         5.85 o                         
   4   2   9        157.54        153.70         4.79 o                         
   5   2   9       4336.05       4258.94        61.25 o                         
   6   2   9        268.04        309.63         5.51 o                         
   7   2   9       1198.93       1121.72         6.81 o                         
   8   2   9        196.26        206.76         5.26 o                         
   9   2   9        793.46        833.29        13.58 o                         
  10   2   9         58.70         64.04         4.35 o                         
  11   2   9        210.45        220.68         5.02 o                         
  12   2   9         50.81         49.80         3.95 o                         
  13   2   9        414.29        425.24         9.18 o                         
  14   2   9        270.98        278.06         5.20 o                         
  15   2   9       1325.72       1362.07        22.77 o                         
  16   2   9         18.62         11.84         4.94 o                         
  17   2   9        297.48        308.21        11.53 o                         
  18   2   9         29.67         27.60         4.68 o                         
 -20   3   9         53.84         52.93         5.59 o                         
 -19   3   9         87.55         76.64         5.90 o                         
 -18   3   9        252.23        246.03         8.35 o                         
 -17   3   9        157.42        168.37         5.74 o                         
 -16   3   9        255.11        267.00         7.86 o                         
 -15   3   9          2.39         14.51         5.44 o                         
 -14   3   9        339.10        360.53         6.23 o                         
 -13   3   9         30.07         23.62         6.51 o                         
 -12   3   9       1340.78       1382.53        16.13 o                         
 -11   3   9       1354.09       1429.05        38.50 o                         
 -10   3   9        299.01        275.79        11.72 o                         
  -9   3   9        945.50        882.79        14.36 o                         
  -8   3   9        958.13        950.07        16.82 o                         
  -7   3   9        562.36        503.77         9.14 o                         
  -6   3   9       2497.02       2521.26        14.17 o                         
  -5   3   9         69.85         65.80         5.96 o                         
  -4   3   9       1092.40       1031.61        19.97 o                         
  -3   3   9        118.95        122.03         6.02 o                         
  -2   3   9       6673.46       6647.93        40.47 o                         
  -1   3   9        130.78        118.39         5.66 o                         
   0   3   9       4077.88       3948.98        50.18 o                         
   1   3   9        840.13        981.58         8.03 o                         
   2   3   9       2202.89       2005.31        23.64 o                         
   3   3   9         30.66         46.90         5.16 o                         
   4   3   9       3198.74       3011.44        13.67 o                         
   5   3   9        687.91        711.28         7.91 o                         
   6   3   9        870.57        832.64        17.51 o                         
   7   3   9        184.45        173.73         5.15 o                         
   8   3   9         29.00         26.18         5.03 o                         
   9   3   9         64.93         53.36         4.69 o                         
  10   3   9        351.55        375.70         4.92 o                         
  11   3   9          8.39          9.89         4.62 o                         
  12   3   9        309.55        316.31         6.24 o                         
  13   3   9         28.86         27.95         3.98 o                         
  14   3   9        901.97        894.41        16.18 o                         
  15   3   9         64.66         56.00         4.81 o                         
  16   3   9        533.31        509.36        11.41 o                         
  17   3   9          4.53          9.36         4.76 o                         
 -19   4   9        137.79        126.09         7.45 o                         
 -18   4   9         23.04         13.58         6.55 o                         
 -17   4   9        176.43        191.69         7.14 o                         
 -16   4   9        225.65        253.92         6.61 o                         
 -15   4   9          2.41          1.04         5.08 o                         
 -14   4   9         89.76         82.11         5.59 o                         
 -13   4   9         76.01         99.27         6.60 o                         
 -12   4   9        194.23        195.06         7.48 o                         
 -11   4   9        451.54        482.38        11.69 o                         
 -10   4   9        154.43        149.41        10.78 o                         
  -9   4   9          2.67          3.61         7.43 o                         
  -8   4   9        228.91        235.68         8.24 o                         
  -7   4   9       1700.57       1592.89        13.12 o                         
  -6   4   9         23.63         38.07         8.07 o                         
  -5   4   9       1410.31       1384.23        11.39 o                         
  -4   4   9         12.28         24.49         5.76 o                         
  -3   4   9       2747.53       2782.59        50.97 o                         
  -2   4   9        135.43        151.07         6.19 o                         
  -1   4   9       1001.24        991.16        13.27 o                         
   0   4   9        293.71        304.08         5.69 o                         
   1   4   9        312.91        285.49         9.91 o                         
   2   4   9         18.90         13.72         4.19 o                         
   3   4   9       1575.35       1558.69         8.18 o                         
   4   4   9          2.80         15.00         5.53 o                         
   5   4   9        987.36        996.11        22.88 o                         
   6   4   9          0.77          1.28         5.01 o                         
   7   4   9         22.63         23.78         4.67 o                         
   8   4   9        406.96        413.18        11.32 o                         
   9   4   9         78.12         74.48         7.12 o                         
  10   4   9        225.89        234.51         9.41 o                         
  11   4   9        644.96        698.94        17.19 o                         
  12   4   9         23.66         21.54         4.08 o                         
  13   4   9        243.35        243.65         9.12 o                         
  14   4   9        109.19        115.28         5.05 o                         
  15   4   9        208.38        206.46         5.46 o                         
  16   4   9         17.13          8.93         4.42 o                         
  17   4   9         96.57         79.68         4.86 o                         
 -18   5   9        106.18         88.61         7.07 o                         
 -17   5   9         93.33         86.20         6.58 o                         
 -16   5   9         10.63          7.56         6.16 o                         
 -15   5   9        508.65        486.98         8.84 o                         
 -14   5   9         31.17         29.68         5.85 o                         
 -13   5   9        111.33        135.87        21.64 o                         
 -12   5   9        208.24        232.03         9.57 o                         
 -11   5   9          4.04          5.39         6.92 o                         
 -10   5   9         26.09         17.44         6.70 o                         
  -9   5   9          1.88          5.36         5.03 o                         
  -8   5   9         12.05         17.37         6.08 o                         
  -7   5   9          4.51         18.70         5.83 o                         
  -6   5   9        351.82        350.57         8.51 o                         
  -5   5   9         82.75         88.32         8.76 o                         
  -4   5   9        658.30        649.29         9.05 o                         
  -3   5   9         70.94         86.60         5.80 o                         
  -2   5   9         32.97         44.46         5.94 o                         
  -1   5   9        595.20        545.24         7.08 o                         
   0   5   9          1.31          4.56         5.56 o                         
   1   5   9       3017.19       3073.37        50.37 o                         
   2   5   9        191.93        175.06         8.46 o                         
   3   5   9         43.55         33.84         4.63 o                         
   4   5   9        666.01        625.12        14.87 o                         
   5   5   9         35.49         31.43         6.55 o                         
   6   5   9          1.16          6.40         7.36 o                         
   7   5   9          6.20          5.90         5.24 o                         
   8   5   9        253.80        255.40         8.02 o                         
   9   5   9         73.36         71.06         8.01 o                         
  10   5   9        578.47        601.39        13.97 o                         
  11   5   9          8.02         17.58         4.45 o                         
  12   5   9         80.75         68.84         4.38 o                         
  13   5   9         58.63         55.34         5.31 o                         
  14   5   9          6.02          7.39         4.28 o                         
  15   5   9          3.42          4.26         5.17 o                         
  16   5   9         94.27         74.16         7.26 o                         
 -17   6   9          0.05         -5.76         8.66 o                         
 -16   6   9         42.45         29.25         7.33 o                         
 -15   6   9         85.77         85.71         6.99 o                         
 -14   6   9         99.25        102.76         6.73 o                         
 -13   6   9         19.71         23.38         5.55 o                         
 -12   6   9         10.14          4.59         7.08 o                         
 -11   6   9          0.31         -7.03        10.91 o                         
 -10   6   9         59.37         61.75         6.67 o                         
  -9   6   9        315.19        355.23        12.90 o                         
  -8   6   9        283.89        275.12         6.41 o                         
  -7   6   9        235.12        221.47         6.25 o                         
  -6   6   9          2.67         -0.73         5.51 o                         
  -5   6   9        253.19        273.80         6.17 o                         
  -4   6   9         36.23         49.69         6.62 o                         
  -3   6   9        220.26        223.03         6.39 o                         
  -2   6   9         33.27         34.54         5.50 o                         
  -1   6   9          5.99         12.89         5.34 o                         
   0   6   9        804.96        787.21        19.94 o                         
   1   6   9         84.23         83.79         5.61 o                         
   2   6   9        707.40        704.38        28.46 o                         
   3   6   9        146.40        130.19         5.13 o                         
   4   6   9          5.31          6.60         5.33 o                         
   5   6   9         18.66         19.32         5.22 o                         
   6   6   9         16.73         18.81         4.28 o                         
   7   6   9        119.97        123.88         4.94 o                         
   8   6   9          0.41          1.47         5.27 o                         
   9   6   9        131.63        111.52         8.05 o                         
  10   6   9          4.01          6.65         4.11 o                         
  11   6   9         25.59         30.78         5.67 o                         
  12   6   9          6.03          2.48         5.65 o                         
  13   6   9         41.54         52.43         6.04 o                         
  14   6   9         53.92         60.03        15.81 o                         
  15   6   9          0.64         -1.24         5.21 o                         
 -16   7   9          7.28         10.43         8.95 o                         
 -15   7   9         37.02         42.98         9.11 o                         
 -14   7   9         87.17         38.46         9.24 o                         
 -13   7   9         56.94         58.33         7.64 o                         
 -12   7   9        103.33        105.72         7.21 o                         
 -11   7   9          0.12         -4.40         7.05 o                         
 -10   7   9         59.38         62.25         7.20 o                         
  -9   7   9         27.31         20.41         7.40 o                         
  -8   7   9         44.34         41.19         5.89 o                         
  -7   7   9        196.06        205.74         6.08 o                         
  -6   7   9        739.71        710.66        20.17 o                         
  -5   7   9         12.81         16.70         5.81 o                         
  -4   7   9        545.14        542.64        13.53 o                         
  -3   7   9        151.17        150.66         5.01 o                         
  -2   7   9         44.17         40.36         4.79 o                         
  -1   7   9        388.25        367.69         9.10 o                         
   0   7   9         12.24         12.35         4.73 o                         
   1   7   9          5.14          4.27         4.64 o                         
   2   7   9         52.77         58.61         4.65 o                         
   3   7   9         99.66        105.37         4.88 o                         
   4   7   9        413.41        421.08        19.42 o                         
   5   7   9         65.00         69.01         8.12 o                         
   6   7   9        184.26        165.38         7.29 o                         
   7   7   9         63.36         62.49         5.45 o                         
   8   7   9        312.03        328.53        10.32 o                         
   9   7   9        220.74        227.14         5.84 o                         
  10   7   9        415.13        417.94         7.21 o                         
  11   7   9          1.19         -0.33         4.81 o                         
  12   7   9         25.33         21.92         5.14 o                         
  13   7   9         51.06         49.33         5.34 o                         
 -14   8   9         59.62         55.04         9.09 o                         
 -13   8   9        400.22        350.82        10.89 o                         
 -12   8   9         58.64         44.17         8.99 o                         
 -11   8   9        249.54        250.47        10.20 o                         
 -10   8   9          0.40         10.13        10.33 o                         
  -9   8   9        146.86        159.02         7.58 o                         
  -8   8   9         27.23         33.45         6.07 o                         
  -7   8   9         48.89         59.66         6.03 o                         
  -6   8   9         78.70         77.01         6.12 o                         
  -5   8   9        305.77        316.41         9.50 o                         
  -4   8   9         18.96         23.89         5.40 o                         
  -3   8   9         19.60         21.22         4.68 o                         
  -2   8   9         98.67        103.24         5.05 o                         
  -1   8   9        357.93        354.94         6.61 o                         
   0   8   9         79.22         86.93         4.96 o                         
   1   8   9        333.45        316.61         6.51 o                         
   2   8   9         42.22         36.57         4.70 o                         
   3   8   9        941.95        960.01        21.99 o                         
   4   8   9         14.41         24.99         4.91 o                         
   5   8   9        402.04        388.68        10.02 o                         
   6   8   9         24.70         30.11         5.08 o                         
   7   8   9        159.59        166.61         5.71 o                         
   8   8   9         10.75         11.39         4.75 o                         
   9   8   9        261.00        291.34        12.57 o                         
  10   8   9          9.83          9.64         6.27 o                         
  11   8   9        190.06        179.89         8.48 o                         
 -11   9   9        113.00         87.64         9.44 o                         
 -10   9   9         86.16         53.41         9.33 o                         
  -9   9   9        158.23        156.45        11.78 o                         
  -8   9   9        293.67        297.77        16.70 o                         
  -7   9   9        153.51        138.61         6.57 o                         
  -6   9   9        120.69        118.17         6.22 o                         
  -5   9   9        205.78        176.88        24.44 o                         
  -4   9   9        131.44        141.56         6.44 o                         
  -3   9   9          4.73          7.56         4.61 o                         
  -2   9   9        223.05        227.73         5.52 o                         
  -1   9   9         36.06         33.11         4.76 o                         
   0   9   9        186.15        177.04         5.36 o                         
   1   9   9          0.09          4.43         4.65 o                         
   2   9   9        240.15        243.02         5.81 o                         
   3   9   9          6.79          6.68         4.87 o                         
   4   9   9        305.27        299.58        17.12 o                         
   5   9   9         49.87         51.35         5.19 o                         
   6   9   9        450.76        397.50         8.04 o                         
   7   9   9          5.03          1.05         4.82 o                         
   8   9   9        309.40        292.55         7.51 o                         
  -7  10   9        245.57        191.16         8.41 o                         
  -6  10   9         43.82         44.06         6.25 o                         
  -5  10   9        102.73         98.10         6.33 o                         
  -4  10   9         19.65         19.91         5.05 o                         
  -3  10   9        158.61        129.75         5.99 o                         
  -2  10   9          0.79          6.21         5.09 o                         
  -1  10   9        124.29        102.44         5.50 o                         
   0  10   9         24.49         22.17         5.24 o                         
   1  10   9        194.31        163.41        10.52 o                         
   2  10   9          7.73          5.60         4.98 o                         
   3  10   9        179.55        156.39        10.40 o                         
   4  10   9          4.57          4.43         5.34 o                         
 -21   0  10        231.39        176.54        16.06 o                         
 -20   0  10         53.65         57.56         6.66 o                         
 -19   0  10        384.38        379.75         7.93 o                         
 -18   0  10         79.09         78.97         6.50 o                         
 -17   0  10        504.85        508.31         7.95 o                         
 -16   0  10          2.91          4.00         6.14 o                         
 -15   0  10        620.80        627.55         8.19 o                         
 -14   0  10       1216.37       1192.07        35.01 o                         
 -13   0  10       2191.22       2141.88        16.62 o                         
 -12   0  10        290.72        290.64         8.63 o                         
 -11   0  10       3670.64       3881.91        20.67 o                         
 -10   0  10        992.25        998.07        13.45 o                         
  -9   0  10       2609.70       2558.81        17.52 o                         
  -8   0  10       1027.29       1005.16        11.67 o                         
  -7   0  10       1326.57       1245.22        14.80 o                         
  -6   0  10       1484.94       1357.71        15.02 o                         
  -5   0  10       1574.02       1429.67        15.62 o                         
  -4   0  10        697.82        614.36         9.17 o                         
  -3   0  10        275.49        209.17         7.13 o                         
  -2   0  10         49.83         62.93         6.87 o                         
  -1   0  10      10828.14      11295.35       186.46 o                         
   0   0  10          7.46          6.99         8.16 o                         
   1   0  10        751.32        733.57        20.21 o                         
   2   0  10       3788.38       3947.62        24.37 o                         
   3   0  10       6815.23       6875.56        83.72 o                         
   4   0  10       2322.13       2085.06        11.17 o                         
   5   0  10       4464.27       4568.94        51.88 o                         
   6   0  10       2159.52       2054.06       122.60 o                         
   7   0  10        682.26        648.08        22.59 o                         
   8   0  10       1500.73       1534.13        91.52 o                         
   9   0  10        841.32        786.94        28.59 o                         
  10   0  10        197.18        217.66         8.08 o                         
  11   0  10         23.13         33.52         6.35 o                         
  12   0  10        341.90        346.68        24.57 o                         
  13   0  10        191.29        204.11         7.33 o                         
  14   0  10        437.52        405.72        16.76 o                         
  15   0  10         67.13         58.07         9.77 o                         
  16   0  10         67.11         76.05         6.80 o                         
  17   0  10        103.80        104.48         7.00 o                         
  18   0  10         65.09         55.05         7.00 o                         
 -21   1  10          4.46          1.24         5.40 o                         
 -20   1  10        104.88         98.49         8.10 o                         
 -19   1  10          6.44          3.63         5.13 o                         
 -18   1  10        534.94        525.69        10.95 o                         
 -17   1  10          0.08          5.76         5.05 o                         
 -16   1  10        521.94        508.07         8.63 o                         
 -15   1  10          3.98         13.92         4.95 o                         
 -14   1  10       1189.06       1211.22        38.86 o                         
 -13   1  10        164.86        141.31        10.14 o                         
 -12   1  10       1504.10       1627.17        15.72 o                         
 -11   1  10        527.97        540.69        37.50 o                         
 -10   1  10        876.26        860.38        22.77 o                         
  -9   1  10        152.32        145.28         7.29 o                         
  -8   1  10        608.27        531.43         8.45 o                         
  -7   1  10         67.94         55.21         9.30 o                         
  -6   1  10       1202.06       1099.20        20.72 o                         
  -5   1  10        522.93        484.39         7.22 o                         
  -4   1  10        294.34        254.58        13.47 o                         
  -3   1  10       1829.35       1850.08        21.96 o                         
  -2   1  10       2726.75       2938.65        19.59 o                         
  -1   1  10       2576.14       2552.37         9.47 o                         
   0   1  10       5165.21       5164.86       112.99 o                         
   1   1  10       1202.62       1063.82        12.01 o                         
   2   1  10       3256.83       3233.98        40.63 o                         
   3   1  10        544.75        499.92         6.94 o                         
   4   1  10       4447.82       4378.63        51.78 o                         
   5   1  10        708.57        634.82        13.96 o                         
   6   1  10       1483.61       1455.31        25.98 o                         
   7   1  10         62.34         79.24         4.73 o                         
   8   1  10        745.63        689.69        11.82 o                         
   9   1  10          5.29         10.19         6.77 o                         
  10   1  10        727.57        727.21         6.53 o                         
  11   1  10        140.64        157.69         4.78 o                         
  12   1  10          2.29          4.98         3.86 o                         
  13   1  10        411.65        386.54         8.78 o                         
  14   1  10        467.69        478.90        11.72 o                         
  15   1  10        386.59        386.13         5.50 o                         
  16   1  10         25.64         24.78         4.63 o                         
  17   1  10        149.19        128.20         6.79 o                         
  18   1  10          7.63          2.82         4.75 o                         
 -20   2  10         21.97         18.04         5.50 o                         
 -19   2  10         72.72         80.65         5.41 o                         
 -18   2  10         11.21         14.19         5.24 o                         
 -17   2  10        167.23        176.04         5.35 o                         
 -16   2  10         18.88         20.79         5.47 o                         
 -15   2  10         35.76         54.03         5.61 o                         
 -14   2  10          9.35          9.63         6.25 o                         
 -13   2  10          1.93          9.32         6.86 o                         
 -12   2  10         29.12         27.57        10.41 o                         
 -11   2  10         64.77         58.55        10.34 o                         
 -10   2  10        283.81        315.99        12.06 o                         
  -9   2  10         86.96         93.70        15.01 o                         
  -8   2  10        135.00        162.31         6.17 o                         
  -7   2  10       1202.72       1157.90        10.08 o                         
  -6   2  10        331.87        293.64         5.99 o                         
  -5   2  10          3.90         10.42         6.09 o                         
  -4   2  10        477.24        490.52         7.21 o                         
  -3   2  10         94.06         79.41         6.31 o                         
  -2   2  10        256.28        270.61         6.05 o                         
  -1   2  10         33.24         36.97         6.40 o                         
   0   2  10          1.47          8.88         5.28 o                         
   1   2  10       1080.70       1057.84        24.74 o                         
   2   2  10        301.88        265.56         5.55 o                         
   3   2  10        453.52        451.58         7.98 o                         
   4   2  10         86.21         72.63         4.53 o                         
   5   2  10        438.86        415.43        11.48 o                         
   6   2  10         82.11         77.99         4.42 o                         
   7   2  10        278.21        266.59         5.23 o                         
   8   2  10        396.21        387.20        13.42 o                         
   9   2  10        744.55        722.82        13.53 o                         
  10   2  10         27.01         52.26         4.49 o                         
  11   2  10         44.12         52.63         4.48 o                         
  12   2  10         19.10         24.65         4.76 o                         
  13   2  10          5.22          4.07         4.41 o                         
  14   2  10         83.59         79.62         4.62 o                         
  15   2  10         22.00         24.00         4.51 o                         
  16   2  10        112.22        106.78         7.18 o                         
  17   2  10          2.20          6.57         4.74 o                         
 -20   3  10         13.98         12.15         5.69 o                         
 -19   3  10          1.19         10.17         4.99 o                         
 -18   3  10          0.01          3.99         5.25 o                         
 -17   3  10         12.66         18.37         4.76 o                         
 -16   3  10         38.05         43.26         8.97 o                         
 -15   3  10          5.03         12.17         5.14 o                         
 -14   3  10        136.78        144.50         7.42 o                         
 -13   3  10          8.87         21.54        12.32 o                         
 -12   3  10        514.81        511.39        17.81 o                         
 -11   3  10         38.81         41.44        12.77 o                         
 -10   3  10         61.96         66.87        10.33 o                         
  -9   3  10         39.94         42.56        10.19 o                         
  -8   3  10          5.72         11.78        10.38 o                         
  -7   3  10        804.05        895.93        11.05 o                         
  -6   3  10       1237.94       1206.01        19.34 o                         
  -5   3  10        126.08        163.67         6.28 o                         
  -4   3  10        625.99        629.45        13.53 o                         
  -3   3  10        198.46        229.68         6.39 o                         
  -2   3  10          2.04          8.25         4.54 o                         
  -1   3  10        156.06        165.83         6.28 o                         
   0   3  10        509.65        484.44        20.11 o                         
   1   3  10          5.78         14.25         4.94 o                         
   2   3  10         12.02         13.84         4.96 o                         
   3   3  10         14.44         18.65         4.40 o                         
   4   3  10          9.95          8.30         4.81 o                         
   5   3  10         33.93         38.34         4.84 o                         
   6   3  10        756.20        759.99        15.19 o                         
   7   3  10        111.35        123.03         5.39 o                         
   8   3  10        163.26        171.97         4.93 o                         
   9   3  10        131.33        125.17         4.42 o                         
  10   3  10        156.98        175.68         5.10 o                         
  11   3  10        405.66        385.34         8.79 o                         
  12   3  10          0.04          7.12         4.66 o                         
  13   3  10         23.59         33.55         4.53 o                         
  14   3  10        123.75        123.46         4.78 o                         
  15   3  10         27.09         25.29         4.67 o                         
  16   3  10         23.99         31.08         5.07 o                         
  17   3  10          4.50         11.12         4.88 o                         
 -19   4  10         43.76         24.49         5.97 o                         
 -18   4  10          0.06          9.58         5.48 o                         
 -17   4  10          4.04         10.97         5.48 o                         
 -16   4  10         48.06         47.60         5.95 o                         
 -15   4  10         41.06         19.84         5.39 o                         
 -14   4  10        101.09        111.14         8.22 o                         
 -13   4  10        361.35        371.24         8.19 o                         
 -12   4  10        130.11        135.72         7.56 o                         
 -11   4  10       1816.26       1842.48        44.31 o                         
 -10   4  10         31.32         24.25         6.72 o                         
  -9   4  10        199.05        204.10        11.39 o                         
  -8   4  10         41.10         51.08         7.15 o                         
  -7   4  10        550.76        575.47        33.04 o                         
  -6   4  10          0.88         10.99         5.59 o                         
  -5   4  10        533.53        544.04        10.37 o                         
  -4   4  10         13.35         20.85         5.82 o                         
  -3   4  10        594.22        569.96         7.11 o                         
  -2   4  10        140.38        126.74         6.14 o                         
  -1   4  10        200.67        214.43         6.30 o                         
   0   4  10         67.78         64.11         5.78 o                         
   1   4  10        421.45        445.07        11.40 o                         
   2   4  10          0.34          8.76         5.48 o                         
   3   4  10        280.77        292.13         6.24 o                         
   4   4  10        326.38        295.29        10.20 o                         
   5   4  10        261.52        256.78         5.86 o                         
   6   4  10          6.69         10.30         4.92 o                         
   7   4  10         39.79         37.62         3.76 o                         
   8   4  10          1.75         -0.08         4.63 o                         
   9   4  10        103.13        117.91         4.49 o                         
  10   4  10        901.38        909.07        16.77 o                         
  11   4  10         79.22         78.74         4.97 o                         
  12   4  10        193.72        180.80         5.27 o                         
  13   4  10         64.22         60.83         5.01 o                         
  14   4  10         79.56         73.92         4.64 o                         
  15   4  10         49.23         36.31        12.62 o                         
  16   4  10         12.31         12.47         4.86 o                         
 -18   5  10         84.97         61.06         6.31 o                         
 -17   5  10          3.59          4.91         6.27 o                         
 -16   5  10         84.75         71.77         6.12 o                         
 -15   5  10        208.60        192.02         6.34 o                         
 -14   5  10         43.00         39.08         7.03 o                         
 -13   5  10        517.95        522.02         9.60 o                         
 -12   5  10       1373.03       1336.88         9.92 o                         
 -11   5  10         90.05        105.18         5.95 o                         
 -10   5  10        100.47        118.42         7.13 o                         
  -9   5  10         34.43         33.52         6.29 o                         
  -8   5  10        157.52        156.43         5.88 o                         
  -7   5  10        261.58        239.68         8.69 o                         
  -6   5  10         18.01         31.22         7.66 o                         
  -5   5  10        209.39        220.59        11.63 o                         
  -4   5  10        215.20        238.08         8.61 o                         
  -3   5  10          1.53         -0.58         5.65 o                         
  -2   5  10        775.01        826.83         7.68 o                         
  -1   5  10          0.79         12.85         5.65 o                         
   0   5  10         73.84         65.97         5.68 o                         
   1   5  10        831.15        820.53        27.13 o                         
   2   5  10         71.03         74.02         5.85 o                         
   3   5  10        743.36        761.70        29.22 o                         
   4   5  10       1194.96       1229.64        35.45 o                         
   5   5  10       1241.99       1238.84        35.59 o                         
   6   5  10          3.76          8.00         4.57 o                         
   7   5  10         52.66         62.77         5.27 o                         
   8   5  10         62.85         57.85         5.60 o                         
   9   5  10        512.28        528.86        25.62 o                         
  10   5  10        109.02        114.05         5.60 o                         
  11   5  10        403.54        409.95         5.38 o                         
  12   5  10        212.14        218.54         5.19 o                         
  13   5  10         84.52         88.19         5.28 o                         
  14   5  10        206.66        171.57         6.85 o                         
  15   5  10        138.76        116.18         5.56 o                         
 -17   6  10        234.67        174.56        22.22 o                         
 -16   6  10          8.29          1.50         6.65 o                         
 -15   6  10        126.79        139.15        12.44 o                         
 -14   6  10         90.37         87.46         6.32 o                         
 -13   6  10        463.49        477.15        29.26 o                         
 -12   6  10         59.21         81.29         6.39 o                         
 -11   6  10        708.19        713.26        11.51 o                         
 -10   6  10          3.32         10.19         6.60 o                         
  -9   6  10        890.46        892.66         9.42 o                         
  -8   6  10        362.53        360.12        10.09 o                         
  -7   6  10       2047.75       2114.92        79.80 o                         
  -6   6  10       1969.15       2121.23        36.96 o                         
  -5   6  10       1133.41       1221.08        28.66 o                         
  -4   6  10        215.15        232.71         6.10 o                         
  -3   6  10        375.93        390.21        11.32 o                         
  -2   6  10         38.49         55.06         5.57 o                         
  -1   6  10        533.09        530.60        23.27 o                         
   0   6  10          5.68         -0.01         5.84 o                         
   1   6  10          2.42          7.41         5.69 o                         
   2   6  10        472.22        480.82         5.97 o                         
   3   6  10        241.97        244.30        11.09 o                         
   4   6  10        437.79        452.69        12.31 o                         
   5   6  10       1152.22       1194.82        29.81 o                         
   6   6  10        182.08        200.07         8.37 o                         
   7   6  10        415.88        432.47        12.18 o                         
   8   6  10        396.82        431.38        14.18 o                         
   9   6  10        721.77        742.59        12.67 o                         
  10   6  10        688.38        714.57        19.74 o                         
  11   6  10        155.80        147.71         7.02 o                         
  12   6  10        233.14        240.87        13.28 o                         
  13   6  10        104.94         90.20         5.16 o                         
  14   6  10         74.19         73.35         6.12 o                         
 -15   7  10         98.82         82.73         9.36 o                         
 -14   7  10        237.57        210.69         6.79 o                         
 -13   7  10         39.34         53.41         7.36 o                         
 -12   7  10        625.25        644.78        21.14 o                         
 -11   7  10         19.84         18.82         6.97 o                         
 -10   7  10        303.04        307.67         8.35 o                         
  -9   7  10         31.05         33.56         4.82 o                         
  -8   7  10        415.65        414.74         9.17 o                         
  -7   7  10          0.46          3.35         5.80 o                         
  -6   7  10        952.56        981.69        11.38 o                         
  -5   7  10        144.10        142.89         5.67 o                         
  -4   7  10        233.64        260.18         5.37 o                         
  -3   7  10          2.71         -0.39         4.37 o                         
  -2   7  10       1056.69       1107.68        23.99 o                         
  -1   7  10        354.26        336.33         5.39 o                         
   0   7  10        629.56        608.18        23.38 o                         
   1   7  10        118.05        127.77         5.53 o                         
   2   7  10        109.53        122.43         5.64 o                         
   3   7  10        394.48        416.54        18.28 o                         
   4   7  10        278.73        296.33         9.19 o                         
   5   7  10         28.40         34.34         5.02 o                         
   6   7  10         19.01         22.04         5.41 o                         
   7   7  10         69.64         76.77         4.62 o                         
   8   7  10        216.03        229.75         6.03 o                         
   9   7  10        219.69        228.22         6.23 o                         
  10   7  10         32.71         24.08         5.68 o                         
  11   7  10        194.29        192.15         6.28 o                         
  12   7  10        111.50         96.82        14.12 o                         
 -13   8  10         82.62         46.65         9.46 o                         
 -12   8  10          0.49          4.20         7.72 o                         
 -11   8  10        161.65        156.35         8.03 o                         
 -10   8  10         16.02          9.83         5.52 o                         
  -9   8  10         47.79         64.80         7.14 o                         
  -8   8  10        115.70        123.68         7.57 o                         
  -7   8  10          4.43          6.92         5.54 o                         
  -6   8  10         12.50         20.29         5.76 o                         
  -5   8  10         80.52         84.85         5.76 o                         
  -4   8  10          7.34         12.36         4.67 o                         
  -3   8  10         93.70        118.24         4.94 o                         
  -2   8  10         53.68         53.76         4.61 o                         
  -1   8  10        292.83        292.73         7.97 o                         
   0   8  10        113.91        110.62         4.83 o                         
   1   8  10         85.90         79.51         5.89 o                         
   2   8  10         98.90        101.95         5.05 o                         
   3   8  10        154.24        160.27         5.28 o                         
   4   8  10        170.42        176.63         9.34 o                         
   5   8  10          7.16          7.97         4.76 o                         
   6   8  10        277.92        243.24         6.83 o                         
   7   8  10          0.38          1.41         5.03 o                         
   8   8  10        118.06        108.57         5.65 o                         
   9   8  10          0.24          2.25         6.37 o                         
  10   8  10         23.98         20.24         6.41 o                         
 -10   9  10          4.72          6.68         7.67 o                         
  -9   9  10          4.97          0.91         7.32 o                         
  -8   9  10         31.73         25.46         5.99 o                         
  -7   9  10         17.03         11.14         5.64 o                         
  -6   9  10         22.31         25.45         5.63 o                         
  -5   9  10        129.77        113.60         7.58 o                         
  -4   9  10         77.63         76.09         4.91 o                         
  -3   9  10          4.59          5.25         4.56 o                         
  -2   9  10          5.26          7.30         4.59 o                         
  -1   9  10         11.90         19.08         5.35 o                         
   0   9  10          8.81         11.94         4.75 o                         
   1   9  10         52.81         51.08         4.90 o                         
   2   9  10          0.01         -0.36         4.67 o                         
   3   9  10          0.86         -1.37         4.89 o                         
   4   9  10          0.01          6.26         4.93 o                         
   5   9  10          4.40         12.53         5.11 o                         
   6   9  10         21.60         17.92         5.33 o                         
   7   9  10         17.69         18.39         5.47 o                         
  -5  10  10         54.72         50.31         5.50 o                         
  -4  10  10         11.24         13.87         4.97 o                         
  -3  10  10          4.11          7.82         4.96 o                         
  -2  10  10         44.22         39.12         5.25 o                         
  -1  10  10         79.11         64.57         5.07 o                         
   0  10  10         46.62         44.63         5.20 o                         
   1  10  10         32.61         19.58         4.96 o                         
   2  10  10          9.01          9.17         5.02 o                         
 -20   1  11         59.66         63.78         4.78 o                         
 -19   1  11         25.92         21.64         5.72 o                         
 -18   1  11         99.80         84.09         5.26 o                         
 -17   1  11        106.09        104.42         4.86 o                         
 -16   1  11         42.06         47.45         4.49 o                         
 -15   1  11         24.62         45.24         4.43 o                         
 -14   1  11          1.95         14.25         5.19 o                         
 -13   1  11         45.97         32.81         6.45 o                         
 -12   1  11         38.33         46.32         6.79 o                         
 -11   1  11        528.37        503.56         8.41 o                         
 -10   1  11         22.27         25.92         6.82 o                         
  -9   1  11         45.11         38.29         5.65 o                         
  -8   1  11        138.39        173.68         7.50 o                         
  -7   1  11        111.30        105.03         7.36 o                         
  -6   1  11        840.28        807.34        15.04 o                         
  -5   1  11          3.80          6.46         5.18 o                         
  -4   1  11        166.40        180.88         5.73 o                         
  -3   1  11         71.22         61.51         4.81 o                         
  -2   1  11        147.33        133.20         7.89 o                         
  -1   1  11        706.52        628.32        11.35 o                         
   0   1  11       1605.67       1598.11        44.77 o                         
   1   1  11       1895.91       2201.76        21.79 o                         
   2   1  11         73.77         97.04         5.80 o                         
   3   1  11        309.99        286.06         5.64 o                         
   4   1  11        279.06        308.98         7.53 o                         
   5   1  11        802.64        829.59         6.81 o                         
   6   1  11        290.41        286.83         8.07 o                         
   7   1  11        658.30        632.23         8.37 o                         
   8   1  11         17.23         20.33         4.27 o                         
   9   1  11         51.29         58.07         5.52 o                         
  10   1  11        242.89        276.81         6.22 o                         
  11   1  11         21.88         28.58         3.86 o                         
  12   1  11          1.98          7.79         4.37 o                         
  13   1  11        116.12        117.82         4.86 o                         
  14   1  11          1.79          4.30         3.93 o                         
  15   1  11         20.51         31.42         4.50 o                         
  16   1  11         92.78         75.94         4.83 o                         
  17   1  11         14.29         12.53         4.65 o                         
 -20   2  11         71.02         67.11         9.20 o                         
 -19   2  11        117.78        110.03         6.41 o                         
 -18   2  11        296.88        279.90        16.68 o                         
 -17   2  11         32.15         34.32         5.67 o                         
 -16   2  11        369.03        399.89         9.25 o                         
 -15   2  11        164.48        166.72         7.04 o                         
 -14   2  11        578.26        593.35         8.19 o                         
 -13   2  11         93.70         96.38        12.60 o                         
 -12   2  11       1163.99       1165.14        14.97 o                         
 -11   2  11        512.78        519.38         8.34 o                         
 -10   2  11        406.59        400.26         8.29 o                         
  -9   2  11        700.41        699.31         7.90 o                         
  -8   2  11       1978.25       1933.24        77.94 o                         
  -7   2  11        263.89        281.66         6.48 o                         
  -6   2  11       1369.09       1301.97        25.10 o                         
  -5   2  11       1667.94       1677.99        31.40 o                         
  -4   2  11        944.64        859.40         7.78 o                         
  -3   2  11        877.23        859.88        18.11 o                         
  -2   2  11       4314.56       4277.19        57.82 o                         
  -1   2  11       2512.33       2582.62        24.35 o                         
   0   2  11       6671.40       6881.22        65.07 o                         
   1   2  11         65.20         66.30         5.32 o                         
   2   2  11       2342.75       2421.53         8.58 o                         
   3   2  11         15.82         29.83         4.91 o                         
   4   2  11       2373.26       2410.97        52.37 o                         
   5   2  11       1057.01       1077.77        11.49 o                         
   6   2  11       1156.57       1065.85        26.90 o                         
   7   2  11        244.20        237.08         4.86 o                         
   8   2  11         80.10         80.19         4.46 o                         
   9   2  11         44.06         57.46         5.72 o                         
  10   2  11        287.92        298.03         8.97 o                         
  11   2  11         39.31         45.16         4.39 o                         
  12   2  11        174.21        188.43         6.72 o                         
  13   2  11        216.99        227.61         5.18 o                         
  14   2  11        900.08        896.77        23.94 o                         
  15   2  11        129.76        119.70         4.94 o                         
  16   2  11        460.27        396.80        19.01 o                         
  17   2  11          9.92         13.38         4.50 o                         
 -20   3  11         31.51         20.68         5.58 o                         
 -19   3  11        126.33        107.04         5.76 o                         
 -18   3  11         50.64         49.31         5.85 o                         
 -17   3  11        300.25        293.58         6.68 o                         
 -16   3  11        156.56        188.16         6.07 o                         
 -15   3  11        369.02        387.79         7.64 o                         
 -14   3  11         23.84         26.92         6.65 o                         
 -13   3  11       1134.15       1113.29        10.13 o                         
 -12   3  11        250.91        264.12         7.77 o                         
 -11   3  11        477.76        505.15        14.67 o                         
 -10   3  11        343.30        323.47        11.80 o                         
  -9   3  11         60.62         67.81         7.88 o                         
  -8   3  11        212.97        249.86         7.75 o                         
  -7   3  11       2676.08       2748.97        29.00 o                         
  -6   3  11          4.69          6.42         5.13 o                         
  -5   3  11       1281.46       1313.49        24.92 o                         
  -4   3  11        215.58        197.73         5.60 o                         
  -3   3  11       1922.90       1855.88        35.54 o                         
  -2   3  11        291.21        288.79         6.55 o                         
  -1   3  11       3220.01       3235.55        38.03 o                         
   0   3  11          1.46          7.87         5.88 o                         
   1   3  11       3705.49       3730.88        33.99 o                         
   2   3  11        599.25        559.47        15.82 o                         
   3   3  11       1338.11       1431.90        11.45 o                         
   4   3  11          7.75          6.75         4.37 o                         
   5   3  11       2404.80       2436.99        36.13 o                         
   6   3  11         47.59         50.96         5.12 o                         
   7   3  11        377.27        367.68         7.21 o                         
   8   3  11        225.51        222.30         6.35 o                         
   9   3  11       1462.76       1482.19        22.62 o                         
  10   3  11         84.85         92.29         4.67 o                         
  11   3  11        676.29        703.76        21.16 o                         
  12   3  11         21.42         22.89         4.37 o                         
  13   3  11        403.32        438.85         6.98 o                         
  14   3  11          6.37          8.55         4.61 o                         
  15   3  11        455.44        441.76         6.30 o                         
  16   3  11          1.44          1.95         4.87 o                         
 -19   4  11         17.11         13.68         6.05 o                         
 -18   4  11        170.57        148.55         6.29 o                         
 -17   4  11        171.10        166.24         5.66 o                         
 -16   4  11        283.12        285.78         6.62 o                         
 -15   4  11         96.40         97.40         7.28 o                         
 -14   4  11        445.96        453.83         9.67 o                         
 -13   4  11         98.14         93.25         7.26 o                         
 -12   4  11        961.20        980.90         8.82 o                         
 -11   4  11        177.21        167.29         7.58 o                         
 -10   4  11        145.33        151.09        10.75 o                         
  -9   4  11        162.04        149.50        12.85 o                         
  -8   4  11         13.89         13.46         6.95 o                         
  -7   4  11         63.48         70.02         5.71 o                         
  -6   4  11        869.76        886.56        17.77 o                         
  -5   4  11          1.28          4.07         5.58 o                         
  -4   4  11        567.82        569.86        12.30 o                         
  -3   4  11        276.89        254.01         7.19 o                         
  -2   4  11       1817.88       1822.26        61.74 o                         
  -1   4  11          7.78          9.60         4.94 o                         
   0   4  11       1239.85       1185.58        12.14 o                         
   1   4  11        211.59        245.21         5.33 o                         
   2   4  11       1628.42       1686.81        32.85 o                         
   3   4  11        227.05        213.90        14.61 o                         
   4   4  11       1955.00       2040.83        26.94 o                         
   5   4  11        193.14        205.34         8.69 o                         
   6   4  11        258.59        254.88         5.37 o                         
   7   4  11        275.59        285.68         9.16 o                         
   8   4  11        316.57        291.01         7.13 o                         
   9   4  11         70.75         67.81         4.82 o                         
  10   4  11       1025.44       1030.69        20.63 o                         
  11   4  11         44.53         55.28         4.75 o                         
  12   4  11        432.60        458.87         5.63 o                         
  13   4  11        103.36         99.59         4.88 o                         
  14   4  11         89.19         89.39         5.08 o                         
  15   4  11         46.98         43.65         5.54 o                         
 -18   5  11          7.66          7.13         6.17 o                         
 -17   5  11         70.38         64.58         6.25 o                         
 -16   5  11         55.54         51.54         6.09 o                         
 -15   5  11          0.90         -0.14         7.95 o                         
 -14   5  11         42.51         39.31         6.48 o                         
 -13   5  11        365.03        379.08         7.98 o                         
 -12   5  11          3.42          1.80         9.08 o                         
 -11   5  11        432.17        485.03        28.80 o                         
 -10   5  11        219.72        248.57         7.22 o                         
  -9   5  11        878.05        896.53        12.73 o                         
  -8   5  11        175.66        201.12         9.11 o                         
  -7   5  11        448.99        427.72        11.66 o                         
  -6   5  11       1181.23       1195.08        13.04 o                         
  -5   5  11        628.51        610.31        17.46 o                         
  -4   5  11        319.14        308.93        12.34 o                         
  -3   5  11         60.97         65.24         5.72 o                         
  -2   5  11        359.46        362.43        17.02 o                         
  -1   5  11        236.50        237.27         6.14 o                         
   0   5  11        244.11        252.97        12.79 o                         
   1   5  11        399.51        400.04        18.90 o                         
   2   5  11          8.17         13.09         5.42 o                         
   3   5  11       1405.10       1385.87        56.24 o                         
   4   5  11         55.89         52.91         4.62 o                         
   5   5  11        390.41        407.12         6.42 o                         
   6   5  11        414.45        392.48         9.20 o                         
   7   5  11        159.84        170.61         5.58 o                         
   8   5  11        985.50        950.16        16.36 o                         
   9   5  11        282.91        291.33         5.46 o                         
  10   5  11        435.62        416.87        10.34 o                         
  11   5  11        361.40        372.23        10.19 o                         
  12   5  11         12.70         17.13         4.99 o                         
  13   5  11          0.98          2.88         4.90 o                         
  14   5  11         66.25         58.62         4.41 o                         
 -17   6  11          0.20         -1.06         6.74 o                         
 -16   6  11          8.62          8.50         6.41 o                         
 -15   6  11        166.55        151.37         6.69 o                         
 -14   6  11         59.38         58.35         7.05 o                         
 -13   6  11         65.29         71.48         7.07 o                         
 -12   6  11          0.15          7.66         6.69 o                         
 -11   6  11          0.23          8.65         7.26 o                         
 -10   6  11         61.39         43.01         5.38 o                         
  -9   6  11         20.98         26.14         4.69 o                         
  -8   6  11        154.04        168.84         6.88 o                         
  -7   6  11         13.08         14.57         5.54 o                         
  -6   6  11          1.49          5.75         4.26 o                         
  -5   6  11          8.06         13.94         5.51 o                         
  -4   6  11         89.29         92.94         6.40 o                         
  -3   6  11        467.77        454.19        21.34 o                         
  -2   6  11        111.17        124.28         5.77 o                         
  -1   6  11          0.07         -0.91         5.36 o                         
   0   6  11         65.90         66.49         5.49 o                         
   1   6  11        194.38        199.89         6.45 o                         
   2   6  11         68.70         63.61         5.50 o                         
   3   6  11          0.64          2.60         4.54 o                         
   4   6  11          1.83          7.12         7.67 o                         
   5   6  11          7.43         -0.66         4.33 o                         
   6   6  11         37.90         42.91         4.52 o                         
   7   6  11        120.85        110.94         4.23 o                         
   8   6  11        120.83        117.39         4.98 o                         
   9   6  11         75.30         77.67         8.83 o                         
  10   6  11          0.38          5.34         4.54 o                         
  11   6  11         29.45         31.35         5.45 o                         
  12   6  11          0.26         12.32         8.26 o                         
  13   6  11          1.30         11.46         5.57 o                         
 -15   7  11          1.15          1.39         6.92 o                         
 -14   7  11         19.21         13.01         7.08 o                         
 -13   7  11         27.97         22.92         7.19 o                         
 -12   7  11          1.44         11.96        11.90 o                         
 -11   7  11          5.83          5.10         5.29 o                         
 -10   7  11          5.46         17.23         6.63 o                         
  -9   7  11         56.68         62.37         5.64 o                         
  -8   7  11         22.86         24.57         5.50 o                         
  -7   7  11        399.57        408.88        17.58 o                         
  -6   7  11          0.26          0.74         4.99 o                         
  -5   7  11        586.51        568.18         9.09 o                         
  -4   7  11          0.19          3.87         4.09 o                         
  -3   7  11         16.61         20.93         4.64 o                         
  -2   7  11         26.23         27.07         4.67 o                         
  -1   7  11         69.11         72.84         5.60 o                         
   0   7  11          2.93         10.23         5.34 o                         
   1   7  11         17.73         16.60         4.47 o                         
   2   7  11        165.50        154.45         5.77 o                         
   3   7  11        269.91        271.15        11.69 o                         
   4   7  11          2.71          6.11         5.48 o                         
   5   7  11        103.47         98.16         4.94 o                         
   6   7  11         47.44         40.63         4.46 o                         
   7   7  11          0.33          5.16         4.46 o                         
   8   7  11         10.52         16.22         4.53 o                         
   9   7  11        155.38        156.45         6.39 o                         
  10   7  11         34.67         36.92         4.93 o                         
  11   7  11         34.73         29.81         6.77 o                         
  12   7  11         39.71         13.75         5.90 o                         
 -13   8  11          2.98          7.57         7.82 o                         
 -12   8  11        107.58        106.84         7.95 o                         
 -11   8  11          0.57          6.67         7.08 o                         
 -10   8  11         16.43          9.27         5.42 o                         
  -9   8  11          0.69          0.55         5.88 o                         
  -8   8  11         12.17         22.28         5.54 o                         
  -7   8  11         12.34         13.73         4.93 o                         
  -6   8  11        180.82        186.23         5.37 o                         
  -5   8  11          4.07         11.59         4.59 o                         
  -4   8  11        102.30        111.27         4.77 o                         
  -3   8  11          1.34         10.78         4.83 o                         
  -2   8  11        107.44        108.68         4.99 o                         
  -1   8  11          6.18          3.78         4.57 o                         
   0   8  11         12.64         15.83         4.81 o                         
   1   8  11          6.64          7.89         4.75 o                         
   2   8  11         95.65        102.21         4.84 o                         
   3   8  11          4.36          4.43         5.71 o                         
   4   8  11        217.18        241.50         5.86 o                         
   5   8  11         12.99         12.27         4.17 o                         
   6   8  11          1.66          1.61         4.84 o                         
   7   8  11          1.85         10.38         4.99 o                         
   8   8  11         36.95         46.12         5.20 o                         
   9   8  11          1.06          3.83         5.42 o                         
 -10   9  11         15.67          4.35         7.35 o                         
  -9   9  11        147.24        136.72        20.25 o                         
  -8   9  11          6.57          4.29         6.36 o                         
  -7   9  11        119.94        109.55         6.27 o                         
  -6   9  11         31.55         40.31         7.55 o                         
  -5   9  11        223.95        222.95         5.63 o                         
  -4   9  11         10.57         13.11         4.91 o                         
  -3   9  11        299.28        286.85         9.22 o                         
  -2   9  11         32.68         25.97         4.82 o                         
  -1   9  11        187.38        176.92         7.83 o                         
   0   9  11         83.48         72.69         8.01 o                         
   1   9  11         26.00         31.09         5.15 o                         
   2   9  11         43.38         39.08         5.19 o                         
   3   9  11        121.10        130.44        10.00 o                         
   4   9  11         28.62         29.38         5.03 o                         
   5   9  11        111.86        102.12         5.60 o                         
   6   9  11          1.00          1.40         5.25 o                         
 -20   0  12         91.42         67.96         7.11 o                         
 -19   0  12          4.65         15.53         6.94 o                         
 -18   0  12        217.10        213.37         7.13 o                         
 -17   0  12         30.36         46.17        11.53 o                         
 -16   0  12         86.39        110.23         7.88 o                         
 -15   0  12        216.34        198.62        10.24 o                         
 -14   0  12        685.67        747.58        12.14 o                         
 -13   0  12        634.47        621.79        11.87 o                         
 -12   0  12       3427.44       3311.68        19.38 o                         
 -11   0  12          8.80          3.97         9.73 o                         
 -10   0  12        100.14        123.08         9.85 o                         
  -9   0  12       1422.66       1457.00        14.40 o                         
  -8   0  12        895.25        917.75        13.06 o                         
  -7   0  12       2074.96       1993.67        16.43 o                         
  -6   0  12       5691.72       6067.85        24.59 o                         
  -5   0  12        931.08        963.15         9.69 o                         
  -4   0  12        910.72        857.06         7.98 o                         
  -3   0  12        804.86        830.64         9.63 o                         
  -2   0  12       2704.65       2556.39        24.11 o                         
  -1   0  12        352.69        329.03        13.31 o                         
   0   0  12        850.86        897.40         9.34 o                         
   1   0  12         41.36         44.98         7.36 o                         
   2   0  12        906.44        914.77        55.88 o                         
   3   0  12        233.87        221.12        10.46 o                         
   4   0  12       4517.66       4507.72       144.34 o                         
   5   0  12       1170.39       1185.71        24.86 o                         
   6   0  12       1891.14       1905.04        25.68 o                         
   7   0  12       1503.43       1489.24        10.08 o                         
   8   0  12       1977.76       1922.15        38.74 o                         
   9   0  12       1469.22       1430.62         9.40 o                         
  10   0  12       1240.39       1271.82        42.34 o                         
  11   0  12        927.02       1033.99        28.38 o                         
  12   0  12        446.36        489.33        21.88 o                         
  13   0  12        341.88        389.21        21.42 o                         
  14   0  12        165.82        153.75         7.73 o                         
  15   0  12        144.77        135.03         7.31 o                         
  16   0  12        100.43         99.58        13.79 o                         
 -20   1  12         10.96         16.27         4.76 o                         
 -19   1  12        161.40        164.06         9.80 o                         
 -18   1  12         13.05         13.08         4.58 o                         
 -17   1  12        325.22        345.60         7.29 o                         
 -16   1  12        208.61        209.90         5.00 o                         
 -15   1  12        349.78        387.20         6.21 o                         
 -14   1  12        214.59        218.15         7.34 o                         
 -13   1  12       1739.80       1729.68        14.65 o                         
 -12   1  12         38.81         40.69         6.76 o                         
 -11   1  12        833.41        829.48        29.80 o                         
 -10   1  12         83.24         73.76         8.50 o                         
  -9   1  12         13.86         10.55         6.89 o                         
  -8   1  12        327.85        279.38        14.91 o                         
  -7   1  12       3154.62       3400.89        13.78 o                         
  -6   1  12         67.61         84.15         6.01 o                         
  -5   1  12       1845.29       1958.49        18.13 o                         
  -4   1  12        233.47        231.69         5.86 o                         
  -3   1  12       1364.54       1379.67        12.66 o                         
  -2   1  12        736.70        728.49         7.74 o                         
  -1   1  12        643.96        602.89        10.57 o                         
   0   1  12       3740.05       3670.32        73.96 o                         
   1   1  12         41.11         45.25         5.32 o                         
   2   1  12       1340.63       1342.47        37.98 o                         
   3   1  12       2427.25       2357.07        54.52 o                         
   4   1  12        341.73        380.39         7.53 o                         
   5   1  12        972.82        982.32        19.48 o                         
   6   1  12         52.02         52.00         4.84 o                         
   7   1  12        296.18        313.21        14.15 o                         
   8   1  12        242.06        221.55         5.87 o                         
   9   1  12       1295.33       1334.56        18.73 o                         
  10   1  12        708.46        716.70        20.65 o                         
  11   1  12        398.91        380.84        13.72 o                         
  12   1  12        315.73        331.55         4.77 o                         
  13   1  12        323.85        323.88        10.05 o                         
  14   1  12        182.46        179.44         6.57 o                         
  15   1  12         65.07         54.37         6.14 o                         
  16   1  12        124.52        114.42         5.24 o                         
 -20   2  12         19.17         13.12         4.97 o                         
 -19   2  12          4.63          3.11         3.75 o                         
 -18   2  12        111.09         99.76         4.92 o                         
 -17   2  12          0.08         -2.63         4.22 o                         
 -16   2  12        366.75        391.96        12.13 o                         
 -15   2  12        467.53        433.69        19.63 o                         
 -14   2  12        454.93        483.10        12.48 o                         
 -13   2  12        170.67        160.27         7.18 o                         
 -12   2  12        831.40        821.15        45.64 o                         
 -11   2  12          0.80          0.55         6.70 o                         
 -10   2  12         98.87         97.89         7.24 o                         
  -9   2  12        980.30        954.49        13.75 o                         
  -8   2  12        130.00        156.46         7.70 o                         
  -7   2  12        765.40        776.96        22.25 o                         
  -6   2  12        262.20        272.50         6.44 o                         
  -5   2  12        255.64        247.63         6.36 o                         
  -4   2  12        172.25        192.80         6.29 o                         
  -3   2  12          0.67          4.92         5.90 o                         
  -2   2  12        435.22        390.64        19.15 o                         
  -1   2  12        542.50        524.65         7.22 o                         
   0   2  12        678.81        683.36         7.55 o                         
   1   2  12       1905.89       1877.45        34.98 o                         
   2   2  12       1200.09       1165.13        37.00 o                         
   3   2  12        415.80        435.47         5.88 o                         
   4   2  12        396.70        398.58         5.77 o                         
   5   2  12        258.52        292.00         6.33 o                         
   6   2  12        138.83        144.63         7.04 o                         
   7   2  12        290.31        285.85         5.20 o                         
   8   2  12        212.16        231.94         4.92 o                         
   9   2  12        947.23        939.95        22.58 o                         
  10   2  12        514.23        497.31        13.77 o                         
  11   2  12         83.69         86.71         5.82 o                         
  12   2  12         85.00         90.15         4.66 o                         
  13   2  12          0.81          8.16         4.40 o                         
  14   2  12         76.06         77.29         4.92 o                         
  15   2  12          5.10          9.56         4.73 o                         
  16   2  12         56.65         38.13         8.87 o                         
 -19   3  12         28.22         21.75         5.86 o                         
 -18   3  12          1.69          7.17         5.41 o                         
 -17   3  12         35.47         37.26         5.67 o                         
 -16   3  12          1.65          2.25         4.96 o                         
 -15   3  12          1.05         -1.63         6.66 o                         
 -14   3  12        138.21        149.10        15.78 o                         
 -13   3  12         30.53         25.85         5.49 o                         
 -12   3  12        149.60        127.30         7.95 o                         
 -11   3  12        231.21        223.99         9.52 o                         
 -10   3  12          8.99         11.32         6.78 o                         
  -9   3  12         41.15         39.53         6.94 o                         
  -8   3  12        472.68        422.11         8.02 o                         
  -7   3  12        158.68        152.37        10.92 o                         
  -6   3  12        438.83        393.16         6.79 o                         
  -5   3  12          9.39          6.18         5.22 o                         
  -4   3  12         30.59         44.28         6.54 o                         
  -3   3  12         99.02        120.19         6.87 o                         
  -2   3  12         37.47         38.37         5.75 o                         
  -1   3  12        483.40        552.19         9.85 o                         
   0   3  12        269.52        321.41         6.44 o                         
   1   3  12         15.71         15.13         4.53 o                         
   2   3  12        860.94        866.19        21.83 o                         
   3   3  12         40.25         49.69         5.08 o                         
   4   3  12          2.61          5.32         4.32 o                         
   5   3  12         26.15         32.33         4.33 o                         
   6   3  12        194.74        215.26         4.82 o                         
   7   3  12         80.30         78.94         6.49 o                         
   8   3  12        278.81        276.71         5.29 o                         
   9   3  12        217.49        219.60         6.33 o                         
  10   3  12         20.12         22.55         5.03 o                         
  11   3  12         10.44          5.15         4.02 o                         
  12   3  12         55.17         55.42         4.70 o                         
  13   3  12         61.00         58.69         4.67 o                         
  14   3  12          1.18          9.30         4.09 o                         
  15   3  12         38.49         34.27         5.01 o                         
 -18   4  12         65.62         56.64         6.35 o                         
 -17   4  12          0.36          2.48         4.66 o                         
 -16   4  12          4.40         -5.38         6.40 o                         
 -15   4  12          0.79          8.29         6.30 o                         
 -14   4  12          3.62          6.12         6.81 o                         
 -13   4  12         23.29         20.40         6.52 o                         
 -12   4  12        573.56        537.51        16.95 o                         
 -11   4  12        477.70        482.90        14.19 o                         
 -10   4  12        192.13        202.22         7.23 o                         
  -9   4  12        147.01        140.07         7.07 o                         
  -8   4  12         12.42         19.86         6.17 o                         
  -7   4  12        261.61        269.54         7.49 o                         
  -6   4  12          9.53         10.53         5.78 o                         
  -5   4  12        561.16        579.22        12.20 o                         
  -4   4  12        303.21        293.41         6.40 o                         
  -3   4  12         92.27         98.50         6.33 o                         
  -2   4  12        191.66        220.41         8.08 o                         
  -1   4  12         52.31         62.86         5.50 o                         
   0   4  12         56.38         76.43         5.64 o                         
   1   4  12        392.62        392.72         5.74 o                         
   2   4  12         12.56         14.28         5.70 o                         
   3   4  12         26.60         30.79         5.62 o                         
   4   4  12        535.78        522.12        16.45 o                         
   5   4  12        810.84        811.62        25.85 o                         
   6   4  12        144.68        158.47         8.45 o                         
   7   4  12          9.08          8.06         4.28 o                         
   8   4  12          0.62          3.36         5.05 o                         
   9   4  12        163.72        184.50         6.90 o                         
  10   4  12         53.57         51.15         4.67 o                         
  11   4  12         69.59         68.18         4.52 o                         
  12   4  12          0.49          5.69         4.60 o                         
  13   4  12        173.75        162.83         4.94 o                         
  14   4  12         18.17         18.69         4.96 o                         
  15   4  12         17.91         21.46         5.10 o                         
 -17   5  12        123.16        105.72         6.42 o                         
 -16   5  12         73.21         79.60         6.22 o                         
 -15   5  12          5.48          4.95         6.38 o                         
 -14   5  12         86.72         84.41         7.19 o                         
 -13   5  12        314.78        299.56        18.06 o                         
 -12   5  12        203.42        204.77        11.05 o                         
 -11   5  12        747.65        806.82        55.85 o                         
 -10   5  12        113.86        116.50         6.78 o                         
  -9   5  12        147.12        141.50         7.36 o                         
  -8   5  12         66.67         65.84         5.53 o                         
  -7   5  12        108.93         96.76         5.62 o                         
  -6   5  12        856.23        860.50        15.43 o                         
  -5   5  12         65.06         66.60         5.96 o                         
  -4   5  12        281.94        298.52         7.09 o                         
  -3   5  12        151.11        161.84         5.43 o                         
  -2   5  12        293.13        316.73         9.17 o                         
  -1   5  12         15.40         34.39         5.50 o                         
   0   5  12         92.15        101.85         4.87 o                         
   1   5  12          4.96         20.91         5.34 o                         
   2   5  12         36.38         58.85         5.38 o                         
   3   5  12        120.08        120.56         6.84 o                         
   4   5  12        420.97        416.28        20.56 o                         
   5   5  12        613.08        629.60        27.28 o                         
   6   5  12         47.11         50.83         4.23 o                         
   7   5  12         22.38         17.82         5.09 o                         
   8   5  12         18.54         19.07         5.05 o                         
   9   5  12         95.56         99.23         7.48 o                         
  10   5  12        334.71        353.84         5.09 o                         
  11   5  12          8.99         10.28         4.31 o                         
  12   5  12        222.36        212.77         6.68 o                         
  13   5  12          0.53          8.23         4.88 o                         
  14   5  12        373.71        324.59        22.49 o                         
 -16   6  12        161.21        146.11         6.72 o                         
 -15   6  12         42.47         49.44         8.45 o                         
 -14   6  12         68.81         56.42         7.27 o                         
 -13   6  12        307.20        286.23        26.72 o                         
 -12   6  12        169.75        174.61         7.61 o                         
 -11   6  12        126.98        136.53         6.79 o                         
 -10   6  12        462.88        479.66         8.13 o                         
  -9   6  12          4.65          5.48         4.38 o                         
  -8   6  12        994.17        999.15        22.24 o                         
  -7   6  12        375.32        389.45         6.72 o                         
  -6   6  12        933.54        943.46        20.57 o                         
  -5   6  12        808.46        856.66        20.86 o                         
  -4   6  12        109.79        126.75         6.05 o                         
  -3   6  12         63.26         67.08         5.54 o                         
  -2   6  12        989.02       1014.09        21.38 o                         
  -1   6  12         89.06         84.95         5.52 o                         
   0   6  12       1138.48       1167.12        34.17 o                         
   1   6  12        217.25        222.27         6.30 o                         
   2   6  12         31.30         42.25         5.70 o                         
   3   6  12        499.69        534.91        17.29 o                         
   4   6  12        323.16        336.51        11.90 o                         
   5   6  12         78.40         94.39         6.57 o                         
   6   6  12        123.75        143.71         5.63 o                         
   7   6  12         58.96         68.70         4.52 o                         
   8   6  12        382.66        393.07        20.10 o                         
   9   6  12        491.02        534.50        18.27 o                         
  10   6  12         45.93         49.39         6.04 o                         
  11   6  12        393.51        370.30         8.22 o                         
  12   6  12         14.60         22.42         4.92 o                         
 -14   7  12         61.29         54.31         7.20 o                         
 -13   7  12          6.71         17.40         7.53 o                         
 -12   7  12         77.88         67.38         7.51 o                         
 -11   7  12         68.93         69.85         7.07 o                         
 -10   7  12          1.11          1.83         6.80 o                         
  -9   7  12        206.51        225.64         9.96 o                         
  -8   7  12         76.20         79.87         4.80 o                         
  -7   7  12        542.55        544.05         9.64 o                         
  -6   7  12         46.92         38.92         4.37 o                         
  -5   7  12        316.70        318.39         5.59 o                         
  -4   7  12         67.08         75.86         4.67 o                         
  -3   7  12        485.11        496.01         9.41 o                         
  -2   7  12        175.10        178.47         5.80 o                         
  -1   7  12       1599.32       1570.58        10.35 o                         
   0   7  12        170.01        176.13         7.20 o                         
   1   7  12         11.85          7.83         4.45 o                         
   2   7  12        276.37        259.94         7.04 o                         
   3   7  12         76.19         85.93         5.81 o                         
   4   7  12        441.80        457.20        20.33 o                         
   5   7  12         24.55         33.01         5.28 o                         
   6   7  12          9.67         14.98         5.51 o                         
   7   7  12        387.92        380.89         7.47 o                         
   8   7  12         52.01         53.05         5.43 o                         
   9   7  12         95.87         87.15         5.93 o                         
  10   7  12         86.49         82.59         5.80 o                         
  11   7  12         39.20         36.78         5.85 o                         
 -12   8  12         29.70         25.47         5.78 o                         
 -11   8  12         27.95         18.68         7.36 o                         
 -10   8  12        103.97         95.45         5.77 o                         
  -9   8  12         67.24         62.96         6.02 o                         
  -8   8  12          9.65         14.60         4.90 o                         
  -7   8  12          0.27          5.75         4.28 o                         
  -6   8  12          2.79          4.74         4.40 o                         
  -5   8  12          0.58          1.96         4.78 o                         
  -4   8  12         43.82         50.57         4.71 o                         
  -3   8  12         53.43         58.41         4.96 o                         
  -2   8  12        206.29        205.62         5.18 o                         
  -1   8  12          4.68          5.20         5.23 o                         
   0   8  12         66.78         70.42         4.87 o                         
   1   8  12        132.96        108.49         4.84 o                         
   2   8  12          0.42          1.90         4.55 o                         
   3   8  12          0.52          7.90         4.66 o                         
   4   8  12         19.59         21.13         4.34 o                         
   5   8  12        100.21         88.76         5.17 o                         
   6   8  12         13.04         14.93         5.08 o                         
   7   8  12         52.66         35.67         4.47 o                         
   8   8  12          6.78         10.94         5.24 o                         
  -8   9  12          0.56          7.43         5.05 o                         
  -7   9  12         13.59         12.01         5.09 o                         
  -6   9  12         18.06         15.48         5.16 o                         
  -5   9  12          3.70          8.79         5.11 o                         
  -4   9  12         17.22         18.49         4.95 o                         
  -3   9  12         33.34         30.24         4.95 o                         
  -2   9  12         52.33         48.39         5.85 o                         
  -1   9  12         11.64          5.40         4.57 o                         
   0   9  12          2.58          3.20         4.63 o                         
   1   9  12          8.04         33.52        17.86 o                         
   2   9  12          0.61         -1.48         4.73 o                         
   3   9  12          7.44          6.28         4.60 o                         
   4   9  12          0.20          2.23         5.15 o                         
   5   9  12         24.55         18.69         5.06 o                         
 -20   1  13          6.44          2.75         4.22 o                         
 -19   1  13         37.81         28.82         4.69 o                         
 -18   1  13         46.19         46.91         4.18 o                         
 -17   1  13         17.99         11.40         4.50 o                         
 -16   1  13         50.10         62.67         6.82 o                         
 -15   1  13          1.77          2.39         7.11 o                         
 -14   1  13          0.87          8.84        11.34 o                         
 -13   1  13         68.75         59.23         5.33 o                         
 -12   1  13        144.22        146.11         6.87 o                         
 -11   1  13        130.52        136.48         6.92 o                         
 -10   1  13         99.81        113.23         7.79 o                         
  -9   1  13         54.26         78.53         7.81 o                         
  -8   1  13          4.51          9.97         9.72 o                         
  -7   1  13        158.45        161.30         9.97 o                         
  -6   1  13          2.22         12.85         5.57 o                         
  -5   1  13         92.73         90.92         6.14 o                         
  -4   1  13         20.04         16.46         5.87 o                         
  -3   1  13         84.77         91.83         4.70 o                         
  -2   1  13        815.71        806.81         6.43 o                         
  -1   1  13        559.66        626.75        21.98 o                         
   0   1  13          8.10         18.02         5.04 o                         
   1   1  13        732.50        819.12        10.67 o                         
   2   1  13          4.40         13.25         4.45 o                         
   3   1  13          0.06          1.41         4.82 o                         
   4   1  13        643.59        675.42        17.30 o                         
   5   1  13         35.86         30.93         5.91 o                         
   6   1  13          4.12         11.30         4.50 o                         
   7   1  13         31.45         32.37         4.56 o                         
   8   1  13        259.06        250.03         5.03 o                         
   9   1  13         49.06         48.57         4.05 o                         
  10   1  13        114.40        112.10         7.15 o                         
  11   1  13          0.17          1.11         4.50 o                         
  12   1  13        103.35        104.99         4.61 o                         
  13   1  13          0.14          0.72         4.37 o                         
  14   1  13         23.77         21.28         4.54 o                         
  15   1  13          4.74         12.33         4.52 o                         
  16   1  13         46.92         44.07         4.87 o                         
 -19   2  13        111.75        101.72         6.65 o                         
 -18   2  13         48.12         39.74         4.70 o                         
 -17   2  13        509.75        497.95        14.96 o                         
 -16   2  13          5.53          9.44         5.93 o                         
 -15   2  13        598.24        582.24        16.86 o                         
 -14   2  13         22.45         22.31         6.67 o                         
 -13   2  13       1169.57       1175.73        11.61 o                         
 -12   2  13          4.13          7.19         6.78 o                         
 -11   2  13        164.59        176.26         7.10 o                         
 -10   2  13        256.79        276.19         7.48 o                         
  -9   2  13         33.24         39.07         7.55 o                         
  -8   2  13          0.13         -1.51         5.95 o                         
  -7   2  13        584.41        581.28         8.06 o                         
  -6   2  13         60.22         47.55         5.78 o                         
  -5   2  13        559.98        566.57         6.82 o                         
  -4   2  13          8.01          0.23         4.87 o                         
  -3   2  13       1774.38       1736.23        48.24 o                         
  -2   2  13        351.31        378.84        10.11 o                         
  -1   2  13       2865.45       2906.40        56.22 o                         
   0   2  13          7.57         22.39         4.99 o                         
   1   2  13       2519.00       2534.16        29.48 o                         
   2   2  13        203.26        223.50         5.46 o                         
   3   2  13       1034.19       1048.54        16.39 o                         
   4   2  13          0.45          7.75         5.03 o                         
   5   2  13       1328.19       1311.73        29.79 o                         
   6   2  13         10.08         18.55         4.67 o                         
   7   2  13        168.18        164.43         5.40 o                         
   8   2  13        526.16        497.92        13.36 o                         
   9   2  13        432.79        446.54        20.89 o                         
  10   2  13        224.91        219.60         6.70 o                         
  11   2  13        299.61        321.06         5.29 o                         
  12   2  13          2.31          7.44         3.92 o                         
  13   2  13        219.13        216.28         5.06 o                         
  14   2  13        111.19        103.25         5.01 o                         
  15   2  13        418.36        400.69        15.07 o                         
 -19   3  13         20.21         18.61         5.16 o                         
 -18   3  13        181.99        171.27         6.39 o                         
 -17   3  13         71.89         73.07         4.79 o                         
 -16   3  13        207.61        208.55         7.96 o                         
 -15   3  13         24.90         31.57         6.56 o                         
 -14   3  13        278.22        286.48        13.47 o                         
 -13   3  13         95.91         83.60        14.18 o                         
 -12   3  13        496.38        516.04        14.70 o                         
 -11   3  13          0.33          3.92         6.50 o                         
 -10   3  13         40.45         55.73        10.17 o                         
  -9   3  13          1.67         11.24         6.69 o                         
  -8   3  13       1744.44       1882.22        33.27 o                         
  -7   3  13          4.49         11.92         5.84 o                         
  -6   3  13       4677.55       4576.70        54.18 o                         
  -5   3  13         13.92         24.72         5.88 o                         
  -4   3  13       1599.43       1615.59        42.27 o                         
  -3   3  13        275.25        275.68         9.31 o                         
  -2   3  13        560.05        517.82        13.01 o                         
  -1   3  13         61.25         69.61         5.66 o                         
   0   3  13        738.23        739.77         7.32 o                         
   1   3  13         76.44         82.06         4.56 o                         
   2   3  13        587.05        595.70         6.15 o                         
   3   3  13        135.43        114.69         6.39 o                         
   4   3  13       1536.47       1501.94        27.37 o                         
   5   3  13         58.89         67.23         4.27 o                         
   6   3  13       1700.09       1665.74        27.89 o                         
   7   3  13        126.69        121.02         4.94 o                         
   8   3  13       2317.33       2365.41        37.37 o                         
   9   3  13        271.63        274.54        10.95 o                         
  10   3  13       1570.87       1604.50        24.48 o                         
  11   3  13         27.12         28.69         4.18 o                         
  12   3  13        109.31        109.30         4.64 o                         
  13   3  13          2.87          4.03         4.53 o                         
  14   3  13        147.13        126.60         5.13 o                         
  15   3  13          1.25         -0.37         4.76 o                         
 -18   4  13         15.35          7.83         5.44 o                         
 -17   4  13        143.11        127.12         5.97 o                         
 -16   4  13         44.29         39.68         7.17 o                         
 -15   4  13        264.80        262.14         8.06 o                         
 -14   4  13          8.52          5.34         5.02 o                         
 -13   4  13        319.28        325.54         9.59 o                         
 -12   4  13        169.87        194.07         5.02 o                         
 -11   4  13        311.55        331.19         7.63 o                         
 -10   4  13          5.41         18.32         6.58 o                         
  -9   4  13        114.85        126.90         5.79 o                         
  -8   4  13         31.56         30.69         5.59 o                         
  -7   4  13        739.39        780.13         7.42 o                         
  -6   4  13          9.84          8.33         6.37 o                         
  -5   4  13       1035.92       1050.79        19.78 o                         
  -4   4  13        223.71        244.44         6.16 o                         
  -3   4  13        563.72        625.04         7.05 o                         
  -2   4  13         80.19         72.00         5.02 o                         
  -1   4  13       1203.85       1253.66        28.01 o                         
   0   4  13          0.77          3.78         5.60 o                         
   1   4  13       1127.23       1191.20        33.43 o                         
   2   4  13          0.90          8.57         5.50 o                         
   3   4  13       1516.27       1565.25        36.49 o                         
   4   4  13         16.18         25.79         6.42 o                         
   5   4  13        612.51        614.73        12.54 o                         
   6   4  13         62.94         70.88         4.85 o                         
   7   4  13        105.11        107.13         6.55 o                         
   8   4  13         34.36         34.94         4.03 o                         
   9   4  13        516.64        518.26         5.44 o                         
  10   4  13          3.31          9.17         4.54 o                         
  11   4  13        444.96        435.80        16.35 o                         
  12   4  13         34.30         35.42         4.93 o                         
  13   4  13        260.09        224.12         5.46 o                         
  14   4  13        118.82        109.99         5.30 o                         
 -17   5  13          1.02         -0.21         4.85 o                         
 -16   5  13         99.41         88.44         7.88 o                         
 -15   5  13          0.27          3.63         6.87 o                         
 -14   5  13        231.19        233.23        30.83 o                         
 -13   5  13         37.19         28.98         6.56 o                         
 -12   5  13        123.09        117.37         9.60 o                         
 -11   5  13         93.28        101.21         5.40 o                         
 -10   5  13        226.03        204.66        13.96 o                         
  -9   5  13        104.66        125.65         7.33 o                         
  -8   5  13        296.80        307.06        13.38 o                         
  -7   5  13          3.27          8.98         6.64 o                         
  -6   5  13        301.71        325.67        12.48 o                         
  -5   5  13         73.47         57.74         5.54 o                         
  -4   5  13        425.28        456.80        19.82 o                         
  -3   5  13        396.94        375.83         9.97 o                         
  -2   5  13        311.96        307.28        10.79 o                         
  -1   5  13        125.23        118.82         5.08 o                         
   0   5  13        285.68        281.25         6.64 o                         
   1   5  13         57.12         67.57         5.35 o                         
   2   5  13        382.89        401.27         6.52 o                         
   3   5  13          0.04          5.22         4.16 o                         
   4   5  13        303.41        316.37         8.32 o                         
   5   5  13          0.03         -3.84         5.81 o                         
   6   5  13        321.02        346.59         5.94 o                         
   7   5  13          1.67          5.10         4.95 o                         
   8   5  13        133.86        139.47         7.23 o                         
   9   5  13          3.50         10.19         5.93 o                         
  10   5  13        424.12        416.56         8.79 o                         
  11   5  13         51.10         43.94         4.42 o                         
  12   5  13        165.06        142.96         5.31 o                         
  13   5  13         79.83         64.43         5.27 o                         
 -16   6  13          2.15          8.34         8.89 o                         
 -15   6  13          3.32          4.37         5.51 o                         
 -14   6  13          1.44         -0.04         5.18 o                         
 -13   6  13          1.19          7.01         5.17 o                         
 -12   6  13         25.82         25.48         5.31 o                         
 -11   6  13          3.06          6.15         3.78 o                         
 -10   6  13          3.45          6.99         4.50 o                         
  -9   6  13          0.10          6.05         4.61 o                         
  -8   6  13         28.62         28.29         4.06 o                         
  -7   6  13          1.03          5.46         5.42 o                         
  -6   6  13         92.57         99.50         5.58 o                         
  -5   6  13          3.57         19.12         5.66 o                         
  -4   6  13        148.40        158.45         5.71 o                         
  -3   6  13         22.54         20.68         5.41 o                         
  -2   6  13        120.96        145.04        14.91 o                         
  -1   6  13          1.00          8.74         5.20 o                         
   0   6  13          2.10          5.56         5.30 o                         
   1   6  13         49.55         46.19         7.21 o                         
   2   6  13         13.95         21.28         5.11 o                         
   3   6  13         27.38         31.07         5.19 o                         
   4   6  13          1.03          6.45         5.40 o                         
   5   6  13         29.11         29.80         7.20 o                         
   6   6  13         29.18         30.86         5.27 o                         
   7   6  13         21.67         36.23         5.39 o                         
   8   6  13         16.84         18.70         5.45 o                         
   9   6  13         23.34         20.95         5.47 o                         
  10   6  13         21.17         23.92         6.80 o                         
  11   6  13         34.11         29.18         4.84 o                         
  12   6  13          0.04          0.77         5.65 o                         
 -14   7  13        108.33         97.83        24.52 o                         
 -13   7  13          3.49          8.19         6.93 o                         
 -12   7  13         74.26         68.47        11.22 o                         
 -11   7  13         21.99         23.85         6.37 o                         
 -10   7  13          5.78          9.46         5.27 o                         
  -9   7  13         25.42         22.24         3.85 o                         
  -8   7  13        171.32        179.01         5.15 o                         
  -7   7  13          1.61          7.30         4.84 o                         
  -6   7  13         73.96         72.51         4.35 o                         
  -5   7  13          3.33          5.04         4.50 o                         
  -4   7  13          4.44          2.92         4.61 o                         
  -3   7  13         20.44         26.91         5.39 o                         
  -2   7  13         87.48         85.71         5.78 o                         
  -1   7  13        151.34        162.27         9.60 o                         
   0   7  13        210.97        210.98         7.57 o                         
   1   7  13          8.80          7.58         5.28 o                         
   2   7  13        290.20        281.11         9.44 o                         
   3   7  13         39.78         33.21         4.52 o                         
   4   7  13        170.31        177.13         6.01 o                         
   5   7  13          0.60          5.23         7.61 o                         
   6   7  13          6.89          6.63         4.65 o                         
   7   7  13          2.15          5.37         5.27 o                         
   8   7  13         46.08         44.52         5.56 o                         
   9   7  13          6.74         10.46         5.71 o                         
  10   7  13         28.41         25.33         4.84 o                         
 -11   8  13         51.21         38.70         6.99 o                         
 -10   8  13          0.33          4.33         5.45 o                         
  -9   8  13         14.48         12.75         4.87 o                         
  -8   8  13         82.14         71.93         4.92 o                         
  -7   8  13         85.77         83.09         5.11 o                         
  -6   8  13         72.45         70.16         4.71 o                         
  -5   8  13         32.23         32.10         5.15 o                         
  -4   8  13          0.82          2.75         4.77 o                         
  -3   8  13         83.26         78.36         5.32 o                         
  -2   8  13          2.59          8.11         4.73 o                         
  -1   8  13        147.23        144.51         5.62 o                         
   0   8  13         21.43         19.41         4.95 o                         
   1   8  13         34.82         35.94         4.62 o                         
   2   8  13         24.18         31.30         5.62 o                         
   3   8  13        273.27        252.77        14.17 o                         
   4   8  13          0.21         -0.95         5.41 o                         
   5   8  13          1.13          8.66         4.77 o                         
   6   8  13         20.69         14.38         5.62 o                         
   7   8  13          1.31          3.20         4.55 o                         
  -7   9  13         12.62         12.09         4.81 o                         
  -6   9  13        117.82         97.28         5.33 o                         
  -5   9  13          7.85          5.51         4.82 o                         
  -4   9  13        175.57        144.16         5.57 o                         
  -3   9  13          2.13          4.10         4.85 o                         
  -2   9  13        103.19         92.69         5.46 o                         
  -1   9  13         47.35         40.31         4.96 o                         
   0   9  13          3.43         10.57         4.70 o                         
   1   9  13         10.58         14.81         4.94 o                         
   2   9  13         21.35         35.69         4.84 o                         
   3   9  13          0.02          8.55         5.18 o                         
 -19   0  14        213.04        189.07        15.06 o                         
 -18   0  14         45.33         50.05         6.67 o                         
 -17   0  14        115.78        130.92         7.68 o                         
 -16   0  14        184.47        176.14        10.33 o                         
 -15   0  14         16.75         11.63         8.83 o                         
 -14   0  14         28.48         33.03         9.55 o                         
 -13   0  14       1267.62       1344.45        14.19 o                         
 -12   0  14        171.32        164.49         9.92 o                         
 -11   0  14       1637.96       1756.98        15.04 o                         
 -10   0  14          1.94          3.46         9.43 o                         
  -9   0  14        255.73        276.75        11.04 o                         
  -8   0  14         35.15         28.55         9.73 o                         
  -7   0  14        402.49        426.34        11.63 o                         
  -6   0  14        211.44        233.08        11.16 o                         
  -5   0  14        270.32        284.60         7.81 o                         
  -4   0  14        634.83        705.30        24.91 o                         
  -3   0  14       1402.04       1449.55        25.58 o                         
  -2   0  14        851.88        876.06         9.56 o                         
  -1   0  14          3.46          9.68         7.16 o                         
   0   0  14         64.70         59.17         7.56 o                         
   1   0  14        209.29        219.58         7.79 o                         
   2   0  14        244.30        231.83         7.77 o                         
   3   0  14       2211.44       2274.31        11.90 o                         
   4   0  14       1329.67       1283.17        57.62 o                         
   5   0  14        538.62        515.58        33.49 o                         
   6   0  14         19.44         31.53         6.25 o                         
   7   0  14        313.49        319.75        12.04 o                         
   8   0  14        430.55        441.84        18.88 o                         
   9   0  14         36.29         40.52         6.35 o                         
  10   0  14        622.94        608.23        16.73 o                         
  11   0  14        115.77        122.59         6.71 o                         
  12   0  14        498.88        456.81         7.07 o                         
  13   0  14        297.23        279.93        22.90 o                         
  14   0  14        178.82        183.81         7.29 o                         
  15   0  14         26.06         22.98         6.69 o                         
 -19   1  14          9.67         10.40         4.67 o                         
 -18   1  14        174.93        157.42         5.72 o                         
 -17   1  14         95.90        101.02         8.35 o                         
 -16   1  14          5.77         10.56         5.18 o                         
 -15   1  14        101.69        106.66        10.06 o                         
 -14   1  14        101.22        115.36         5.74 o                         
 -13   1  14        150.61        142.13         6.95 o                         
 -12   1  14       1058.40       1108.25        31.82 o                         
 -11   1  14          0.65          6.81         6.42 o                         
 -10   1  14        301.53        328.79         7.62 o                         
  -9   1  14          1.21         14.37         5.95 o                         
  -8   1  14         36.89         51.00         7.17 o                         
  -7   1  14        431.32        460.54        13.87 o                         
  -6   1  14        726.37        815.24        12.15 o                         
  -5   1  14        804.92        801.38        30.45 o                         
  -4   1  14        231.86        221.72         5.72 o                         
  -3   1  14        466.17        455.44         7.42 o                         
  -2   1  14        223.78        249.86         9.37 o                         
  -1   1  14        446.28        399.11        10.10 o                         
   0   1  14        489.67        536.74        10.89 o                         
   1   1  14        396.57        413.19        10.49 o                         
   2   1  14         31.61         37.12         5.64 o                         
   3   1  14       1476.73       1517.17        27.29 o                         
   4   1  14       2437.73       2445.10        33.99 o                         
   5   1  14        455.50        469.73         6.89 o                         
   6   1  14        170.38        202.47         5.01 o                         
   7   1  14        128.27        150.51         4.93 o                         
   8   1  14         79.90         99.21         4.59 o                         
   9   1  14        723.61        773.82        10.96 o                         
  10   1  14        153.11        153.01         4.94 o                         
  11   1  14        251.56        258.96         9.91 o                         
  12   1  14         84.26         69.32         4.69 o                         
  13   1  14        219.79        199.71         8.21 o                         
  14   1  14        208.17        201.60        10.52 o                         
  15   1  14        188.56        159.80         6.56 o                         
 -19   2  14         53.15         47.27         5.15 o                         
 -18   2  14          6.84          4.97         5.01 o                         
 -17   2  14         94.46         86.98         5.56 o                         
 -16   2  14         39.68         60.31         6.49 o                         
 -15   2  14        208.32        208.27        10.50 o                         
 -14   2  14        233.17        248.60         7.38 o                         
 -13   2  14        491.26        509.55         7.99 o                         
 -12   2  14          1.34         10.61         6.51 o                         
 -11   2  14        549.32        562.90        16.96 o                         
 -10   2  14          2.72          4.84         6.62 o                         
  -9   2  14        235.91        225.99         6.39 o                         
  -8   2  14        641.56        707.80        46.99 o                         
  -7   2  14          7.04         21.38         5.81 o                         
  -6   2  14       1984.63       2086.00        60.09 o                         
  -5   2  14          6.79         -1.41         5.74 o                         
  -4   2  14        101.67        100.58         6.01 o                         
  -3   2  14          1.35          5.78         5.89 o                         
  -2   2  14         89.87         85.27         7.91 o                         
  -1   2  14        485.44        496.01        10.51 o                         
   0   2  14         56.45         63.22         4.52 o                         
   1   2  14          7.70         14.01         4.14 o                         
   2   2  14        563.70        581.93         9.86 o                         
   3   2  14        391.95        386.01         6.69 o                         
   4   2  14        585.99        595.46        16.17 o                         
   5   2  14        553.11        542.99         7.03 o                         
   6   2  14        199.42        208.40         4.51 o                         
   7   2  14          1.21          7.34         4.26 o                         
   8   2  14        631.50        639.12        13.05 o                         
   9   2  14        109.62        115.52         4.74 o                         
  10   2  14        267.41        280.34         9.17 o                         
  11   2  14         32.62         34.90         4.55 o                         
  12   2  14         46.04         48.36         4.61 o                         
  13   2  14         68.28         59.95         4.70 o                         
  14   2  14         90.29         74.14         4.88 o                         
 -18   3  14         15.29         18.86         4.90 o                         
 -17   3  14         10.12          8.01         5.65 o                         
 -16   3  14          4.32          4.97         5.24 o                         
 -15   3  14        241.72        262.06         5.40 o                         
 -14   3  14         13.79         14.78         4.49 o                         
 -13   3  14          1.15          9.13         6.87 o                         
 -12   3  14         27.25         33.20         6.71 o                         
 -11   3  14         16.71         11.24         6.68 o                         
 -10   3  14          6.88         23.05         9.89 o                         
  -9   3  14        612.93        612.22         8.30 o                         
  -8   3  14        128.16        132.55         5.86 o                         
  -7   3  14         50.51         74.65         9.29 o                         
  -6   3  14         29.50         28.33         5.76 o                         
  -5   3  14          1.34          1.46         5.68 o                         
  -4   3  14          2.06          4.39         6.72 o                         
  -3   3  14         16.68         23.45         6.59 o                         
  -2   3  14         44.51         42.39         4.86 o                         
  -1   3  14          0.11          0.32         8.01 o                         
   0   3  14          2.60          2.20         5.70 o                         
   1   3  14         21.30         19.23         4.86 o                         
   2   3  14         61.29         60.69         5.68 o                         
   3   3  14        362.20        374.25        11.11 o                         
   4   3  14          3.28          3.45         4.71 o                         
   5   3  14         64.48         65.79         4.29 o                         
   6   3  14         32.60         42.85         4.66 o                         
   7   3  14          0.16          7.33         3.68 o                         
   8   3  14          6.13          4.86         4.13 o                         
   9   3  14         18.05         22.88         4.03 o                         
  10   3  14         67.08         61.31         4.73 o                         
  11   3  14          9.29          6.34         4.08 o                         
  12   3  14         42.61         44.84         4.66 o                         
  13   3  14         20.89         24.87         4.33 o                         
  14   3  14          0.01          7.63         4.22 o                         
 -17   4  14         44.00         36.64         5.53 o                         
 -16   4  14          8.13         12.58         5.09 o                         
 -15   4  14         17.02          9.02         5.22 o                         
 -14   4  14        167.43        167.44         5.54 o                         
 -13   4  14        220.46        211.64        10.98 o                         
 -12   4  14          0.51          4.36         6.47 o                         
 -11   4  14        179.10        185.53         7.16 o                         
 -10   4  14        494.32        464.15         9.87 o                         
  -9   4  14        259.32        247.75        18.49 o                         
  -8   4  14        716.42        731.07        16.83 o                         
  -7   4  14        678.57        696.13        19.52 o                         
  -6   4  14        263.98        277.84         7.98 o                         
  -5   4  14        146.88        143.54         5.82 o                         
  -4   4  14         16.21         13.20         4.73 o                         
  -3   4  14        231.42        243.61         6.20 o                         
  -2   4  14        262.26        277.91         6.27 o                         
  -1   4  14          2.44          6.18         5.29 o                         
   0   4  14        107.82        101.15         5.08 o                         
   1   4  14         72.40         75.98         5.53 o                         
   2   4  14        456.84        451.96        13.21 o                         
   3   4  14        290.01        321.99         6.04 o                         
   4   4  14         32.89         31.33         4.60 o                         
   5   4  14        164.60        179.62         4.55 o                         
   6   4  14        113.89        116.50         6.82 o                         
   7   4  14          0.46          2.87         3.93 o                         
   8   4  14        103.27        124.92         4.98 o                         
   9   4  14        103.38        103.40         4.18 o                         
  10   4  14         17.63         20.07         4.51 o                         
  11   4  14          5.12          3.56         4.13 o                         
  12   4  14         44.27         47.51         4.77 o                         
  13   4  14          1.10          0.38         4.64 o                         
 -16   5  14         74.52         71.40         5.83 o                         
 -15   5  14         96.64         89.71        10.06 o                         
 -14   5  14         34.64         31.02         5.28 o                         
 -13   5  14         20.91         14.23         4.63 o                         
 -12   5  14        323.61        327.01        13.42 o                         
 -11   5  14        100.04         97.83         4.88 o                         
 -10   5  14         19.04         10.29         6.35 o                         
  -9   5  14         49.75         50.49         5.79 o                         
  -8   5  14       1079.04       1086.57        16.48 o                         
  -7   5  14        183.50        186.90         6.05 o                         
  -6   5  14        845.46        838.97         7.82 o                         
  -5   5  14         49.55         45.76         5.48 o                         
  -4   5  14        224.77        233.47        11.00 o                         
  -3   5  14        490.97        537.83        10.81 o                         
  -2   5  14         61.76         71.06         5.60 o                         
  -1   5  14       1371.56       1334.21        17.01 o                         
   0   5  14        159.23        177.53         9.16 o                         
   1   5  14        247.64        247.72        14.53 o                         
   2   5  14        221.05        235.00         5.90 o                         
   3   5  14         30.58         36.45         5.28 o                         
   4   5  14        180.12        197.88         8.58 o                         
   5   5  14         51.12         58.13         5.34 o                         
   6   5  14          0.70         14.23         5.18 o                         
   7   5  14         11.11          8.17         5.51 o                         
   8   5  14        275.71        301.53         6.12 o                         
   9   5  14         95.38        107.88         5.72 o                         
  10   5  14        157.81        154.60         4.56 o                         
  11   5  14        154.08        152.69         4.86 o                         
  12   5  14          7.80         10.98         5.19 o                         
 -15   6  14        246.27        197.49         5.58 o                         
 -14   6  14         50.90         51.95         5.80 o                         
 -13   6  14        223.68        226.48        11.17 o                         
 -12   6  14         28.58         28.40         4.57 o                         
 -11   6  14         25.59         34.87         5.24 o                         
 -10   6  14        143.11        147.40         5.60 o                         
  -9   6  14         99.83         99.38         4.73 o                         
  -8   6  14        515.39        517.26        19.93 o                         
  -7   6  14        632.01        630.43         6.74 o                         
  -6   6  14        609.75        588.49        25.72 o                         
  -5   6  14         73.10         75.63         5.72 o                         
  -4   6  14        198.97        196.15        11.14 o                         
  -3   6  14         80.92         88.27         6.53 o                         
  -2   6  14         50.46         58.42         5.40 o                         
  -1   6  14       1481.54       1497.52        26.46 o                         
   0   6  14        224.79        219.31         7.22 o                         
   1   6  14        716.70        732.37        16.91 o                         
   2   6  14        227.80        250.25        10.09 o                         
   3   6  14        373.35        390.54        13.96 o                         
   4   6  14        195.97        205.73        13.71 o                         
   5   6  14         10.14         13.35         5.43 o                         
   6   6  14        204.77        195.48         5.78 o                         
   7   6  14        290.11        288.41         5.98 o                         
   8   6  14        320.97        321.87        23.68 o                         
   9   6  14        238.82        216.87         6.27 o                         
  10   6  14        433.29        369.55        23.10 o                         
  11   6  14          9.76          6.92         5.70 o                         
 -13   7  14         49.97         40.77         5.75 o                         
 -12   7  14          7.49          2.49         5.17 o                         
 -11   7  14         22.14         26.84         5.56 o                         
 -10   7  14         35.63         33.42         4.75 o                         
  -9   7  14         42.50         39.99         4.35 o                         
  -8   7  14        378.08        388.55         8.87 o                         
  -7   7  14         36.96         41.20         4.01 o                         
  -6   7  14        256.03        260.36         5.65 o                         
  -5   7  14         29.90         34.22         5.50 o                         
  -4   7  14          1.04          9.16         5.31 o                         
  -3   7  14          8.85         14.03         5.43 o                         
  -2   7  14        377.89        391.93        13.31 o                         
  -1   7  14         87.24        101.72         5.88 o                         
   0   7  14        158.89        158.58         5.81 o                         
   1   7  14         89.05         99.91         6.38 o                         
   2   7  14        172.61        174.04         4.97 o                         
   3   7  14        151.40        158.75         8.63 o                         
   4   7  14         19.70         27.49         5.63 o                         
   5   7  14         62.31         57.23         6.92 o                         
   6   7  14         54.77         42.00         5.63 o                         
   7   7  14         44.75         40.74         4.67 o                         
   8   7  14         62.23         48.29         6.56 o                         
   9   7  14        136.19        110.67         8.03 o                         
 -10   8  14         27.33         23.60         5.38 o                         
  -9   8  14          1.46          0.88         4.40 o                         
  -8   8  14          0.39          0.28         4.62 o                         
  -7   8  14          9.62         14.74         4.61 o                         
  -6   8  14         24.25         23.28         4.61 o                         
  -5   8  14          0.37          7.86         4.58 o                         
  -4   8  14          3.51          4.62         4.64 o                         
  -3   8  14         17.07         18.85         4.73 o                         
  -2   8  14        130.68        127.68         7.45 o                         
  -1   8  14         38.01         48.22         4.84 o                         
   0   8  14         18.22         20.08         4.82 o                         
   1   8  14         17.28         25.46         5.64 o                         
   2   8  14          4.34          4.13         5.28 o                         
   3   8  14         15.81         20.37         4.56 o                         
   4   8  14         16.42         17.48         5.78 o                         
   5   8  14          2.84         -5.37         5.37 o                         
   6   8  14         28.83         23.18         5.85 o                         
  -5   9  14         13.02          8.51         4.91 o                         
  -4   9  14          0.26          5.00         5.08 o                         
  -3   9  14         91.52         67.24         5.11 o                         
  -2   9  14          0.30          6.02         4.81 o                         
  -1   9  14         13.06          6.34         4.86 o                         
   0   9  14         22.31         16.69         5.97 o                         
 -19   1  15          4.49          5.07         4.71 o                         
 -18   1  15          4.61          8.69         4.73 o                         
 -17   1  15         93.03         85.13         8.20 o                         
 -16   1  15         23.17         18.06         6.62 o                         
 -15   1  15         26.34         26.31         5.81 o                         
 -14   1  15         77.32         77.72        11.11 o                         
 -13   1  15        522.44        484.04        15.52 o                         
 -12   1  15         38.52         38.03         5.50 o                         
 -11   1  15         25.73         30.11         6.66 o                         
 -10   1  15          7.19          9.56         6.62 o                         
  -9   1  15         13.64         21.92        10.46 o                         
  -8   1  15        120.45        120.61         6.05 o                         
  -7   1  15         49.75         71.60        18.18 o                         
  -6   1  15        118.24        139.16         6.09 o                         
  -5   1  15          1.68         10.12         5.83 o                         
  -4   1  15         20.48         24.79         5.04 o                         
  -3   1  15         85.83         91.32         7.25 o                         
  -2   1  15        256.89        254.54        11.35 o                         
  -1   1  15         83.48         79.73         6.83 o                         
   0   1  15          3.33         11.83         4.52 o                         
   1   1  15         90.58        111.16         4.76 o                         
   2   1  15        234.76        260.61         8.14 o                         
   3   1  15        381.73        403.52        11.45 o                         
   4   1  15         54.54         54.82         5.94 o                         
   5   1  15         99.74        110.47         9.36 o                         
   6   1  15        425.15        423.74        11.81 o                         
   7   1  15         38.45         45.58         5.07 o                         
   8   1  15       1383.97       1394.46        56.21 o                         
   9   1  15          3.95          5.55         3.91 o                         
  10   1  15        217.25        209.63         8.12 o                         
  11   1  15         58.82         59.77         6.39 o                         
  12   1  15          0.86          2.95         4.50 o                         
  13   1  15          2.38          6.66         4.87 o                         
  14   1  15         12.88         16.52         5.19 o                         
 -18   2  15        151.15        126.47         5.17 o                         
 -17   2  15          4.62          2.92         5.46 o                         
 -16   2  15        258.41        259.99         5.15 o                         
 -15   2  15          2.68          8.00        11.27 o                         
 -14   2  15        605.38        620.65         8.50 o                         
 -13   2  15         85.28         89.62         6.82 o                         
 -12   2  15        652.83        711.77         8.81 o                         
 -11   2  15          0.06          7.73         6.53 o                         
 -10   2  15        156.61        166.36         7.16 o                         
  -9   2  15         30.97         32.07         5.88 o                         
  -8   2  15        674.51        683.10         8.68 o                         
  -7   2  15          6.09          1.26         6.67 o                         
  -6   2  15        924.60        925.73        10.95 o                         
  -5   2  15          3.59         11.86         5.61 o                         
  -4   2  15        736.93        758.41        26.14 o                         
  -3   2  15         27.61         31.06         5.86 o                         
  -2   2  15        811.43        853.95        22.13 o                         
  -1   2  15        180.40        188.51         4.55 o                         
   0   2  15       1879.31       1883.32        43.63 o                         
   1   2  15        589.93        637.10        12.06 o                         
   2   2  15       1455.29       1516.73        28.00 o                         
   3   2  15        349.27        350.52         6.45 o                         
   4   2  15       1328.69       1393.45        26.01 o                         
   5   2  15         17.27         11.63         4.67 o                         
   6   2  15        264.93        275.57         6.13 o                         
   7   2  15         54.12         59.46         4.65 o                         
   8   2  15        161.47        175.34         5.99 o                         
   9   2  15         60.12         49.85         4.67 o                         
  10   2  15        240.11        250.34         7.58 o                         
  11   2  15         34.04         33.58         4.59 o
[truncated: 94,366 more chars]
